# Supplementary material for: A survey in natural olive resources exposed to high inoculum pressure indicates the presence of traits of resistance to Xylella fastidiosa in Leccino offspring
Source: Front Plant Sci. 2024 Sep 30;15:1457831. doi: 10.3389/fpls.2024.1457831 (PMC11471571; doi:10.3389/fpls.2024.1457831)
Supplement: Supplementary file 13 [file Table3.xlsx]

## Sheet: Suppl. Table 3
Supplementary Table 3. Paternity analysis result
ID of the selected tree*	phenotype**	First candidate parent	Second candidate parent
GM1	R	LECCINO	OGLIAROLA SALENTINA
GM11	R	LECCINO	OGLIAROLA SALENTINA
GM12	R	LECCINO	CELLINA DI NARDO`
GM16	R	OTTOBRATICA	OGLIAROLA SALENTINA
GM17	R	CAROLEA	NOCIARA
GM18	R	CIPRESSINO	NOCIARA
GM19	T	CAROLEA	NOCIARA
GM2	R	LECCINO	CELLINA DI NARDO`
GM20	T	LECCINO	NOCIARA
GM22	T	NOCIARA	CELLINA DI NARDO`
GM24	T	SILLETTA	VASILIKADA
GM25	R	LECCINO	CELLINA DI NARDO`
GM25 DX	S	UNKNOWN	OGLIAROLA SALENTINA
GM25 SX	S	LECCINO	OGLIAROLA SALENTINA
GM26	R	LECCINO	CELLINA DI NARDO`
GM27	T	LECCINO	UNKNOWN
GM29	R	LECCINO	CELLINA DI NARDO`
GM3	T	NOCIARA	CELLINA DI NARDO`
GM30	T	CAROLEA	NOCIARA
GM31	R	LECCINO	OGLIAROLA SALENTINA
GM32 GM33	R	KAROLIA	UNKNOWN
GM4	R	SIROLE	OGLIAROLA SALENTINA
GM5	S	NOCIARA	CELLINA DI NARDO`
GM6	R	LECCINO	CELLINA DI NARDO`
GM7	R	LECCINO	OGLIAROLA SALENTINA
GM8	T	NOCIARA	OGLIAROLA SALENTINA
GM9	R	LECCINO	CELLINA DI NARDO`
MG022	T	LECCINO	CELLINA DI NARDO`
PC	T	UNKNOWN	OGLIAROLA SALENTINA
S100	HR	NOCIARA	CELLINA DI NARDO`
S102	T	OGLIAROLA SALENTINA	UNKNOWN
S105	HR	LECCINO	CIPRESSINO
S113	S	LECCINO	OGLIAROLA SALENTINA
S114	S	UNKNOWN	OGLIAROLA SALENTINA
S118	S	LECCINO	OGLIAROLA SALENTINA
S126	T	LECCINO	CELLINA DI NARDO`
S132	HS	UNKNOWN	CELLINA DI NARDO`
S139	S	UNKNOWN	OGLIAROLA SALENTINA
S140	HR	LECCINO	CELLINA DI NARDO`
S144	R	UNKNOWN	OGLIAROLA SALENTINA
S149	HS	NOCIARA	OGLIAROLA SALENTINA
S152	S	UNKNOWN	OGLIAROLA SALENTINA
S16	S	LECCINO	OGLIAROLA SALENTINA
S161	S	UNKNOWN	CELLINA DI NARDO`
S165	S	UNKNOWN	OGLIAROLA SALENTINA
S166	S	UNKNOWN	OGLIAROLA SALENTINA
S167	S	LECCINO	OGLIAROLA SALENTINA
S17	T	LECCINO	OGLIAROLA SALENTINA
S177	R	UNKNOWN	CELLINA DI NARDO`
S18	R	NOLCA	CELLINA DI NARDO`
S195	S	UNKNOWN	OGLIAROLA SALENTINA
S198	R	MORAIOLO	OGLIAROLA SALENTINA
S2	S	LECCINO	OGLIAROLA SALENTINA
S20	S	UNKNOWN	OGLIAROLA SALENTINA
S202	S	UNKNOWN	OGLIAROLA SALENTINA
S203	S	UNKNOWN	UNKNOWN
S206	R	UNKNOWN	CELLINA DI NARDO`
S207	S	NOCIARA	OGLIAROLA SALENTINA
S208	T	LECCINO	CELLINA DI NARDO`
S21	HS	UNKNOWN	OGLIAROLA SALENTINA
S210	S	NOCIARA	CELLINA DI NARDO`
S211	R	LECCINO	CELLINA DI NARDO`
S212	R	LECCINO	CELLINA DI NARDO`
S215	R	LECCINO	CIPRESSINO
S218	R	LECCINO	CELLINA DI NARDO`
S219	T	LECCINO	CELLINA DI NARDO`
S220	R	LECCINO	CELLINA DI NARDO`
S225	S	UNKNOWN	CELLINA DI NARDO`
S230	T	LECCINO	CELLINA DI NARDO`
S233	R	CASTELNOVINA	OGLIAROLA SALENTINA
S234	R	LECCINO	OGLIAROLA SALENTINA
S245	S	NOCELLARA MESSINESE	UNKNOWN
S25	HS	LECCINO	OGLIAROLA SALENTINA
S270	HR	LECCINO	OGLIAROLA SALENTINA
S271	R	NOCIARA	OGLIAROLA SALENTINA
S272	T	NOCIARA	OGLIAROLA SALENTINA
S273	R	NOCIARA	CELLINA DI NARDO`
S274	R	LECCINO	CIPRESSINO
S276	S	NOCIARA	CELLINA DI NARDO`
S277	T	UNKNOWN	UNKNOWN
S278	R	UNKNOWN	CELLINA DI NARDO`
S279	S	FRANTOIO	PENDOLINO
S28	S	LECCINO	OGLIAROLA SALENTINA
S284	R	LECCINO	OGLIAROLA SALENTINA
S285	R	CORATINA	UNKNOWN
S286	R	LECCINO	OGLIAROLA SALENTINA
S288	R	LECCINO	OGLIAROLA SALENTINA
S292	R	LECCINO	OGLIAROLA SALENTINA
S293	S	NOCIARA	UNKNOWN
S294	S	NOCIARA	CELLINA DI NARDO`
S295	S	NOCIARA	CELLINA DI NARDO`
S296	S	NOCIARA	CELLINA DI NARDO`
S299	R	LECCINO	OGLIAROLA SALENTINA
S3	S	LECCINO	OGLIAROLA SALENTINA
S301P	R	NOCIARA	OGLIAROLA SALENTINA
S302	R	LECCINO	CELLINA DI NARDO`
S303	R	LECCINO	CELLINA DI NARDO`
S305	R	OTTOBRATICA	OGLIAROLA SALENTINA
S306	R	NOCIARA	OGLIAROLA SALENTINA
S307	R	LECCINO	OGLIAROLA SALENTINA
S308	T	CALATINA	OGLIAROLA SALENTINA
S308Bis	T	CALATINA	OGLIAROLA SALENTINA
S309	R	NOCIARA	OGLIAROLA SALENTINA
S310	R	LECCINO	OGLIAROLA SALENTINA
S311	T	NOCIARA	OGLIAROLA SALENTINA
S312	R	LECCINO	OGLIAROLA SALENTINA
S313	T	UNKNOWN	OGLIAROLA SALENTINA
S32	HR	LECCINO	CELLINA DI NARDO`
S38	HS	UNKNOWN	OGLIAROLA SALENTINA
S40	S	LECCINO	OGLIAROLA SALENTINA
S45	S	LECCINO	OGLIAROLA SALENTINA
S46	S	LECCINO	OGLIAROLA SALENTINA
S47	S	UNKNOWN	CELLINA DI NARDO`
S48	S	UNKNOWN	OGLIAROLA SALENTINA
S49	HS	UNKNOWN	CELLINA DI NARDO`
S50	HS	UNKNOWN	UNKNOWN
S51	S	UNKNOWN	CELLINA DI NARDO`
S52	HS	UNKNOWN	OGLIAROLA SALENTINA
S53	HS	UNKNOWN	OGLIAROLA SALENTINA
S61	S	LECCINO	OGLIAROLA SALENTINA
S62	S	CAROLEA	NOCIARA
S64	S	UNKNOWN	OGLIAROLA SALENTINA
S67	S	UNKNOWN	OGLIAROLA SALENTINA
S68	S	UNKNOWN	CELLINA DI NARDO`
S7	S	UNKNOWN	OGLIAROLA SALENTINA
S70	HS	UNKNOWN	OGLIAROLA SALENTINA
S75	S	CORATINA	UNKNOWN
S77	S	LECCINO	OGLIAROLA SALENTINA
S78	S	LECCINO	OGLIAROLA SALENTINA
S79	HR	LECCIO DEL CORNO	OGLIAROLA SALENTINA
S8	HS	UNKNOWN	CELLINA DI NARDO`
S80	S	UNKNOWN	CELLINA DI NARDO`
S85	S	NOCIARA	CELLINA DI NARDO`
S89	S	LECCINO	OGLIAROLA SALENTINA
S9	S	UNKNOWN	CELLINA DI NARDO`
S90	S	LECCINO	OGLIAROLA SALENTINA
S95	S	LECCINO	CELLINA DI NARDO`
S97	S	LECCINO	CELLINA DI NARDO`
S98	S	LECCINO	OGLIAROLA SALENTINA
* Materials collected in Apulia during the prospecting survey carried out between 2016 and 2022
** Phenotype assignement was performed based on the criteria reported in table 3
