# Supplementary material for: A survey in natural olive resources exposed to high inoculum pressure indicates the presence of traits of resistance to Xylella fastidiosa in Leccino offspring
Source: Front Plant Sci. 2024 Sep 30;15:1457831. doi: 10.3389/fpls.2024.1457831 (PMC11471571; doi:10.3389/fpls.2024.1457831)
Supplement: Supplementary file 14 [file Table4.xlsx]

## Sheet: Suppl.Table 4
Supplementary Table 4. List of upregulated DEGs (Xf_DDpos vs Xf_neg) in S105 genotype
					Raw counts
ID Gene	P-value (DESeq stats 105 p<0.001 after correction)	FDR (DESeq stats 105 p<0.001 after correction)	Log2 Fold Change (DESeq stats 105 p<0.001 after correction)	Shrunk Log2 Fold Change (DESeq stats 105 p<0.001 after correction)	S105_N3_7	S105_N1_5	S105_P4_4	S105_1_8	S105_3_7	S215_N2_12	S215_P1_8	S234_P3_16	S234_N2_18	S215_15_15	S215_17_16	S215_9_14	S234_13_22	S234_18_21	S234_8_20
ID=OE9A033141T1;Parent=OE9A033141;Name=OE9A033141T1;product=OE9A033141P1;Description=LRR receptor-like serine threonine- kinase GSO1;Ontology_term=GO:0005515	1.42468e-21	2.07682e-18	5.53741	4.27917	18	34	1664	702	1994	83	257	131	132	77	67	230	47	38	77
ID=OE9A003959T1;Parent=OE9A003959;Name=OE9A003959T1;product=OE9A003959P1;Description=NAC domain-containing 90;Ontology_term=GO:0003677%2C GO:0005634%2C GO:0006355	5.82083e-21	7.27313e-18	5.33544	4.17402	21	21	1543	588	1164	1677	1436	775	1440	130	21	214	109	158	336
ID=OE9A003959T3;Parent=OE9A003959;Name=OE9A003959T3;product=OE9A003959P3;Description=NAC domain-containing 90;Ontology_term=GO:0003677%2C GO:0005634%2C GO:0006355	4.04189e-21	5.14216e-18	5.29103	4.17201	18	19	1286	515	994	1414	1231	664	1221	116	16	187	93	136	282
ID=OE9A003959T2;Parent=OE9A003959;Name=OE9A003959T2;product=OE9A003959P2;Description=NAC domain-containing 90;Ontology_term=GO:0003677%2C GO:0005634%2C GO:0006355	9.80016e-19	7.74188e-16	5.44385	4.08451	18	13	1264	475	957	1309	1080	637	1154	100	17	176	90	130	278
ID=OE9A056063T1;Parent=OE9A056063;Name=OE9A056063T1;product=OE9A056063P1;Description=ethylene-responsive transcription factor ERF003-like;Ontology_term=GO:0003677%2C GO:0003700%2C GO:0005634%2C GO:0005667%2C GO:0006355%2C GO:0045449	1.71749e-24	3.78659e-21	4.5332	3.89665	55	111	2293	1568	3065	596	675	599	909	195	199	361	114	121	214
ID=OE9A088549T1;Parent=OE9A088549;Name=OE9A088549T1;product=OE9A088549P1;Description=late blight resistance homolog R1B-19;Ontology_term=GO:0030001%2C GO:0046872	4.6625e-14	1.13279e-11	5.39601	3.82455	7	2	303	182	284	27	169	4	20	250	31	56	67	91	83
ID=OE9A088549T2;Parent=OE9A088549;Name=OE9A088549T2;product=OE9A088549P2;Description=heavy metal transport detoxification superfamily;Ontology_term=GO:0030001%2C GO:0046872	4.6625e-14	1.13279e-11	5.39601	3.82455	7	2	303	182	284	27	169	4	20	250	31	56	67	91	83
ID=OE9A087849T1;Parent=OE9A087849;Name=OE9A087849T1;product=OE9A087849P1	3.27415e-13	6.4535e-11	5.08568	3.79342	0	8	167	194	125	9	52	29	159	199	318	248	516	652	696
ID=OE9A083464T1;Parent=OE9A083464;Name=OE9A083464T1;product=OE9A083464P1	2.22291e-16	1.00349e-13	5.0136	3.78612	13	41	1508	488	1039	549	753	185	408	54	14	42	38	34	64
ID=OE9A015716T1;Parent=OE9A015716;Name=OE9A015716T1;product=OE9A015716P1;Description=NAC domain-containing 90;Ontology_term=GO:0003677%2C GO:0005634%2C GO:0006355	4.73757e-13	8.98367e-11	5.43811	3.62209	9	5	627	183	413	828	702	303	572	53	15	89	47	42	126
ID=OE9A057053T2;Parent=OE9A057053;Name=OE9A057053T2;product=OE9A057053P2;Description=root phototropism 3;Ontology_term=GO:0005515%2C GO:0016567	1.07138e-29	5.35475e-26	3.96249	3.60859	27	30	554	568	593	255	372	509	493	489	276	354	170	211	166
ID=OE9A048991T1;Parent=OE9A048991;Name=OE9A048991T1;product=OE9A048991P1;Description=aspartic ase PCS1-like;Ontology_term=GO:0004190%2C GO:0006508%2C GO:0030163	4.68685e-20	4.96892e-17	4.22794	3.59949	28	66	1511	738	930	847	1369	513	630	469	128	335	324	329	299
ID=OE9A100116T1;Parent=OE9A100116;Name=OE9A100116T1;product=OE9A100116P1;Description=probable LRR receptor-like serine threonine- kinase At3g47570;Ontology_term=GO:0004672%2C GO:0005515%2C GO:0005524%2C GO:0006468	5.24242e-13	9.8081e-11	5.50658	3.58755	9	10	260	357	1004	36	101	3	13	26	25	50	6	14	16
ID=OE9A013998T3;Parent=OE9A013998;Name=OE9A013998T3;product=OE9A013998P2;Description=probable LRR receptor-like serine threonine- kinase At3g47570;Ontology_term=GO:0004672%2C GO:0005515%2C GO:0005524%2C GO:0006468	6.14102e-14	1.47157e-11	5.05419	3.56269	37	47	870	1116	3219	104	306	61	49	92	50	174	26	64	50
ID=OE9A057053T1;Parent=OE9A057053;Name=OE9A057053T1;product=OE9A057053P1;Description=root phototropism 3;Ontology_term=GO:0016567	2.68529e-27	1.04014e-23	3.93337	3.55639	27	28	527	537	567	245	360	491	471	471	259	330	159	193	157
ID=OE9A013998T2;Parent=OE9A013998;Name=OE9A013998T2;product=OE9A013998P1	7.8337e-14	1.79718e-11	5.03338	3.54764	39	48	884	1155	3296	107	318	62	50	93	50	183	26	64	50
ID=OE9A013998T1;Parent=OE9A013998;Name=OE9A013998T1;product=OE9A013998P1;Description=probable LRR receptor-like serine threonine- kinase At3g47570;Ontology_term=GO:0004672%2C GO:0005515%2C GO:0005524%2C GO:0006468	7.8337e-14	1.79718e-11	5.03338	3.54764	39	48	884	1155	3296	107	318	62	50	93	50	183	26	64	50
ID=OE9A046901T1;Parent=OE9A046901;Name=OE9A046901T1;product=OE9A046901P1;Description=cytochrome P450 CYP82D47-like;Ontology_term=GO:0004497%2C GO:0005506%2C GO:0016021%2C GO:0016705%2C GO:0020037%2C GO:0055114	3.04072e-18	2.08593e-15	4.24679	3.54366	42	46	668	1113	1462	88	212	125	175	493	340	303	132	301	216
ID=OE9A116766T1;Parent=OE9A116766;Name=OE9A116766T1;product=OE9A116766P1;Description=ethylene-responsive transcription factor ERF003-like;Ontology_term=GO:0003677%2C GO:0003700%2C GO:0005667%2C GO:0006355%2C GO:0045449	8.89874e-15	2.58366e-12	4.47174	3.51296	8	23	281	341	591	169	150	146	186	45	48	92	15	14	23
ID=OE9A024350T1;Parent=OE9A024350;Name=OE9A024350T1;product=OE9A024350P1	3.87467e-15	1.24939e-12	4.51092	3.51154	37	88	2949	1448	811	2547	3936	702	469	714	204	1128	376	341	432
ID=OE9A041022T1;Parent=OE9A041022;Name=OE9A041022T1;product=OE9A041022P1;Description=xyloglucan endotransglycosylase hydrolase;Ontology_term=GO:0004553%2C GO:0005618%2C GO:0010411%2C GO:0016762%2C GO:0042546%2C GO:0048046%2C GO:0071555	1.44973e-16	6.7627e-14	4.30353	3.49312	599	602	26150	12586	9051	13738	22852	3862	4387	4413	1978	7680	3244	1858	3852
ID=OE9A081662T1;Parent=OE9A081662;Name=OE9A081662T1;product=OE9A081662P1;Description=transformation transcription domain-associated -like isoform X1;Ontology_term=GO:0000123%2C GO:0005488%2C GO:0016301%2C GO:0016310%2C GO:0016573	4.70253e-09	3.13376e-07	5.22448	3.48621	0	4	92	118	64	7	33	25	38	123	86	107	110	129	198
ID=OE9A109671T1;Parent=OE9A109671;Name=OE9A109671T1;product=OE9A109671P1;Description=LRR receptor-like serine threonine- kinase GSO1;Ontology_term=GO:0005515	1.67528e-11	2.14301e-09	5.30289	3.45824	7	3	197	171	421	41	72	6	31	99	40	75	19	31	42
ID=OE9A033576T1;Parent=OE9A033576;Name=OE9A033576T1;product=OE9A033576P1;Description=probable LRR receptor-like serine threonine- kinase At3g47570;Ontology_term=GO:0004672%2C GO:0005515%2C GO:0005524%2C GO:0006468	9.50599e-10	7.49047e-08	6.08287	3.44264	3	1	82	166	286	21	66	13	9	79	189	185	30	42	35
ID=OE9A000299T1;Parent=OE9A000299;Name=OE9A000299T1;product=OE9A000299P1;Description=dehydration-responsive element-binding 1A;Ontology_term=GO:0003677%2C GO:0003700%2C GO:0005634%2C GO:0005667%2C GO:0006355%2C GO:0045449	1.01913e-13	2.30034e-11	4.49331	3.39941	72	226	7018	2421	2322	5256	8309	1654	2738	2194	336	2626	2516	1400	2946
ID=OE9A109361T1;Parent=OE9A109361;Name=OE9A109361T1;product=OE9A109361P1;Description=receptor kinase FERONIA;Ontology_term=GO:0004672%2C GO:0005524%2C GO:0006468%2C GO:0016020	9.65795e-13	1.67689e-10	4.49889	3.3586	14	17	608	204	516	303	424	354	275	168	125	239	374	309	535
ID=OE9A115075T1;Parent=OE9A115075;Name=OE9A115075T1;product=OE9A115075P1;Description=chlorophyllase-2, chloroplastic-like;Ontology_term=GO:0015996%2C GO:0047746	1.226e-09	9.26413e-08	6.71344	3.29296	1	3	171	82	477	5	242	2	1	2	0	0	0	4	0
ID=OE9A116024T3;Parent=OE9A116024;Name=OE9A116024T3;product=OE9A116024P3;Description=pleiotropic drug resistance 3;Ontology_term=GO:0005524%2C GO:0005886%2C GO:0016021%2C GO:0042626%2C GO:0055085	1.27255e-08	7.4264e-07	5.1726	3.28028	3	1	131	69	84	44	126	1	5	133	120	123	15	12	9
ID=OE9A050511T1;Parent=OE9A050511;Name=OE9A050511T1;product=OE9A050511P1	4.7503e-27	1.5828e-23	3.54692	3.26663	25	56	505	641	594	173	403	188	196	56	49	159	40	42	38
ID=OE9A081662T3;Parent=OE9A081662;Name=OE9A081662T3;product=OE9A081662P3;Description=transformation transcription domain-associated -like isoform X1;Ontology_term=GO:0000123%2C GO:0005488%2C GO:0016301%2C GO:0016310%2C GO:0016573	5.28073e-11	5.9887e-09	4.25721	3.24688	4	5	118	139	75	17	43	34	52	160	108	132	135	159	232
ID=OE9A081662T4;Parent=OE9A081662;Name=OE9A081662T4;product=OE9A081662P4;Description=transformation transcription domain-associated -like isoform X2;Ontology_term=GO:0000123%2C GO:0005488%2C GO:0016301%2C GO:0016310%2C GO:0016573	5.28073e-11	5.9887e-09	4.25721	3.24688	4	5	118	139	75	17	43	34	52	160	108	132	135	159	232
ID=OE9A081662T2;Parent=OE9A081662;Name=OE9A081662T2;product=OE9A081662P2;Description=transformation transcription domain-associated -like isoform X2;Ontology_term=GO:0000123%2C GO:0005488%2C GO:0016301%2C GO:0016310%2C GO:0016573	5.49388e-11	6.20029e-09	4.2404	3.23952	4	5	116	137	75	17	42	34	52	158	108	132	133	155	227
ID=OE9A074125T1;Parent=OE9A074125;Name=OE9A074125T1;product=OE9A074125P1	2.41258e-13	4.95053e-11	3.99278	3.20226	19	29	774	417	270	42	66	12	15	340	158	164	170	181	79
ID=OE9A032143T1;Parent=OE9A032143;Name=OE9A032143T1;product=OE9A032143P1	1.13846e-18	8.85115e-16	3.61388	3.17866	68	97	1474	877	1454	339	802	442	566	638	322	442	957	489	1054
ID=OE9A013583T1;Parent=OE9A013583;Name=OE9A013583T1;product=OE9A013583P1;Description=receptor 12;Ontology_term=GO:0005515	1.00691e-09	7.83712e-08	4.6673	3.11934	8	3	309	134	138	92	117	70	133	62	45	107	74	62	125
ID=OE9A025736T1;Parent=OE9A025736;Name=OE9A025736T1;product=OE9A025736P1;Description=LEAF RUST 10 DISEASE-RESISTANCE LOCUS RECEPTOR-LIKE PROTEIN KINASE-like;Ontology_term=GO:0030247	1.20011e-09	9.12763e-08	4.22764	3.09773	2	8	73	138	128	81	78	81	112	211	145	115	412	262	449
ID=OE9A053488T2;Parent=OE9A053488;Name=OE9A053488T2;product=OE9A053488P2;Description=polygalacturonase QRT2;Ontology_term=GO:0004650%2C GO:0005982%2C GO:0005985%2C GO:0009900%2C GO:0048608	1.81894e-06	5.17589e-05	7.58514	3.09426	0	0	44	34	57	1	52	0	1	0	0	0	0	0	0
ID=OE9A053488T1;Parent=OE9A053488;Name=OE9A053488T1;product=OE9A053488P1;Description=polygalacturonase QRT2;Ontology_term=GO:0004650%2C GO:0005982%2C GO:0005985%2C GO:0009900%2C GO:0048608	1.81894e-06	5.17589e-05	7.58514	3.09426	0	0	44	34	57	1	52	0	1	0	0	0	0	0	0
ID=OE9A122006T2;Parent=OE9A122006;Name=OE9A122006T2;product=OE9A122006P1	8.72098e-11	9.38807e-09	4.24857	3.07691	53	48	1012	598	2118	104	444	104	113	122	59	416	55	87	104
ID=OE9A122006T1;Parent=OE9A122006;Name=OE9A122006T1;product=OE9A122006P1;Description=LRR receptor-like serine threonine- kinase GSO1;Ontology_term=GO:0005515	8.72098e-11	9.38807e-09	4.24857	3.07691	53	48	1012	598	2118	104	444	104	113	122	59	416	55	87	104
ID=OE9A024481T1;Parent=OE9A024481;Name=OE9A024481T1;product=OE9A024481P1;Description=probable LRR receptor-like serine threonine- kinase At3g47570;Ontology_term=GO:0004672%2C GO:0005515%2C GO:0005524%2C GO:0006468	7.30599e-10	5.93746e-08	4.25058	3.05088	6	11	183	107	296	24	113	24	88	18	3	15	4	12	13
ID=OE9A014127T1;Parent=OE9A014127;Name=OE9A014127T1;product=OE9A014127P1	2.91412e-17	1.55654e-14	3.47161	3.05028	361	515	8485	4122	5837	2947	5869	2324	3101	2906	1507	2135	3681	2279	4176
ID=OE9A014127T2;Parent=OE9A014127;Name=OE9A014127T2;product=OE9A014127P2	2.91412e-17	1.55654e-14	3.47161	3.05028	361	515	8485	4122	5837	2947	5869	2324	3101	2906	1507	2135	3681	2279	4176
ID=OE9A013583T2;Parent=OE9A013583;Name=OE9A013583T2;product=OE9A013583P2;Description=receptor 12;Ontology_term=GO:0005515	2.601e-09	1.83741e-07	4.57645	3.04641	8	3	291	126	129	84	115	63	127	62	43	107	73	59	122
ID=OE9A070680T2;Parent=OE9A070680;Name=OE9A070680T2;product=OE9A070680P2;Description=ABC transporter C family member 3-like isoform X3;Ontology_term=GO:0005524%2C GO:0016021%2C GO:0042626%2C GO:0055085	1.04495e-09	8.04366e-08	4.2382	3.04041	4	13	109	169	286	10	25	502	949	37	36	111	313	143	311
ID=OE9A070680T1;Parent=OE9A070680;Name=OE9A070680T1;product=OE9A070680P1;Description=ABC transporter C family member 3-like isoform X3;Ontology_term=GO:0005524%2C GO:0016021%2C GO:0042626%2C GO:0055085	1.04495e-09	8.04366e-08	4.2382	3.04041	4	13	109	169	286	10	25	502	949	37	36	111	313	143	311
ID=OE9A070680T4;Parent=OE9A070680;Name=OE9A070680T4;product=OE9A070680P4;Description=ABC transporter C family member 3-like isoform X3;Ontology_term=GO:0005524%2C GO:0016021%2C GO:0042626%2C GO:0055085	1.04495e-09	8.04366e-08	4.2382	3.04041	4	13	109	169	286	10	25	502	949	37	36	111	313	143	311
ID=OE9A081027T1;Parent=OE9A081027;Name=OE9A081027T1;product=OE9A081027P1	1.77971e-13	3.8435e-11	3.61976	3.03899	9	20	156	246	253	66	162	134	163	338	296	318	359	216	376
ID=OE9A021835T1;Parent=OE9A021835;Name=OE9A021835T1;product=OE9A021835P1;Description=uncharacterized protein LOC105174622;Ontology_term=GO:0005737%2C GO:0008757%2C GO:0016021%2C GO:0032259	7.5649e-14	1.74697e-11	3.58954	3.01747	40	82	1372	612	706	384	725	65	123	193	60	141	97	65	126
ID=OE9A092906T1;Parent=OE9A092906;Name=OE9A092906T1;product=OE9A092906P1;Description=probable F-box At4g22030;Ontology_term=GO:0016020	2.27723e-07	8.93174e-06	4.72284	3.0093	2	2	92	70	42	2	44	41	50	97	35	45	74	74	112
ID=OE9A078886T1;Parent=OE9A078886;Name=OE9A078886T1;product=OE9A078886P1;Description=wall-associated receptor kinase 2-like;Ontology_term=GO:0004672%2C GO:0005524%2C GO:0006468	3.90656e-15	1.2539e-12	3.47029	2.99946	20	37	475	281	408	107	204	45	53	18	21	77	20	12	39
ID=OE9A119551T1;Parent=OE9A119551;Name=OE9A119551T1;product=OE9A119551P1	9.93069e-13	1.71573e-10	3.64699	2.99562	37	31	495	430	761	85	104	196	334	104	242	181	137	82	95
ID=OE9A079040T1;Parent=OE9A079040;Name=OE9A079040T1;product=OE9A079040P1	1.11081e-08	6.63756e-07	5.41307	2.99223	0	10	398	228	90	558	630	199	129	188	73	411	84	244	227
ID=OE9A101284T2;Parent=OE9A101284;Name=OE9A101284T2;product=OE9A101284P2;Description=type I inositol 1,4,5-trisphosphate 5-phosphatase 12;Ontology_term=GO:0008270	3.62435e-13	7.06415e-11	3.50403	2.9744	7	11	129	146	112	36	59	72	131	97	87	86	147	163	229
ID=OE9A101284T3;Parent=OE9A101284;Name=OE9A101284T3;product=OE9A101284P2	3.62435e-13	7.06415e-11	3.50403	2.9744	7	11	129	146	112	36	59	72	131	97	87	86	147	163	229
ID=OE9A101284T1;Parent=OE9A101284;Name=OE9A101284T1;product=OE9A101284P1;Description=type I inositol 1,4,5-trisphosphate 5-phosphatase 12;Ontology_term=GO:0008270	3.62435e-13	7.06415e-11	3.50403	2.9744	7	11	129	146	112	36	59	72	131	97	87	86	147	163	229
ID=OE9A030029T1;Parent=OE9A030029;Name=OE9A030029T1;product=OE9A030029P1	5.38492e-15	1.67684e-12	3.42345	2.95923	51	55	657	594	951	84	149	447	760	124	170	184	319	110	253
ID=OE9A095595T1;Parent=OE9A095595;Name=OE9A095595T1;product=OE9A095595P1;Description=probable LRR receptor-like serine threonine- kinase At3g47570;Ontology_term=GO:0004672%2C GO:0005515%2C GO:0005524%2C GO:0006468	9.56587e-10	7.52917e-08	6.21975	2.95182	3	7	56	615	680	84	95	0	3	37	7	88	0	4	1
ID=OE9A098615T1;Parent=OE9A098615;Name=OE9A098615T1;product=OE9A098615P1;Description=Retrovirus-related Pol poly from transposon TNT 1-94;Ontology_term=GO:0003676%2C GO:0008270	3.79005e-08	1.96152e-06	4.24661	2.93317	0	9	97	89	106	13	32	3	15	98	98	105	106	117	140
ID=OE9A028891T1;Parent=OE9A028891;Name=OE9A028891T1;product=OE9A028891P1;Description=LRR receptor-like serine threonine- kinase GSO1;Ontology_term=GO:0005515	6.50362e-09	4.1295e-07	4.37826	2.92999	9	8	81	332	290	228	273	59	377	168	53	129	62	87	88
ID=OE9A001039T1;Parent=OE9A001039;Name=OE9A001039T1;product=OE9A001039P1;Description=O-fucosyltransferase 20-like;Ontology_term=GO:0005737%2C GO:0016021	1.55063e-10	1.57248e-08	3.75158	2.89799	127	417	7385	2638	2724	5059	7554	2754	2619	700	234	765	2002	1292	1915
ID=OE9A014582T3;Parent=OE9A014582;Name=OE9A014582T3;product=OE9A014582P1	9.60693e-09	5.83015e-07	3.96724	2.89088	6	3	77	95	107	5	6	1913	2627	16	0	3	4520	1624	2439
ID=OE9A027105T1;Parent=OE9A027105;Name=OE9A027105T1;product=OE9A027105P1;Description=ankyrin repeat-containing At3g12360-like;Ontology_term=GO:0005515	8.5645e-08	3.9083e-06	6.08484	2.89002	1	3	194	35	247	121	199	54	93	28	9	31	5	4	21
ID=OE9A104005T3;Parent=OE9A104005;Name=OE9A104005T3;product=OE9A104005P3;Description=uncharacterized protein LOC111371664 isoform X1;Ontology_term=GO:0005509	8.59669e-09	5.28583e-07	6.96674	2.88958	0	4	466	50	314	89	694	157	105	13	1	5	0	0	0
ID=OE9A104005T2;Parent=OE9A104005;Name=OE9A104005T2;product=OE9A104005P2;Description=uncharacterized protein LOC111371664 isoform X2;Ontology_term=GO:0005509	8.59669e-09	5.28583e-07	6.96674	2.88958	0	4	466	50	314	89	694	157	105	13	1	5	0	0	0
ID=OE9A104005T1;Parent=OE9A104005;Name=OE9A104005T1;product=OE9A104005P1;Description=uncharacterized protein LOC111371664 isoform X1;Ontology_term=GO:0005509	8.59669e-09	5.28583e-07	6.96674	2.88958	0	4	466	50	314	89	694	157	105	13	1	5	0	0	0
ID=OE9A014582T4;Parent=OE9A014582;Name=OE9A014582T4;product=OE9A014582P1	1.11836e-08	6.65993e-07	3.96149	2.88098	6	3	76	95	107	5	6	1913	2627	16	0	3	4520	1624	2438
ID=OE9A100291T1;Parent=OE9A100291;Name=OE9A100291T1;product=OE9A100291P1;Description=xyloglucan endotransglycosylase hydrolase;Ontology_term=GO:0004553%2C GO:0005618%2C GO:0010411%2C GO:0016762%2C GO:0042546%2C GO:0048046%2C GO:0071555	6.09761e-10	5.08975e-08	3.83191	2.87213	811	1008	31640	12395	6983	13665	22530	4147	5372	2466	1026	5716	2491	1634	3470
ID=OE9A090811T2;Parent=OE9A090811;Name=OE9A090811T2;product=OE9A090811P2;Description=EGF domain-specific O-linked N-acetylglucosamine transferase-like;Ontology_term=GO:0016021%2C GO:0016757	1.5661e-12	2.56035e-10	3.41964	2.86392	190	255	4627	1795	2682	942	2332	466	904	390	100	266	569	442	626
ID=OE9A090811T1;Parent=OE9A090811;Name=OE9A090811T1;product=OE9A090811P1;Description=EGF domain-specific O-linked N-acetylglucosamine transferase-like;Ontology_term=GO:0016021%2C GO:0016757	1.6607e-12	2.70239e-10	3.415	2.86028	189	255	4597	1782	2669	927	2305	461	887	382	96	261	561	435	617
ID=OE9A110214T1;Parent=OE9A110214;Name=OE9A110214T1;product=OE9A110214P1	1.30607e-14	3.64096e-12	3.26	2.85469	14	42	374	279	307	52	127	128	118	48	58	82	157	112	218
ID=OE9A121134T1;Parent=OE9A121134;Name=OE9A121134T1;product=OE9A121134P1	3.73591e-06	9.44391e-05	6.16006	2.85381	0	2	151	81	28	91	159	328	233	34	10	55	108	66	171
ID=OE9A029163T2;Parent=OE9A029163;Name=OE9A029163T2;product=OE9A029163P2	2.19294e-19	2.07358e-16	3.1244	2.8486	70	113	925	860	1189	976	1033	643	885	250	288	472	175	218	193
ID=OE9A046916T3;Parent=OE9A046916;Name=OE9A046916T3;product=OE9A046916P2;Description=late blight resistance homolog R1A-10 isoform X1;Ontology_term=GO:0043531	1.18664e-14	3.34804e-12	3.24146	2.84661	12	22	173	209	217	0	1	34	48	0	0	0	6	13	10
ID=OE9A090630T1;Parent=OE9A090630;Name=OE9A090630T1;product=OE9A090630P1;Description=xyloglucan endotransglucosylase hydrolase 2-like;Ontology_term=GO:0004553%2C GO:0005618%2C GO:0010411%2C GO:0016021%2C GO:0016762%2C GO:0042546%2C GO:0048046%2C GO:0071555	1.87528e-12	3.00063e-10	3.38425	2.84305	76	194	976	1774	2243	1415	1606	1668	2165	2733	1258	2192	160	343	272
ID=OE9A041094T1;Parent=OE9A041094;Name=OE9A041094T1;product=OE9A041094P1;Description=disease resistance RGA3;Ontology_term=GO:0043531	1.20362e-13	2.68215e-11	3.2718	2.83633	12	18	223	178	149	13	12	9	11	18	24	16	41	27	34
ID=OE9A004943T1;Parent=OE9A004943;Name=OE9A004943T1;product=OE9A004943P1;Description=transcription factor bHLH113 isoform X2;Ontology_term=GO:0046983	3.94045e-12	5.85543e-10	3.39922	2.83435	288	326	2712	3590	6197	1009	1587	1074	2615	3279	2465	2723	1572	1541	1720
ID=OE9A002067T1;Parent=OE9A002067;Name=OE9A002067T1;product=OE9A002067P1;Description=calcium-binding PBP1-like;Ontology_term=GO:0005509	3.65626e-11	4.31426e-09	3.48561	2.83109	55	101	1375	1519	446	1120	2941	251	155	1460	624	2152	489	585	562
ID=OE9A082685T3;Parent=OE9A082685;Name=OE9A082685T3;product=OE9A082685P2	1.32409e-06	3.95469e-05	4.68203	2.83076	1	3	34	79	76	13	30	0	1	96	80	54	0	0	0
ID=OE9A046916T1;Parent=OE9A046916;Name=OE9A046916T1;product=OE9A046916P1;Description=late blight resistance homolog R1A-10 isoform X2;Ontology_term=GO:0043531	1.3623e-14	3.69476e-12	3.21807	2.82952	12	23	175	211	219	0	1	34	48	0	0	0	6	14	10
ID=OE9A083511T1;Parent=OE9A083511;Name=OE9A083511T1;product=OE9A083511P1;Description=organic cation carnitine transporter 3-like;Ontology_term=GO:0016021%2C GO:0022857%2C GO:0055085	1.39482e-07	5.84796e-06	4.71777	2.8291	4	3	57	239	81	71	46	69	21	61	112	69	65	208	132
ID=OE9A118827T1;Parent=OE9A118827;Name=OE9A118827T1;product=OE9A118827P1;Description=ethylene-responsive transcription factor ERF014-like;Ontology_term=GO:0003677%2C GO:0003700%2C GO:0005667%2C GO:0006355%2C GO:0045449	5.87481e-12	8.49323e-10	3.35008	2.80407	45	103	1417	807	539	286	845	245	290	271	109	321	206	160	165
ID=OE9A095575T1;Parent=OE9A095575;Name=OE9A095575T1;product=OE9A095575P1;Description=leucine-rich repeat receptor-like serine threonine tyrosine- kinase SOBIR1;Ontology_term=GO:0004674%2C GO:0005515%2C GO:0005524%2C GO:0006468%2C GO:0009069%2C GO:0016020%2C GO:0048518	1.30259e-07	5.50723e-06	4.40334	2.79953	5	3	112	58	160	30	118	31	36	6	3	19	4	10	25
ID=OE9A073692T2;Parent=OE9A073692;Name=OE9A073692T2;product=OE9A073692P2;Description=Serine threonine kinase;Ontology_term=GO:0004674%2C GO:0005524%2C GO:0006468%2C GO:0009069%2C GO:0016020%2C GO:0048544	2.77006e-09	1.94605e-07	3.71017	2.7993	14	12	114	286	277	141	193	97	220	38	17	35	10	27	66
ID=OE9A090863T1;Parent=OE9A090863;Name=OE9A090863T1;product=OE9A090863P1;Description=xyloglucan endotransglycosylase hydrolase;Ontology_term=GO:0004553%2C GO:0005618%2C GO:0010411%2C GO:0016762%2C GO:0042546%2C GO:0048046%2C GO:0071555	2.61801e-09	1.84665e-07	3.72439	2.77843	1738	2160	63741	23557	14081	30114	48105	8781	11921	4839	1956	9842	4917	3183	6861
ID=OE9A086478T1;Parent=OE9A086478;Name=OE9A086478T1;product=OE9A086478P1;Description=TBC1 domain family member 15-like;Ontology_term=GO:0005096%2C GO:0005622%2C GO:0006886%2C GO:0012505%2C GO:0017137%2C GO:0031338%2C GO:0090630	5.49686e-13	1.01753e-10	3.21458	2.77497	15	29	181	288	288	88	208	142	166	403	330	331	401	258	481
ID=OE9A010050T1;Parent=OE9A010050;Name=OE9A010050T1;product=OE9A010050P1;Description=L-type lectin-domain containing receptor kinase -like;Ontology_term=GO:0004674%2C GO:0005524%2C GO:0006468%2C GO:0009069%2C GO:0016021%2C GO:0030246	5.94207e-11	6.66312e-09	3.3719	2.77204	17	12	222	168	209	59	111	7	23	92	32	57	55	37	112
ID=OE9A018426T1;Parent=OE9A018426;Name=OE9A018426T1;product=OE9A018426P1;Description=late embryogenesis abundant At1g64065;Ontology_term=GO:0016020	1.78119e-09	1.29708e-07	3.60394	2.76727	24	40	442	243	731	693	760	372	567	59	11	49	34	73	69
ID=OE9A022655T1;Parent=OE9A022655;Name=OE9A022655T1;product=OE9A022655P1;Description=L-ascorbate oxidase homolog;Ontology_term=GO:0005507%2C GO:0006118%2C GO:0008447%2C GO:0009505%2C GO:0009506%2C GO:0016722%2C GO:0019852%2C GO:0055114	8.38122e-10	6.67939e-08	3.56126	2.76723	187	140	3774	1340	2746	7505	5340	3149	5006	120	42	126	461	32	1753
ID=OE9A022655T2;Parent=OE9A022655;Name=OE9A022655T2;product=OE9A022655P2;Description=L-ascorbate oxidase homolog;Ontology_term=GO:0005507%2C GO:0006118%2C GO:0008447%2C GO:0009505%2C GO:0009506%2C GO:0016722%2C GO:0019852%2C GO:0055114	8.38122e-10	6.67939e-08	3.56126	2.76723	187	140	3774	1340	2746	7505	5340	3149	5006	120	42	126	461	32	1753
ID=OE9A022655T3;Parent=OE9A022655;Name=OE9A022655T3;product=OE9A022655P3;Description=L-ascorbate oxidase homolog;Ontology_term=GO:0005507%2C GO:0006118%2C GO:0008447%2C GO:0009505%2C GO:0009506%2C GO:0016722%2C GO:0019852%2C GO:0055114	8.38122e-10	6.67939e-08	3.56126	2.76723	187	140	3774	1340	2746	7505	5340	3149	5006	120	42	126	461	32	1753
ID=OE9A114387T1;Parent=OE9A114387;Name=OE9A114387T1;product=OE9A114387P1;Description=C-repeat dehydration-responsive element-binding factor 4;Ontology_term=GO:0003677%2C GO:0003700%2C GO:0005634%2C GO:0005667%2C GO:0006355%2C GO:0045449	2.06331e-10	2.0052e-08	3.43224	2.76337	29	109	1296	805	502	99	220	70	65	231	142	477	35	116	93
ID=OE9A022655T4;Parent=OE9A022655;Name=OE9A022655T4;product=OE9A022655P4;Description=L-ascorbate oxidase homolog;Ontology_term=GO:0005507%2C GO:0006118%2C GO:0008447%2C GO:0009505%2C GO:0009506%2C GO:0016722%2C GO:0019852%2C GO:0055114	1.06471e-09	8.17778e-08	3.56157	2.75901	185	136	3714	1315	2704	7404	5279	3123	4940	117	42	120	453	31	1732
ID=OE9A029163T1;Parent=OE9A029163;Name=OE9A029163T1;product=OE9A029163P1	2.35259e-18	1.64616e-15	3.01876	2.75458	75	117	907	843	1161	997	1008	651	868	244	307	470	193	249	218
ID=OE9A111189T2;Parent=OE9A111189;Name=OE9A111189T2;product=OE9A111189P2;Description=pleiotropic drug resistance 2-like;Ontology_term=GO:0005524%2C GO:0005886%2C GO:0016021%2C GO:0042626%2C GO:0055085	1.91911e-07	7.73524e-06	3.88337	2.74415	2	6	98	57	61	13	64	10	13	63	19	29	11	4	13
ID=OE9A111189T1;Parent=OE9A111189;Name=OE9A111189T1;product=OE9A111189P1;Description=pleiotropic drug resistance 2-like;Ontology_term=GO:0005524%2C GO:0005886%2C GO:0016021%2C GO:0042626%2C GO:0055085	1.84825e-07	7.47981e-06	3.86956	2.7437	2	6	96	57	61	13	64	9	13	63	19	29	11	4	13
ID=OE9A014277T1;Parent=OE9A014277;Name=OE9A014277T1;product=OE9A014277P1;Description=leucine-rich repeat receptor-like serine threonine tyrosine- kinase SOBIR1;Ontology_term=GO:0004672%2C GO:0005515%2C GO:0005524%2C GO:0006468%2C GO:0016020%2C GO:0048518	4.31822e-08	2.1769e-06	3.86773	2.73785	6	12	170	77	226	37	150	50	56	9	3	29	10	13	38
ID=OE9A026076T1;Parent=OE9A026076;Name=OE9A026076T1;product=OE9A026076P1;Description=peroxidase N1;Ontology_term=GO:0004601%2C GO:0005576%2C GO:0006804%2C GO:0006979%2C GO:0020037%2C GO:0042744%2C GO:0046872%2C GO:0055114%2C GO:0098869	1.43994e-12	2.37071e-10	3.18243	2.72939	186	138	2630	1822	1642	862	2439	204	789	69	12	35	3	8	13
ID=OE9A026076T2;Parent=OE9A026076;Name=OE9A026076T2;product=OE9A026076P2;Description=peroxidase N1-like;Ontology_term=GO:0004601%2C GO:0005576%2C GO:0006804%2C GO:0006979%2C GO:0020037%2C GO:0042744%2C GO:0046872%2C GO:0055114%2C GO:0098869	1.43994e-12	2.37071e-10	3.18243	2.72939	186	138	2630	1822	1642	862	2439	204	789	69	12	35	3	8	13
ID=OE9A068422T1;Parent=OE9A068422;Name=OE9A068422T1;product=OE9A068422P1;Description=probable RNA-dependent RNA polymerase 1;Ontology_term=GO:0001172%2C GO:0003968%2C GO:0006144%2C GO:0031379	2.2729e-12	3.59818e-10	3.15871	2.71698	18	32	190	318	324	96	234	286	331	479	356	377	747	590	732
ID=OE9A015899T1;Parent=OE9A015899;Name=OE9A015899T1;product=OE9A015899P1;Description=Leucine-rich repeat;Ontology_term=GO:0005515%2C GO:0008152%2C GO:0016301	3.71265e-07	1.3594e-05	4.86043	2.71436	5	1	127	56	175	39	105	31	23	29	21	36	5	9	5
ID=OE9A093457T1;Parent=OE9A093457;Name=OE9A093457T1;product=OE9A093457P1;Description=squamosa promoter-binding 1;Ontology_term=GO:0003677%2C GO:0005634	6.14837e-17	3.16333e-14	2.98546	2.71045	31	70	444	656	384	227	367	250	366	1434	1321	1034	1181	1351	1406
ID=OE9A108835T1;Parent=OE9A108835;Name=OE9A108835T1;product=OE9A108835P1;Description=late blight resistance homolog R1A-10;Ontology_term=GO:0043531	3.03724e-12	4.64022e-10	3.14689	2.70922	13	21	198	156	208	214	180	1	4	74	89	70	0	3	0
ID=OE9A106592T2;Parent=OE9A106592;Name=OE9A106592T2;product=OE9A106592P2	1.07145e-07	4.67987e-06	4.15251	2.70201	8	14	175	99	427	405	1353	326	319	18	12	52	5	16	55
ID=OE9A022439T1;Parent=OE9A022439;Name=OE9A022439T1;product=OE9A022439P1;Description=transcription factor MYB108-like;Ontology_term=GO:0003677	5.17347e-11	5.90535e-09	3.22516	2.69632	21	29	433	283	186	229	458	40	44	92	25	25	9	20	13
ID=OE9A100009T1;Parent=OE9A100009;Name=OE9A100009T1;product=OE9A100009P1;Description=exocyst complex component EXO70A1-like;Ontology_term=GO:0000145%2C GO:0006887	7.2794e-10	5.92272e-08	3.32618	2.69544	9	25	276	142	193	213	290	88	99	92	39	98	85	117	151
ID=OE9A073692T1;Parent=OE9A073692;Name=OE9A073692T1;product=OE9A073692P1;Description=Serine threonine kinase;Ontology_term=GO:0000166%2C GO:0004672%2C GO:0016020%2C GO:0016310	1.31417e-08	7.59959e-07	3.60347	2.6934	16	12	115	291	281	142	195	97	222	38	17	35	10	27	67
ID=OE9A085598T2;Parent=OE9A085598;Name=OE9A085598T2;product=OE9A085598P2	0	8.26766e-44	2.76745	2.69047	1081	1792	12501	14030	10504	9163	10362	5616	6617	4501	1328	3647	4187	3205	4867
ID=OE9A085598T1;Parent=OE9A085598;Name=OE9A085598T1;product=OE9A085598P1	0	8.26766e-44	2.76745	2.69047	1081	1792	12501	14030	10504	9163	10362	5616	6617	4501	1328	3647	4187	3205	4867
ID=OE9A031595T3;Parent=OE9A031595;Name=OE9A031595T3;product=OE9A031595P1	3.63858e-13	7.07219e-11	3.08664	2.69043	662	1256	14716	6794	8460	7143	9826	5623	8946	3117	1980	4781	6221	3533	6766
ID=OE9A031331T4;Parent=OE9A031331;Name=OE9A031331T4;product=OE9A031331P4;Description=phospholipid-transporting ATPase 9;Ontology_term=GO:0000287%2C GO:0004012%2C GO:0005524%2C GO:0006812%2C GO:0015917%2C GO:0016021%2C GO:0045332	2.48248e-08	1.35389e-06	5.13452	2.68942	17	38	2577	196	700	1041	1987	898	1564	122	29	75	309	134	509
ID=OE9A110902T1;Parent=OE9A110902;Name=OE9A110902T1;product=OE9A110902P1;Description=cytochrome P450 CYP82D47-like;Ontology_term=GO:0003677%2C GO:0005506%2C GO:0005634%2C GO:0006355%2C GO:0016021%2C GO:0016705%2C GO:0020037%2C GO:0055114	2.05687e-09	1.47614e-07	3.41003	2.6888	19	15	155	247	317	27	49	33	45	107	89	61	32	68	55
ID=OE9A063433T1;Parent=OE9A063433;Name=OE9A063433T1;product=OE9A063433P1;Description=zinc finger 5;Ontology_term=GO:0003676%2C GO:0046872	1.19197e-09	9.07561e-08	3.37569	2.68659	32	53	925	342	388	11	186	21	33	13	0	0	7	10	10
ID=OE9A114342T1;Parent=OE9A114342;Name=OE9A114342T1;product=OE9A114342P1;Description=calcium-binding PBP1-like;Ontology_term=GO:0005509	1.28034e-10	1.33117e-08	3.24837	2.68171	82	124	1477	1815	538	33	57	385	298	31	15	48	644	787	780
ID=OE9A105042T1;Parent=OE9A105042;Name=OE9A105042T1;product=OE9A105042P1;Description=NAC domain-containing 35-like;Ontology_term=GO:0003677%2C GO:0006355%2C GO:0044699	1.36233e-14	3.69476e-12	3.00929	2.67761	208	306	1772	2721	3326	1811	1911	851	674	1038	456	1094	372	473	506
ID=OE9A031595T2;Parent=OE9A031595;Name=OE9A031595T2;product=OE9A031595P1	5.7622e-13	1.06103e-10	3.06809	2.67251	641	1201	13930	6377	8135	6913	9376	5396	8530	2945	1873	4463	5867	3336	6407
ID=OE9A003770T1;Parent=OE9A003770;Name=OE9A003770T1;product=OE9A003770P1;Description=calcium-transporting ATPase 12, plasma membrane-type-like;Ontology_term=GO:0000166%2C GO:0016020%2C GO:0046872	8.3073e-07	2.63379e-05	4.59453	2.67134	1	7	113	45	168	27	57	8	25	10	6	22	0	3	8
ID=OE9A019866T1;Parent=OE9A019866;Name=OE9A019866T1;product=OE9A019866P1;Description=calcium-transporting ATPase 2, plasma membrane-type;Ontology_term=GO:0005388%2C GO:0005516%2C GO:0005524%2C GO:0016021%2C GO:0016529%2C GO:0046872%2C GO:0070588	3.19035e-11	3.83521e-09	3.15075	2.6603	51	150	1563	903	706	1202	1289	1303	1258	358	314	452	1730	556	1802
ID=OE9A108201T1;Parent=OE9A108201;Name=OE9A108201T1;product=OE9A108201P1	4.05455e-07	1.46099e-05	3.9972	2.65909	2	10	189	83	67	0	5	5	0	0	0	0	0	0	0
ID=OE9A031595T1;Parent=OE9A031595;Name=OE9A031595T1;product=OE9A031595P1;Description=GATA transcription factor 8-like;Ontology_term=GO:0000785%2C GO:0000977%2C GO:0001085%2C GO:0001228%2C GO:0003682%2C GO:0005634%2C GO:0005667%2C GO:0008270%2C GO:0030154%2C GO:0045893	9.13193e-13	1.5895e-10	3.04812	2.65361	628	1172	13386	6091	7934	6748	9050	5250	8227	2827	1803	4251	5637	3167	6135
ID=OE9A106592T1;Parent=OE9A106592;Name=OE9A106592T1;product=OE9A106592P1	1.573e-07	6.52048e-06	4	2.64599	11	15	192	109	463	573	1836	448	443	32	24	82	11	27	84
ID=OE9A024782T1;Parent=OE9A024782;Name=OE9A024782T1;product=OE9A024782P1;Description=probable LRR receptor-like serine threonine- kinase At4g36180 isoform X1;Ontology_term=GO:0005515	4.38925e-07	1.5527e-05	3.93659	2.64417	5	4	145	69	58	52	85	32	57	48	21	70	40	36	64
ID=OE9A117567T2;Parent=OE9A117567;Name=OE9A117567T2;product=OE9A117567P2;Description=diacylglycerol kinase 5-like;Ontology_term=GO:0004143%2C GO:0005524%2C GO:0007205%2C GO:0009395%2C GO:0016310%2C GO:0046486	1.03468e-20	1.24567e-17	2.83709	2.64211	58	87	573	678	709	126	287	138	269	32	12	8	25	18	23
ID=OE9A115757T1;Parent=OE9A115757;Name=OE9A115757T1;product=OE9A115757P1;Description=ankyrin repeat-containing At3g12360-like;Ontology_term=GO:0005515%2C GO:0007165%2C GO:0016020	1.59421e-07	6.5967e-06	4.23985	2.63737	21	12	501	127	636	284	562	238	437	46	14	53	31	21	74
ID=OE9A107259T1;Parent=OE9A107259;Name=OE9A107259T1;product=OE9A107259P1	2.17966e-07	8.62155e-06	4.30653	2.63674	11	12	322	75	460	255	471	37	70	50	23	67	3	1	20
ID=OE9A104131T1;Parent=OE9A104131;Name=OE9A104131T1;product=OE9A104131P1;Description=anaphase-promoting complex subunit 1-like;Ontology_term=GO:0005515	1.99949e-07	7.99478e-06	3.6658	2.63172	1	15	123	144	83	20	49	81	100	230	235	263	848	965	1021
ID=OE9A081038T1;Parent=OE9A081038;Name=OE9A081038T1;product=OE9A081038P1;Description=probable LRR receptor-like serine threonine- kinase At1g56140;Ontology_term=GO:0004672%2C GO:0005515%2C GO:0005524%2C GO:0006468%2C GO:0016021	1.44635e-17	7.96879e-15	2.86792	2.63165	38	107	669	639	589	391	922	192	305	587	252	225	152	92	184
ID=OE9A098472T1;Parent=OE9A098472;Name=OE9A098472T1;product=OE9A098472P1;Description=uncharacterized protein LOC105174622;Ontology_term=GO:0005737%2C GO:0008757%2C GO:0016021%2C GO:0032259	3.69573e-09	2.52537e-07	3.33647	2.63003	56	72	1436	503	560	469	919	573	794	172	82	162	471	295	586
ID=OE9A107259T2;Parent=OE9A107259;Name=OE9A107259T2;product=OE9A107259P2	2.43941e-07	9.44605e-06	4.29981	2.62683	11	12	321	74	458	254	469	34	70	50	23	67	3	1	20
ID=OE9A104943T1;Parent=OE9A104943;Name=OE9A104943T1;product=OE9A104943P1;Description=cysteine-rich receptor kinase 10 isoform X1;Ontology_term=GO:0004674%2C GO:0005524%2C GO:0005886%2C GO:0006468%2C GO:0006952%2C GO:0009069%2C GO:0009506	1.10154e-06	3.38465e-05	4.26009	2.61932	2	7	44	96	163	15	76	17	24	110	36	101	25	83	40
ID=OE9A070771T1;Parent=OE9A070771;Name=OE9A070771T1;product=OE9A070771P1;Description=clathrin heavy chain 1;Ontology_term=GO:0005198%2C GO:0006886%2C GO:0016192%2C GO:0030130%2C GO:0030132	6.8639e-07	2.2559e-05	3.62799	2.61695	2	5	49	61	51	10	33	22	24	54	68	63	62	48	66
ID=OE9A032975T1;Parent=OE9A032975;Name=OE9A032975T1;product=OE9A032975P1;Description=LRR receptor-like serine threonine- kinase GSO1;Ontology_term=GO:0005515	8.03437e-08	3.73791e-06	3.65421	2.61212	18	32	404	146	584	43	228	16	65	150	128	137	14	14	40
ID=OE9A032975T3;Parent=OE9A032975;Name=OE9A032975T3;product=OE9A032975P3;Description=LRR receptor-like serine threonine- kinase GSO1;Ontology_term=GO:0005515	8.03437e-08	3.73791e-06	3.65421	2.61212	18	32	404	146	584	43	228	16	65	150	128	137	14	14	40
ID=OE9A032975T2;Parent=OE9A032975;Name=OE9A032975T2;product=OE9A032975P2;Description=LRR receptor-like serine threonine- kinase GSO1;Ontology_term=GO:0005515	8.03437e-08	3.73791e-06	3.65421	2.61212	18	32	404	146	584	43	228	16	65	150	128	137	14	14	40
ID=OE9A114066T1;Parent=OE9A114066;Name=OE9A114066T1;product=OE9A114066P1;Description=rust resistance kinase Lr10-like;Ontology_term=GO:0004672%2C GO:0005524%2C GO:0006468%2C GO:0016020	3.69199e-11	4.34909e-09	3.05987	2.60525	44	62	393	500	770	381	365	334	701	411	254	300	1424	897	1437
ID=OE9A109149T1;Parent=OE9A109149;Name=OE9A109149T1;product=OE9A109149P1;Description=disease resistance RPM1-like;Ontology_term=GO:0043531	2.48126e-07	9.59219e-06	5.72006	2.60356	2	4	445	49	90	607	1073	548	583	128	82	201	257	311	386
ID=OE9A034933T1;Parent=OE9A034933;Name=OE9A034933T1;product=OE9A034933P1	1.26603e-07	5.39177e-06	3.63486	2.60293	11	6	192	88	148	333	324	172	137	183	177	114	359	369	256
ID=OE9A051367T1;Parent=OE9A051367;Name=OE9A051367T1;product=OE9A051367P1;Description=UDP-glycosyltransferase 83A1-like;Ontology_term=GO:0009813%2C GO:0043231%2C GO:0052696%2C GO:0080043%2C GO:0080044	4.93169e-11	5.65706e-09	3.05119	2.60268	15	29	283	168	221	355	614	160	281	410	333	373	147	162	169
ID=OE9A111189T4;Parent=OE9A111189;Name=OE9A111189T4;product=OE9A111189P4;Description=pleiotropic drug resistance 2-like;Ontology_term=GO:0005524%2C GO:0005886%2C GO:0016021%2C GO:0042626%2C GO:0055085	1.80491e-07	7.33836e-06	3.48301	2.59224	4	7	103	61	66	14	68	13	14	67	23	31	12	5	14
ID=OE9A056077T1;Parent=OE9A056077;Name=OE9A056077T1;product=OE9A056077P1	2.99628e-12	4.58765e-10	2.97169	2.59007	70	102	516	1163	910	335	618	102	336	132	34	63	199	37	142
ID=OE9A111189T3;Parent=OE9A111189;Name=OE9A111189T3;product=OE9A111189P3;Description=pleiotropic drug resistance 2-like;Ontology_term=GO:0005524%2C GO:0005886%2C GO:0016021%2C GO:0042626%2C GO:0055085	1.9413e-07	7.80222e-06	3.4699	2.58424	4	7	102	61	65	14	68	13	14	67	23	31	12	5	14
ID=OE9A012924T1;Parent=OE9A012924;Name=OE9A012924T1;product=OE9A012924P1;Description=AP2-like ethylene-responsive transcription factor At1g79700;Ontology_term=GO:0003677%2C GO:0003700%2C GO:0005667%2C GO:0006355%2C GO:0045449	7.93658e-07	2.54518e-05	4.37593	2.5779	7	3	51	161	215	11	21	6	21	8	14	18	16	20	9
ID=OE9A064881T3;Parent=OE9A064881;Name=OE9A064881T3;product=OE9A064881P2;Description=abscisic acid 8 -hydroxylase 1-like;Ontology_term=GO:0004497%2C GO:0005506%2C GO:0016021%2C GO:0016705%2C GO:0020037%2C GO:0055114	9.38283e-08	4.19244e-06	3.61418	2.57624	172	408	8567	2198	2056	1501	2640	450	888	244	78	231	273	107	296
ID=OE9A064881T6;Parent=OE9A064881;Name=OE9A064881T6;product=OE9A064881P4;Description=abscisic acid 8 -hydroxylase 1-like;Ontology_term=GO:0004497%2C GO:0005506%2C GO:0016705%2C GO:0020037%2C GO:0055114	9.38283e-08	4.19244e-06	3.61418	2.57624	172	408	8567	2198	2056	1501	2640	450	888	244	78	231	273	107	296
ID=OE9A064881T5;Parent=OE9A064881;Name=OE9A064881T5;product=OE9A064881P3;Description=abscisic acid 8 -hydroxylase 1;Ontology_term=GO:0004497%2C GO:0005506%2C GO:0016705%2C GO:0020037%2C GO:0055114	9.38283e-08	4.19244e-06	3.61418	2.57624	172	408	8567	2198	2056	1501	2640	450	888	244	78	231	273	107	296
ID=OE9A064506T1;Parent=OE9A064506;Name=OE9A064506T1;product=OE9A064506P1;Description=COBRA 7;Ontology_term=GO:0010215%2C GO:0016021%2C GO:0016049%2C GO:0031225	6.33683e-09	4.05302e-07	3.2587	2.57585	637	1015	17995	6465	5515	9899	14278	5653	8407	2102	943	3509	2579	1791	3719
ID=OE9A110678T1;Parent=OE9A110678;Name=OE9A110678T1;product=OE9A110678P1;Description=heat stress transcription factor A-7a-like;Ontology_term=GO:0003700%2C GO:0005634%2C GO:0005667%2C GO:0006355%2C GO:0043565%2C GO:0045449	1.14776e-07	4.96359e-06	3.52669	2.57509	6	35	409	172	217	15	84	8	10	25	25	14	24	18	24
ID=OE9A004950T1;Parent=OE9A004950;Name=OE9A004950T1;product=OE9A004950P1;Description=xyloglucan galactosyltransferase XLT2;Ontology_term=GO:0016740	6.99125e-07	2.29452e-05	3.89578	2.57059	1	18	177	101	183	37	48	25	104	65	40	44	36	40	37
ID=OE9A032614T1;Parent=OE9A032614;Name=OE9A032614T1;product=OE9A032614P1;Description=early nodulin-93-like;Ontology_term=GO:0016021	1.28966e-08	7.51376e-07	5.76972	2.56845	11	28	2889	140	742	47	525	456	52	1	2	3	1	5	11
ID=OE9A032975T4;Parent=OE9A032975;Name=OE9A032975T4;product=OE9A032975P4;Description=LRR receptor-like serine threonine- kinase GSO1;Ontology_term=GO:0005515	1.41459e-07	5.92706e-06	3.58367	2.56388	18	30	371	136	537	41	213	16	61	142	115	128	12	14	35
ID=OE9A082888T3;Parent=OE9A082888;Name=OE9A082888T3;product=OE9A082888P1	2.68028e-14	6.7462e-12	2.85439	2.56339	166	272	2259	1404	2220	440	1124	560	2234	404	419	495	507	316	707
ID=OE9A080943T1;Parent=OE9A080943;Name=OE9A080943T1;product=OE9A080943P1;Description=polygalacturonase At1g48100;Ontology_term=GO:0004650%2C GO:0005576%2C GO:0005982%2C GO:0005985%2C GO:0016020%2C GO:0071555	1.61664e-06	4.68988e-05	4.51379	2.5603	6	0	99	140	69	162	128	109	17	42	122	78	1	34	29
ID=OE9A080943T2;Parent=OE9A080943;Name=OE9A080943T2;product=OE9A080943P2;Description=polygalacturonase At1g48100;Ontology_term=GO:0004650%2C GO:0005576%2C GO:0005982%2C GO:0005985%2C GO:0016020%2C GO:0071555	1.61664e-06	4.68988e-05	4.51379	2.5603	6	0	99	140	69	162	128	109	17	42	122	78	1	34	29
ID=OE9A060313T1;Parent=OE9A060313;Name=OE9A060313T1;product=OE9A060313P1;Description=UDP-rhamnose:rhamnosyltransferase 1;Ontology_term=GO:0009813%2C GO:0016021%2C GO:0043231%2C GO:0052696%2C GO:0080043%2C GO:0080044	2.3713e-10	2.25441e-08	3.03889	2.55563	133	304	3274	1342	1841	890	1815	573	474	223	123	143	31	70	57
ID=OE9A049792T1;Parent=OE9A049792;Name=OE9A049792T1;product=OE9A049792P1;Description=cinnamate beta-D-glucosyltransferase-like;Ontology_term=GO:0009813%2C GO:0043231%2C GO:0052696%2C GO:0080043%2C GO:0080044	4.44159e-08	2.22627e-06	3.39195	2.55505	60	87	1781	475	675	60	667	57	64	465	522	270	199	333	293
ID=OE9A018904T1;Parent=OE9A018904;Name=OE9A018904T1;product=OE9A018904P1;Description=ABC transporter B family member 15-like;Ontology_term=GO:0005524%2C GO:0016021%2C GO:0042626%2C GO:0055085	1.22372e-06	3.70516e-05	3.74725	2.54603	4	5	42	85	102	22	96	2	1	79	116	143	32	35	42
ID=OE9A100418T1;Parent=OE9A100418;Name=OE9A100418T1;product=OE9A100418P1;Description=receptor kinase At5g39000 isoform X2;Ontology_term=GO:0004674%2C GO:0005524%2C GO:0006468%2C GO:0009069	1.80925e-06	5.15668e-05	8.2846	2.543	0	0	144	22	54	51	49	8	14	8	4	8	0	0	1
ID=OE9A107259T3;Parent=OE9A107259;Name=OE9A107259T3;product=OE9A107259P3;Description=26S proteasome regulatory complex, subunit PSMD10;Ontology_term=GO:0005515	5.29798e-07	1.82167e-05	3.87607	2.53672	11	22	335	85	441	249	454	37	84	49	23	68	6	5	26
ID=OE9A041257T1;Parent=OE9A041257;Name=OE9A041257T1;product=OE9A041257P1;Description=pentatricopeptide repeat-containing At3g24000, mitochondrial-like;Ontology_term=GO:0005515%2C GO:0008270	1.3734e-06	4.07546e-05	3.69366	2.52931	5	3	64	102	44	13	40	13	29	98	82	92	90	82	81
ID=OE9A118962T2;Parent=OE9A118962;Name=OE9A118962T2;product=OE9A118962P2;Description=plant cysteine oxidase 2;Ontology_term=GO:0009061%2C GO:0016702%2C GO:0018171%2C GO:0070483	2.71419e-11	3.32605e-09	2.92083	2.52577	68	97	960	508	885	280	497	369	480	64	51	26	42	52	135
ID=OE9A118962T1;Parent=OE9A118962;Name=OE9A118962T1;product=OE9A118962P1;Description=plant cysteine oxidase 2-like;Ontology_term=GO:0009061%2C GO:0016702%2C GO:0018171%2C GO:0070483	2.71419e-11	3.32605e-09	2.92083	2.52577	68	97	960	508	885	280	497	369	480	64	51	26	42	52	135
ID=OE9A100079T4;Parent=OE9A100079;Name=OE9A100079T4;product=OE9A100079P3;Description=cysteine-rich receptor kinase 2;Ontology_term=GO:0004674%2C GO:0005524%2C GO:0005886%2C GO:0006468%2C GO:0006952%2C GO:0009069%2C GO:0009506%2C GO:0016021	1.87134e-10	1.83391e-08	2.97526	2.52565	43	49	692	376	349	528	546	377	448	182	93	111	213	106	271
ID=OE9A014291T1;Parent=OE9A014291;Name=OE9A014291T1;product=OE9A014291P1;Description=LRR receptor-like serine threonine- kinase GSO1;Ontology_term=GO:0005515	1.78142e-09	1.29708e-07	3.02344	2.51137	16	24	141	204	265	266	244	89	356	156	120	143	90	134	222
ID=OE9A014898T1;Parent=OE9A014898;Name=OE9A014898T1;product=OE9A014898P1	1.06526e-07	4.65864e-06	3.25961	2.50708	3	25	135	170	152	27	38	56	33	153	144	152	217	156	206
ID=OE9A068881T1;Parent=OE9A068881;Name=OE9A068881T1;product=OE9A068881P1;Description=NAC domain-containing 104;Ontology_term=GO:0003677%2C GO:0005634%2C GO:0006355	1.37203e-06	4.07313e-05	4.24115	2.50505	6	9	378	94	69	7	64	10	13	13	2	25	7	19	8
ID=OE9A022966T1;Parent=OE9A022966;Name=OE9A022966T1;product=OE9A022966P1;Description=GATA transcription factor 8-like;Ontology_term=GO:0000785%2C GO:0000977%2C GO:0001085%2C GO:0001228%2C GO:0003682%2C GO:0005634%2C GO:0005667%2C GO:0008270%2C GO:0030154%2C GO:0045893	3.03835e-16	1.33851e-13	2.72877	2.505	96	176	1384	1245	763	880	1297	474	390	466	381	601	404	368	358
ID=OE9A024216T1;Parent=OE9A024216;Name=OE9A024216T1;product=OE9A024216P1	8.86098e-08	3.98984e-06	3.34022	2.50412	140	113	3157	1052	1050	589	1791	1006	317	193	38	74	100	326	126
ID=OE9A025534T1;Parent=OE9A025534;Name=OE9A025534T1;product=OE9A025534P1;Description=CBL-interacting serine threonine- kinase 7-like;Ontology_term=GO:0004674%2C GO:0005524%2C GO:0005634%2C GO:0005737%2C GO:0006468%2C GO:0009069%2C GO:0035556	4.5345e-10	3.96627e-08	2.95639	2.49727	59	93	397	949	884	260	448	147	197	319	157	253	357	206	354
ID=OE9A022966T2;Parent=OE9A022966;Name=OE9A022966T2;product=OE9A022966P1	3.58396e-16	1.52913e-13	2.71924	2.49664	99	176	1399	1251	768	915	1374	479	394	490	387	638	410	370	360
ID=OE9A079601T1;Parent=OE9A079601;Name=OE9A079601T1;product=OE9A079601P1	8.5565e-24	1.81429e-20	2.62918	2.49415	65	137	809	812	685	140	324	266	327	652	541	573	841	696	1002
ID=OE9A014582T1;Parent=OE9A014582;Name=OE9A014582T1;product=OE9A014582P1	7.14015e-07	2.33136e-05	3.54246	2.49106	9	3	79	99	112	5	8	1961	2709	17	0	3	4656	1668	2496
ID=OE9A014582T2;Parent=OE9A014582;Name=OE9A014582T2;product=OE9A014582P2	7.14015e-07	2.33136e-05	3.54246	2.49106	9	3	79	99	112	5	8	1960	2708	17	0	3	4656	1668	2495
ID=OE9A114378T1;Parent=OE9A114378;Name=OE9A114378T1;product=OE9A114378P1;Description=serine threonine- kinase SMG1-like;Ontology_term=GO:0000184%2C GO:0004674%2C GO:0005524%2C GO:0006468%2C GO:0009069	6.14215e-12	8.84318e-10	2.82577	2.49097	20	52	388	313	229	84	210	107	157	242	199	218	332	328	419
ID=OE9A062702T1;Parent=OE9A062702;Name=OE9A062702T1;product=OE9A062702P1	1.88142e-06	5.32552e-05	3.94818	2.49018	3	13	273	88	73	16	57	19	8	2	0	0	3	10	5
ID=OE9A069927T1;Parent=OE9A069927;Name=OE9A069927T1;product=OE9A069927P1	2.21833e-07	8.75472e-06	3.41019	2.48102	78	184	3221	788	1001	5768	4722	2764	5577	673	241	958	897	558	1448
ID=OE9A102590T1;Parent=OE9A102590;Name=OE9A102590T1;product=OE9A102590P1;Description=syntaxin-121-like;Ontology_term=GO:0000149%2C GO:0005484%2C GO:0005886%2C GO:0006886%2C GO:0006887%2C GO:0006906%2C GO:0012505%2C GO:0016021%2C GO:0031201%2C GO:0048278	9.48735e-08	4.21595e-06	3.27009	2.48052	58	115	1606	406	1007	1111	2698	951	1040	131	26	134	105	112	208
ID=OE9A026312T1;Parent=OE9A026312;Name=OE9A026312T1;product=OE9A026312P1;md5=a08612f77a7217d6e78a10ee545dac1f;INTERPRO=<table><tr><th>DB</th><th>ID</th><th>Description</th></tr><tr><td>Gene3D</td><td>G3DSA:1.10.510.10</td><td></td></tr><tr><td>Gene3D</td><td>G3DSA:2.60.120.200</td><td></td></tr><tr><td>Gene3D</td><td>G3DSA:3.30.200.20</td><td></td></tr><tr><td>PANTHER</td><td>PTHR27002</td><td></…	1.53316e-17	8.38114e-15	2.67428	2.48005	55	117	753	603	652	256	155	126	387	137	141	143	86	104	115
ID=OE9A112232T2;Parent=OE9A112232;Name=OE9A112232T2;product=OE9A112232P2;Description=eIF-2-alpha kinase activator GCN1 isoform X2;Ontology_term=GO:0006417%2C GO:0019887%2C GO:0019901%2C GO:0033554%2C GO:0033674%2C GO:0043022%2C GO:0045859	1.23367e-14	3.45289e-12	2.72422	2.47903	28	74	390	506	334	93	231	183	296	454	389	406	412	459	580
ID=OE9A112232T1;Parent=OE9A112232;Name=OE9A112232T1;product=OE9A112232P1;Description=translational activator GCN1;Ontology_term=GO:0006417%2C GO:0019887%2C GO:0019901%2C GO:0033554%2C GO:0033674%2C GO:0043022%2C GO:0045859	1.23367e-14	3.45289e-12	2.72422	2.47903	28	74	390	506	334	93	231	183	296	454	389	406	412	459	580
ID=OE9A012368T1;Parent=OE9A012368;Name=OE9A012368T1;product=OE9A012368P1;Description=3-hydroxy-3-methylglutaryl coenzyme A reductase 1, partial;Ontology_term=GO:0004420%2C GO:0005778%2C GO:0005789%2C GO:0008299%2C GO:0015936%2C GO:0016126%2C GO:0050662%2C GO:0055114	3.75531e-11	4.41624e-09	2.8504	2.4763	123	199	860	1665	1827	343	1009	393	660	970	347	495	441	339	515
ID=OE9A017022T2;Parent=OE9A017022;Name=OE9A017022T2;product=OE9A017022P2;Description=glycerophosphodiester phosphodiesterase GDPDL3-like;Ontology_term=GO:0006071%2C GO:0008889%2C GO:0009395%2C GO:0016021%2C GO:0046486	4.54036e-10	3.96627e-08	2.91371	2.47198	104	183	1908	792	1291	1366	1469	1944	4192	328	236	412	1130	418	1486
ID=OE9A017022T1;Parent=OE9A017022;Name=OE9A017022T1;product=OE9A017022P1;Description=glycerophosphodiester phosphodiesterase GDPDL3-like;Ontology_term=GO:0006071%2C GO:0008889%2C GO:0009395%2C GO:0016021%2C GO:0046486	4.54036e-10	3.96627e-08	2.91371	2.47198	104	183	1908	792	1291	1366	1469	1944	4192	328	236	412	1130	418	1486
ID=OE9A033910T1;Parent=OE9A033910;Name=OE9A033910T1;product=OE9A033910P1;Description=xyloglucan endotransglucosylase hydrolase 24-like;Ontology_term=GO:0004553%2C GO:0005618%2C GO:0006073%2C GO:0016762%2C GO:0048046%2C GO:0071554%2C GO:0071840	3.66172e-07	1.3458e-05	3.43789	2.47166	20	41	748	187	273	150	267	155	184	13	37	59	101	16	49
ID=OE9A088239T1;Parent=OE9A088239;Name=OE9A088239T1;product=OE9A088239P1	3.78197e-10	3.37111e-08	2.88713	2.46902	14	29	210	151	220	77	80	24	86	25	9	13	7	17	13
ID=OE9A028341T1;Parent=OE9A028341;Name=OE9A028341T1;product=OE9A028341P1;Description=C-repeat dehydration-responsive element-binding factor 4;Ontology_term=GO:0003677%2C GO:0003700%2C GO:0005634%2C GO:0005667%2C GO:0006355%2C GO:0045449	7.68884e-08	3.59148e-06	3.21506	2.46712	170	447	6104	2701	1511	1667	2004	340	329	1720	831	3028	234	476	398
ID=OE9A103003T1;Parent=OE9A103003;Name=OE9A103003T1;product=OE9A103003P1;Description=serine threonine- phosphatase PP1-like;Ontology_term=GO:0004721%2C GO:0006470%2C GO:0046872	6.38404e-13	1.15036e-10	2.74821	2.4655	14	31	172	205	182	126	159	52	113	342	265	181	185	202	170
ID=OE9A028550T1;Parent=OE9A028550;Name=OE9A028550T1;product=OE9A028550P1;Description=POLLENLESS 3-like;Ontology_term=GO:0005515	1.26755e-07	5.39494e-06	3.18628	2.46196	7	25	200	240	88	47	97	126	154	219	323	259	718	703	846
ID=OE9A017022T3;Parent=OE9A017022;Name=OE9A017022T3;product=OE9A017022P3;Description=glycerophosphodiester phosphodiesterase GDPDL3-like;Ontology_term=GO:0006071%2C GO:0008889%2C GO:0009395%2C GO:0016021%2C GO:0046486	6.15578e-10	5.12747e-08	2.90052	2.45841	104	183	1890	781	1283	1358	1451	1938	4177	324	234	405	1124	415	1481
ID=OE9A056979T1;Parent=OE9A056979;Name=OE9A056979T1;product=OE9A056979P1;Description=serine threonine- kinase STY46;Ontology_term=GO:0004674%2C GO:0005524%2C GO:0006468%2C GO:0009069%2C GO:0009734%2C GO:0009742%2C GO:0010305	5.66699e-07	1.93053e-05	3.50162	2.44764	78	214	3940	937	991	1375	1520	686	1241	481	136	669	424	454	644
ID=OE9A074684T1;Parent=OE9A074684;Name=OE9A074684T1;product=OE9A074684P1;Description=LRR receptor-like serine threonine- kinase GSO1;Ontology_term=GO:0005515	1.205e-06	3.6548e-05	5.06814	2.44381	7	0	152	96	273	5	19	6	0	14	4	34	4	4	6
ID=OE9A023492T1;Parent=OE9A023492;Name=OE9A023492T1;product=OE9A023492P1;Description=rust resistance kinase Lr10-like;Ontology_term=GO:0004674%2C GO:0005524%2C GO:0006468%2C GO:0009069%2C GO:0016020	5.32548e-08	2.61498e-06	3.1071	2.44143	35	18	228	398	342	27	39	62	88	96	100	97	79	140	128
ID=OE9A071139T1;Parent=OE9A071139;Name=OE9A071139T1;product=OE9A071139P1;Description=receptor kinase At5g39000;Ontology_term=GO:0004672%2C GO:0005524%2C GO:0006468	1.73017e-06	4.96771e-05	3.7549	2.43929	12	7	169	76	268	44	161	13	14	44	15	53	4	7	19
ID=OE9A035629T1;Parent=OE9A035629;Name=OE9A035629T1;product=OE9A035629P1;Description=probable glutathione S-transferase;Ontology_term=GO:0004364%2C GO:0005515%2C GO:0005737%2C GO:0006749%2C GO:0006803%2C GO:0009407	4.35516e-09	2.93019e-07	2.92554	2.43326	28	51	500	223	380	9	22	7	4	0	1	2	2	2	0
ID=OE9A055909T2;Parent=OE9A055909;Name=OE9A055909T2;product=OE9A055909P2;Description=pleiotropic drug resistance 1;Ontology_term=GO:0005524%2C GO:0006810%2C GO:0016021%2C GO:0016887	1.99095e-11	2.51919e-09	2.75867	2.42762	41	63	298	515	517	120	208	189	191	259	183	201	367	292	353
ID=OE9A053385T2;Parent=OE9A053385;Name=OE9A053385T2;product=OE9A053385P1	1.58432e-06	4.62486e-05	4.18979	2.42542	17	27	143	255	1043	65	95	98	249	217	199	198	162	179	157
ID=OE9A075537T2;Parent=OE9A075537;Name=OE9A075537T2;product=OE9A075537P2;Description=probable WRKY transcription factor 53;Ontology_term=GO:0003700%2C GO:0005667%2C GO:0006355%2C GO:0043565%2C GO:0045449	2.72636e-11	3.32931e-09	2.75764	2.42101	120	152	1423	802	1296	4052	3747	1847	3907	293	69	158	124	98	204
ID=OE9A075537T1;Parent=OE9A075537;Name=OE9A075537T1;product=OE9A075537P1;Description=probable WRKY transcription factor 53;Ontology_term=GO:0003700%2C GO:0005667%2C GO:0006355%2C GO:0043565%2C GO:0045449	2.72636e-11	3.32931e-09	2.75764	2.42101	120	152	1423	802	1296	4052	3747	1847	3907	293	69	158	124	98	204
ID=OE9A053385T1;Parent=OE9A053385;Name=OE9A053385T1;product=OE9A053385P1;Description=NRT1 PTR FAMILY -like;Ontology_term=GO:0005215%2C GO:0006857%2C GO:0016021	1.74828e-06	5.00943e-05	4.14695	2.41918	17	26	138	249	987	62	93	97	241	209	189	192	152	171	149
ID=OE9A091124T1;Parent=OE9A091124;Name=OE9A091124T1;product=OE9A091124P1;Description=probable WRKY transcription factor 75;Ontology_term=GO:0003700%2C GO:0005667%2C GO:0006355%2C GO:0043565%2C GO:0045449	2.62669e-07	1.00765e-05	3.18612	2.41834	15	14	115	143	254	0	39	4	10	9	1	1	0	3	0
ID=OE9A104919T1;Parent=OE9A104919;Name=OE9A104919T1;product=OE9A104919P1;Description=Tetratricopeptide-like helical;Ontology_term=GO:0005515	1.34127e-06	3.99877e-05	3.72087	2.41831	75	82	2947	629	533	198	617	543	244	202	274	161	456	1013	313
ID=OE9A052076T1;Parent=OE9A052076;Name=OE9A052076T1;product=OE9A052076P1;Description=syntaxin-121-like;Ontology_term=GO:0000149%2C GO:0005484%2C GO:0005886%2C GO:0006886%2C GO:0006887%2C GO:0006906%2C GO:0012505%2C GO:0016021%2C GO:0031201%2C GO:0048278	5.37586e-08	2.63417e-06	3.04546	2.41824	30	51	679	239	328	211	331	461	651	22	11	28	122	156	208
ID=OE9A061082T1;Parent=OE9A061082;Name=OE9A061082T1;product=OE9A061082P1	3.57214e-07	1.31999e-05	3.26552	2.4181	34	16	206	529	310	150	905	135	130	32	3	9	0	2	2
ID=OE9A099430T1;Parent=OE9A099430;Name=OE9A099430T1;product=OE9A099430P1;Description=probable purine permease 10 isoform X2;Ontology_term=GO:0005215%2C GO:0006810%2C GO:0016021	1.12357e-07	4.87103e-06	3.04457	2.41672	5	19	139	91	120	48	115	41	70	74	39	50	62	95	59
ID=OE9A055124T1;Parent=OE9A055124;Name=OE9A055124T1;product=OE9A055124P1	1.30729e-07	5.52046e-06	3.04384	2.41254	5	17	78	148	103	53	87	60	102	193	144	128	279	322	367
ID=OE9A055124T2;Parent=OE9A055124;Name=OE9A055124T2;product=OE9A055124P2;Description=methionine aminopeptidase 1D, chloroplastic mitochondrial;Ontology_term=GO:0008238	1.30729e-07	5.52046e-06	3.04384	2.41254	5	17	78	148	103	53	87	60	102	193	144	128	279	322	367
ID=OE9A060969T1;Parent=OE9A060969;Name=OE9A060969T1;product=OE9A060969P1	1.31153e-08	7.59058e-07	2.91989	2.4116	10	33	248	148	180	197	201	220	393	105	79	122	140	95	181
ID=OE9A060969T2;Parent=OE9A060969;Name=OE9A060969T2;product=OE9A060969P1	1.31153e-08	7.59058e-07	2.91989	2.4116	10	33	248	148	180	197	201	220	393	105	79	122	140	95	181
ID=OE9A021387T1;Parent=OE9A021387;Name=OE9A021387T1;product=OE9A021387P1;Description=hexose carrier HEX6-like;Ontology_term=GO:0016021%2C GO:0022891%2C GO:0055085	2.72252e-06	7.25991e-05	3.75799	2.4012	11	11	352	67	161	55	228	20	16	0	0	7	0	3	0
ID=OE9A044902T1;Parent=OE9A044902;Name=OE9A044902T1;product=OE9A044902P1;Description=aspartic ase CDR1-like;Ontology_term=GO:0016787	1.22269e-07	5.22945e-06	3.08195	2.40056	50	126	625	542	1421	312	473	170	173	433	205	466	82	115	159
ID=OE9A078255T1;Parent=OE9A078255;Name=OE9A078255T1;product=OE9A078255P1;Description=(-)-isopiperitenol (-)-carveol dehydrogenase, mitochondrial-like;Ontology_term=GO:0016491	1.97139e-07	7.91407e-06	3.13435	2.40036	46	35	530	252	640	80	388	50	24	5	0	15	0	11	1
ID=OE9A098035T1;Parent=OE9A098035;Name=OE9A098035T1;product=OE9A098035P1;Description=cellulose synthase D3;Ontology_term=GO:0005982%2C GO:0005985%2C GO:0006011%2C GO:0016021%2C GO:0016760%2C GO:0030244%2C GO:0071555	1.34264e-06	4.00117e-05	3.57497	2.39939	161	177	5625	1191	1166	1361	2644	2006	1843	48	32	131	203	92	247
ID=OE9A098035T2;Parent=OE9A098035;Name=OE9A098035T2;product=OE9A098035P1	1.3505e-06	4.02116e-05	3.5748	2.39894	161	177	5625	1190	1166	1361	2644	2004	1843	48	32	131	203	92	247
ID=OE9A079801T1;Parent=OE9A079801;Name=OE9A079801T1;product=OE9A079801P1;Description=AP-3 complex subunit delta;Ontology_term=GO:0005488%2C GO:0006810	2.28111e-06	6.24711e-05	3.37554	2.39425	4	11	55	88	135	39	63	54	74	189	156	123	155	127	213
ID=OE9A098035T3;Parent=OE9A098035;Name=OE9A098035T3;product=OE9A098035P1	1.44432e-06	4.2654e-05	3.56642	2.3929	161	177	5593	1178	1163	1361	2636	1998	1836	47	32	131	201	91	241
ID=OE9A117567T1;Parent=OE9A117567;Name=OE9A117567T1;product=OE9A117567P1;Description=diacylglycerol kinase 5-like;Ontology_term=GO:0004143%2C GO:0005524%2C GO:0007205%2C GO:0009395%2C GO:0016310%2C GO:0046486	3.44463e-07	1.28138e-05	3.18362	2.38918	223	277	5613	1633	1615	534	1453	385	421	57	27	31	38	54	56
ID=OE9A057578T1;Parent=OE9A057578;Name=OE9A057578T1;product=OE9A057578P1;Description=Serine threonine kinase;Ontology_term=GO:0004674%2C GO:0005509%2C GO:0005515%2C GO:0005524%2C GO:0006468%2C GO:0009069%2C GO:0016021%2C GO:0030247	3.23326e-06	8.38538e-05	3.70873	2.38896	9	12	217	53	240	198	226	68	112	38	23	40	30	37	35
ID=OE9A060969T3;Parent=OE9A060969;Name=OE9A060969T3;product=OE9A060969P2	2.02821e-08	1.13172e-06	2.89406	2.38698	10	29	223	129	166	184	189	210	353	96	70	112	129	83	161
ID=OE9A106276T2;Parent=OE9A106276;Name=OE9A106276T2;product=OE9A106276P1	6.94149e-13	1.23906e-10	2.64669	2.38572	153	269	2161	1229	1515	2003	1658	1687	3256	296	210	320	804	309	1035
ID=OE9A015638T7;Parent=OE9A015638;Name=OE9A015638T7;product=OE9A015638P3;Description=RICE SALT SENSITIVE 3-like isoform X1;Ontology_term=GO:0004674%2C GO:0005829%2C GO:0006468%2C GO:0009069%2C GO:0035556	2.32288e-15	8.08638e-13	2.58633	2.38234	209	214	1509	1795	1744	537	1483	806	999	688	378	418	856	1204	762
ID=OE9A106276T1;Parent=OE9A106276;Name=OE9A106276T1;product=OE9A106276P1;Description=, chromosomal-like;Ontology_term=GO:0005515%2C GO:0005524	8.92856e-13	1.55798e-10	2.64117	2.37946	155	280	2209	1254	1557	2263	1863	1726	3353	323	236	350	817	312	1055
ID=OE9A073532T1;Parent=OE9A073532;Name=OE9A073532T1;product=OE9A073532P1;Description=Iron ascorbate family oxidoreductase;Ontology_term=GO:0016491%2C GO:0046872%2C GO:0055114	3.66794e-07	1.34656e-05	3.02748	2.37567	5	9	83	62	68	10	31	31	23	8	9	12	41	20	36
ID=OE9A073532T2;Parent=OE9A073532;Name=OE9A073532T2;product=OE9A073532P2;Description=Iron ascorbate family oxidoreductase;Ontology_term=GO:0046872%2C GO:0051213%2C GO:0055114	3.66794e-07	1.34656e-05	3.02748	2.37567	5	9	83	62	68	10	31	31	23	8	9	12	41	20	36
ID=OE9A067051T1;Parent=OE9A067051;Name=OE9A067051T1;product=OE9A067051P1;Description=ethylene-responsive transcription factor ERF014-like;Ontology_term=GO:0003677%2C GO:0003700%2C GO:0005667%2C GO:0006355%2C GO:0045449	3.14281e-06	8.2025e-05	3.87142	2.37553	13	29	786	252	97	56	252	53	18	16	23	58	6	17	25
ID=OE9A055909T1;Parent=OE9A055909;Name=OE9A055909T1;product=OE9A055909P1;Description=pleiotropic drug resistance 1;Ontology_term=GO:0005524%2C GO:0006810%2C GO:0016021%2C GO:0016887	2.31839e-11	2.89167e-09	2.68268	2.37477	45	70	315	547	533	125	226	200	198	277	191	215	405	315	393
ID=OE9A023492T2;Parent=OE9A023492;Name=OE9A023492T2;product=OE9A023492P1	3.42383e-07	1.275e-05	3.12458	2.37262	35	15	221	388	332	24	37	59	82	83	73	92	77	131	121
ID=OE9A094107T1;Parent=OE9A094107;Name=OE9A094107T1;product=OE9A094107P1;Description=probable disease resistance At5g63020;Ontology_term=GO:0043531	2.50209e-08	1.3614e-06	2.90422	2.37217	115	224	2638	1059	991	1269	1674	252	332	258	153	170	124	38	185
ID=OE9A075408T1;Parent=OE9A075408;Name=OE9A075408T1;product=OE9A075408P1;Description=syntaxin-121-like;Ontology_term=GO:0000149%2C GO:0005484%2C GO:0005886%2C GO:0006886%2C GO:0006887%2C GO:0006906%2C GO:0012505%2C GO:0016021%2C GO:0031201%2C GO:0048278	8.23338e-08	3.80017e-06	2.97963	2.37061	72	89	1322	432	694	572	1127	815	1141	59	24	77	196	269	357
ID=OE9A106463T1;Parent=OE9A106463;Name=OE9A106463T1;product=OE9A106463P1;Description=rust resistance kinase Lr10-like;Ontology_term=GO:0004672%2C GO:0005524%2C GO:0006468%2C GO:0030247	4.57021e-09	3.05431e-07	2.80712	2.3693	18	22	137	177	221	104	104	105	219	109	62	114	353	216	385
ID=OE9A062996T1;Parent=OE9A062996;Name=OE9A062996T1;product=OE9A062996P1	9.92996e-07	3.0826e-05	3.2557	2.3677	20	14	102	348	224	83	523	57	47	8	4	5	0	0	0
ID=OE9A005026T1;Parent=OE9A005026;Name=OE9A005026T1;product=OE9A005026P1;Description=probable leucine-rich repeat receptor kinase At1g35710;Ontology_term=GO:0004672%2C GO:0005515%2C GO:0005524%2C GO:0006468	1.24699e-06	3.76151e-05	3.3025	2.3596	33	103	700	309	1256	550	837	0	0	377	343	571	0	0	0
ID=OE9A020321T1;Parent=OE9A020321;Name=OE9A020321T1;product=OE9A020321P1;Description=aspartic ase CDR1-like;Ontology_term=GO:0016787	4.14596e-07	1.48617e-05	3.10455	2.35839	40	85	418	390	1090	231	342	87	111	307	157	378	41	61	101
ID=OE9A100079T1;Parent=OE9A100079;Name=OE9A100079T1;product=OE9A100079P1;Description=cysteine-rich receptor kinase 2;Ontology_term=GO:0004674%2C GO:0005524%2C GO:0005886%2C GO:0006468%2C GO:0006952%2C GO:0009069%2C GO:0009506%2C GO:0016021	3.74926e-09	2.55706e-07	2.78776	2.35714	52	53	699	383	357	541	564	393	468	182	96	109	217	112	276
ID=OE9A120105T1;Parent=OE9A120105;Name=OE9A120105T1;product=OE9A120105P1;Description=late blight resistance homolog R1A-3 isoform X1;Ontology_term=GO:0043531	1.43172e-22	2.32978e-19	2.47581	2.35579	121	243	1376	1240	1121	871	873	1208	3011	536	532	622	782	614	1358
ID=OE9A083708T2;Parent=OE9A083708;Name=OE9A083708T2;product=OE9A083708P1	1.29545e-06	3.88702e-05	3.28318	2.35503	29	39	466	150	615	198	421	229	371	62	17	91	17	40	131
ID=OE9A090761T1;Parent=OE9A090761;Name=OE9A090761T1;product=OE9A090761P1;Description=premnaspirodiene oxygenase-like;Ontology_term=GO:0004497%2C GO:0005506%2C GO:0016705%2C GO:0020037%2C GO:0055114	2.90047e-06	7.66722e-05	3.59997	2.35038	39	59	265	435	1459	461	734	77	60	80	14	78	1	3	4
ID=OE9A017500T1;Parent=OE9A017500;Name=OE9A017500T1;product=OE9A017500P1	1.0929e-07	4.75576e-06	2.89028	2.34965	5	15	88	115	70	62	117	163	160	129	149	145	233	146	315
ID=OE9A055822T1;Parent=OE9A055822;Name=OE9A055822T1;product=OE9A055822P1;Description=probable disease resistance At5g63020;Ontology_term=GO:0005515%2C GO:0043531	5.48323e-10	4.67324e-08	2.71223	2.34868	66	137	813	551	1029	440	385	792	1850	204	339	327	579	289	1382
ID=OE9A059584T1;Parent=OE9A059584;Name=OE9A059584T1;product=OE9A059584P1;Description=Spindle pole body;Ontology_term=GO:0015031	3.14571e-09	2.18582e-07	2.75851	2.34848	23	56	431	230	301	283	327	461	793	131	125	106	417	230	527
ID=OE9A025854T2;Parent=OE9A025854;Name=OE9A025854T2;product=OE9A025854P2;Description=polyadenylate-binding 2-like;Ontology_term=GO:0000166%2C GO:0003676	8.92805e-07	2.80896e-05	3.06945	2.34833	6	8	100	64	60	181	222	96	98	23	20	40	8	2	19
ID=OE9A058511T1;Parent=OE9A058511;Name=OE9A058511T1;product=OE9A058511P1;Description=pentatricopeptide repeat-containing ,;Ontology_term=GO:0016021	3.93672e-11	4.59867e-09	2.65528	2.34806	327	384	1860	3923	3056	711	2474	1056	1071	284	206	499	29	61	101
ID=OE9A025674T2;Parent=OE9A025674;Name=OE9A025674T2;product=OE9A025674P2;Description=probable serine threonine- kinase NAK isoform X1;Ontology_term=GO:0004674%2C GO:0005524%2C GO:0006468%2C GO:0009069	3.08076e-09	2.14281e-07	2.75627	2.34338	81	168	1407	617	1021	788	1260	654	1169	112	68	68	251	97	343
ID=OE9A025674T1;Parent=OE9A025674;Name=OE9A025674T1;product=OE9A025674P1;Description=probable serine threonine- kinase NAK isoform X1;Ontology_term=GO:0004674%2C GO:0005524%2C GO:0006468%2C GO:0009069	3.08076e-09	2.14281e-07	2.75627	2.34338	81	168	1407	617	1021	788	1260	654	1169	112	68	68	251	97	343
ID=OE9A025674T3;Parent=OE9A025674;Name=OE9A025674T3;product=OE9A025674P3;Description=probable serine threonine- kinase NAK isoform X1;Ontology_term=GO:0004674%2C GO:0005524%2C GO:0006468%2C GO:0009069	3.08076e-09	2.14281e-07	2.75627	2.34338	81	168	1407	617	1021	788	1260	654	1169	112	68	68	251	97	343
ID=OE9A084141T1;Parent=OE9A084141;Name=OE9A084141T1;product=OE9A084141P1;Description=type I inositol 1,4,5-trisphosphate 5-phosphatase 12;Ontology_term=GO:0008270	4.76459e-11	5.50145e-09	2.64789	2.34159	97	179	1536	855	823	423	703	454	929	832	775	664	1158	969	1414
ID=OE9A100079T3;Parent=OE9A100079;Name=OE9A100079T3;product=OE9A100079P1	5.01485e-09	3.30414e-07	2.76416	2.33744	54	55	715	390	365	547	574	403	472	188	97	111	222	113	282
ID=OE9A100079T2;Parent=OE9A100079;Name=OE9A100079T2;product=OE9A100079P2;Description=cysteine-rich receptor kinase 2;Ontology_term=GO:0004674%2C GO:0005524%2C GO:0005886%2C GO:0006468%2C GO:0006952%2C GO:0009069%2C GO:0009506%2C GO:0016021	5.01485e-09	3.30414e-07	2.76416	2.33744	54	55	715	390	365	547	574	403	472	188	97	111	222	113	282
ID=OE9A108402T1;Parent=OE9A108402;Name=OE9A108402T1;product=OE9A108402P1;Description=probable WRKY transcription factor 46;Ontology_term=GO:0003700%2C GO:0005667%2C GO:0006355%2C GO:0043565%2C GO:0045449	8.29497e-07	2.63108e-05	3.14234	2.33492	68	153	2249	756	556	2357	2403	1200	1491	230	71	155	295	260	454
ID=OE9A015638T1;Parent=OE9A015638;Name=OE9A015638T1;product=OE9A015638P1;Description=RICE SALT SENSITIVE 3-like isoform X1;Ontology_term=GO:0016301%2C GO:0016310	1.25378e-15	4.52213e-13	2.52026	2.33436	238	255	1659	1995	1938	617	1691	902	1103	752	421	459	915	1303	826
ID=OE9A015638T2;Parent=OE9A015638;Name=OE9A015638T2;product=OE9A015638P2;Description=RICE SALT SENSITIVE 3-like isoform X1;Ontology_term=GO:0016301%2C GO:0016310	1.25378e-15	4.52213e-13	2.52026	2.33436	238	255	1659	1995	1938	617	1691	902	1103	752	421	459	915	1303	826
ID=OE9A015638T3;Parent=OE9A015638;Name=OE9A015638T3;product=OE9A015638P2	1.25378e-15	4.52213e-13	2.52026	2.33436	238	255	1659	1995	1938	617	1691	902	1103	752	421	459	915	1302	826
ID=OE9A015638T4;Parent=OE9A015638;Name=OE9A015638T4;product=OE9A015638P1	1.25378e-15	4.52213e-13	2.52026	2.33436	238	255	1659	1995	1938	617	1691	902	1103	752	421	459	915	1302	826
ID=OE9A015638T5;Parent=OE9A015638;Name=OE9A015638T5;product=OE9A015638P1	1.25378e-15	4.52213e-13	2.52026	2.33436	238	255	1659	1995	1938	617	1691	902	1103	752	421	459	915	1302	826
ID=OE9A015638T6;Parent=OE9A015638;Name=OE9A015638T6;product=OE9A015638P2	1.25378e-15	4.52213e-13	2.52026	2.33436	238	255	1659	1995	1938	617	1691	902	1103	752	421	459	915	1302	826
ID=OE9A058371T1;Parent=OE9A058371;Name=OE9A058371T1;product=OE9A058371P1;Description=NAC domain-containing 90-like;Ontology_term=GO:0003677%2C GO:0006355	1.32665e-06	3.96026e-05	3.20412	2.33314	25	73	983	277	334	770	931	639	1099	80	21	144	126	41	96
ID=OE9A015473T1;Parent=OE9A015473;Name=OE9A015473T1;product=OE9A015473P1	8.38754e-09	5.19834e-07	2.77611	2.33309	88	175	1768	870	694	683	878	233	353	818	480	1435	175	208	290
ID=OE9A025621T1;Parent=OE9A025621;Name=OE9A025621T1;product=OE9A025621P1;Description=late blight resistance homolog R1A-10 isoform X1;Ontology_term=GO:0043531	1.26435e-08	7.39088e-07	2.78655	2.33256	21	19	138	194	212	61	69	0	0	245	165	168	0	0	0
ID=OE9A106186T1;Parent=OE9A106186;Name=OE9A106186T1;product=OE9A106186P1;Description=aquaporin PIP2-2-like;Ontology_term=GO:0005215%2C GO:0006810%2C GO:0016021	1.12735e-06	3.44919e-05	3.10102	2.33078	10	6	121	91	67	29	111	26	41	23	53	34	97	73	101
ID=OE9A098446T1;Parent=OE9A098446;Name=OE9A098446T1;product=OE9A098446P1;Description=late blight resistance homolog R1A-10;Ontology_term=GO:0043531	4.08407e-14	1.0027e-11	2.53815	2.33057	22	38	215	249	193	80	97	211	280	189	261	230	225	265	364
ID=OE9A000795T4;Parent=OE9A000795;Name=OE9A000795T4;product=OE9A000795P1	3.14039e-11	3.79515e-09	2.6205	2.32742	488	1129	8127	6402	3669	3352	5050	2689	2349	1588	1087	2155	2156	2079	1929
ID=OE9A000795T3;Parent=OE9A000795;Name=OE9A000795T3;product=OE9A000795P1	3.14039e-11	3.79515e-09	2.6205	2.32742	488	1129	8127	6402	3669	3352	5050	2689	2349	1588	1087	2155	2156	2079	1929
ID=OE9A113018T1;Parent=OE9A113018;Name=OE9A113018T1;product=OE9A113018P1;Description=beta-amyrin 28-oxidase-like;Ontology_term=GO:0004497%2C GO:0005506%2C GO:0016021%2C GO:0016705%2C GO:0020037%2C GO:0055114	9.3925e-08	4.19408e-06	2.89124	2.32591	34	17	275	263	260	53	99	43	38	18	27	27	0	16	9
ID=OE9A103759T1;Parent=OE9A103759;Name=OE9A103759T1;product=OE9A103759P1;Description=glucose-6-phosphate phosphate translocator 2, chloroplastic-like;Ontology_term=GO:0005215%2C GO:0016021%2C GO:0034219	3.98245e-07	1.44085e-05	3.01942	2.32415	370	205	2680	2332	4743	9845	7118	3034	11532	2115	2063	1128	4774	3264	7750
ID=OE9A000795T2;Parent=OE9A000795;Name=OE9A000795T2;product=OE9A000795P1	2.6991e-11	3.31918e-09	2.61184	2.32328	470	1089	7756	6141	3539	3264	4924	2593	2264	1543	1071	2094	2037	2002	1841
ID=OE9A009955T1;Parent=OE9A009955;Name=OE9A009955T1;product=OE9A009955P1;Description=probable disease resistance At5g63020;Ontology_term=GO:0005515%2C GO:0043531	6.18459e-10	5.13953e-08	2.66913	2.32251	27	87	412	368	487	278	346	914	1190	218	531	429	744	484	1621
ID=OE9A036716T1;Parent=OE9A036716;Name=OE9A036716T1;product=OE9A036716P1;Description=probable inorganic phosphate transporter 1-9;Ontology_term=GO:0016021%2C GO:0022857%2C GO:0055085	8.94391e-10	7.05551e-08	2.68216	2.32073	136	207	1168	1012	1912	491	668	345	455	1267	758	1191	1359	673	1903
ID=OE9A098035T4;Parent=OE9A098035;Name=OE9A098035T4;product=OE9A098035P2;Description=cellulose synthase D3;Ontology_term=GO:0005982%2C GO:0005985%2C GO:0006011%2C GO:0016021%2C GO:0016760%2C GO:0030244%2C GO:0071555	3.45415e-06	8.85649e-05	3.47634	2.31566	152	177	5125	1022	1053	1322	2496	1875	1747	45	28	123	174	80	206
ID=OE9A000795T1;Parent=OE9A000795;Name=OE9A000795T1;product=OE9A000795P1;Description=GATA transcription factor 8-like;Ontology_term=GO:0000785%2C GO:0000977%2C GO:0001085%2C GO:0001228%2C GO:0003682%2C GO:0005634%2C GO:0005667%2C GO:0008270%2C GO:0030154%2C GO:0045893	2.21254e-11	2.7707e-09	2.59429	2.31347	454	1053	7401	5798	3439	3183	4763	2502	2160	1469	1016	1973	1936	1874	1749
ID=OE9A092934T1;Parent=OE9A092934;Name=OE9A092934T1;product=OE9A092934P1;Description=serine threonine- kinase TOR isoform X2;Ontology_term=GO:0000975%2C GO:0004674%2C GO:0005524%2C GO:0005634%2C GO:0005737%2C GO:0006468%2C GO:0009069%2C GO:0009303%2C GO:0009793%2C GO:0010507%2C GO:0030307%2C GO:0040019%2C GO:0042802%2C GO:0043621%2C GO:0044877%2C GO:0045893%2C GO:2000234	1.33824e-10	1.371e-08	2.61851	2.31195	26	74	280	445	377	80	173	161	207	422	430	439	610	575	809
ID=OE9A106113T1;Parent=OE9A106113;Name=OE9A106113T1;product=OE9A106113P1;Description=Speckle-type POZ SPOP;Ontology_term=GO:0005515	6.92146e-08	3.27014e-06	2.81532	2.31147	10	36	259	173	142	363	689	86	137	147	285	217	235	179	183
ID=OE9A083708T1;Parent=OE9A083708;Name=OE9A083708T1;product=OE9A083708P1;Description=probable inorganic phosphate transporter 1-9;Ontology_term=GO:0016021%2C GO:0022857%2C GO:0055085	2.15289e-06	5.96365e-05	3.22189	2.30801	32	39	472	152	622	201	425	231	377	62	17	93	22	43	137
ID=OE9A103792T1;Parent=OE9A103792;Name=OE9A103792T1;product=OE9A103792P1	3.57296e-07	1.31999e-05	2.96282	2.30784	146	346	4139	1700	1129	2378	3076	1132	1427	849	386	873	1263	692	1190
ID=OE9A084141T8;Parent=OE9A084141;Name=OE9A084141T8;product=OE9A084141P7;Description=type I inositol 1,4,5-trisphosphate 5-phosphatase 12;Ontology_term=GO:0008270	1.64256e-10	1.64661e-08	2.62032	2.30713	93	177	1481	812	781	410	671	442	898	796	753	645	1120	927	1351
ID=OE9A042951T1;Parent=OE9A042951;Name=OE9A042951T1;product=OE9A042951P1;Description=probable LRR receptor-like serine threonine- kinase At2g24230;Ontology_term=GO:0004672%2C GO:0005515%2C GO:0005524%2C GO:0006468%2C GO:0016020	1.2711e-08	7.42413e-07	2.73368	2.29989	103	407	2602	1583	1614	594	1197	1169	1112	662	317	580	686	657	791
ID=OE9A030206T1;Parent=OE9A030206;Name=OE9A030206T1;product=OE9A030206P1;Description=premnaspirodiene oxygenase-like;Ontology_term=GO:0004497%2C GO:0005506%2C GO:0016021%2C GO:0016705%2C GO:0020037%2C GO:0055114	1.30302e-06	3.90637e-05	5.30225	2.29978	7	3	72	106	612	65	187	57	47	33	6	36	2	8	3
ID=OE9A097750T1;Parent=OE9A097750;Name=OE9A097750T1;product=OE9A097750P1;Description=receptor 12;Ontology_term=GO:0005515	3.71141e-06	9.39902e-05	3.38498	2.29949	73	44	282	1571	793	417	553	161	585	147	73	127	227	144	142
ID=OE9A074140T1;Parent=OE9A074140;Name=OE9A074140T1;product=OE9A074140P1;Description=probable leucine-rich repeat receptor kinase At1g35710;Ontology_term=GO:0004672%2C GO:0005515%2C GO:0005524%2C GO:0006468	2.62451e-06	7.0341e-05	4.70094	2.29657	15	8	67	314	835	95	165	0	8	139	135	276	54	55	58
ID=OE9A105581T1;Parent=OE9A105581;Name=OE9A105581T1;product=OE9A105581P1;Description=dehydration-responsive element-binding 1E-like;Ontology_term=GO:0003677%2C GO:0003700%2C GO:0005634%2C GO:0005667%2C GO:0006355%2C GO:0045449	3.28218e-08	1.72548e-06	2.7389	2.27921	228	560	5018	2796	1723	1330	1880	422	422	1757	945	3049	287	431	475
ID=OE9A046042T1;Parent=OE9A046042;Name=OE9A046042T1;product=OE9A046042P1;Description=ethylene-responsive transcription factor ERF027-like;Ontology_term=GO:0003677%2C GO:0003700%2C GO:0005667%2C GO:0006355%2C GO:0045449	2.54524e-13	5.19228e-11	2.48852	2.27847	39	65	448	345	306	341	428	232	574	57	41	76	52	20	234
ID=OE9A048054T1;Parent=OE9A048054;Name=OE9A048054T1;product=OE9A048054P1;Description=G-type lectin S-receptor-like serine threonine- kinase LECRK3;Ontology_term=GO:0004674%2C GO:0005524%2C GO:0005886%2C GO:0006468%2C GO:0009069	6.52065e-08	3.11868e-06	2.76564	2.27707	52	115	1023	394	629	521	738	692	971	123	39	138	229	265	366
ID=OE9A102393T1;Parent=OE9A102393;Name=OE9A102393T1;product=OE9A102393P1;Description=probable disease resistance At5g63020;Ontology_term=GO:0005515%2C GO:0043531	7.01359e-07	2.30077e-05	2.88509	2.27657	7	11	60	93	97	60	58	381	564	38	75	70	244	154	661
ID=OE9A015278T1;Parent=OE9A015278;Name=OE9A015278T1;product=OE9A015278P1;md5=7b508ded9b13882164585de7e63ec266;INTERPRO=<table><tr><th>DB</th><th>ID</th><th>Description</th></tr><tr><td>Coils</td><td>Coil</td><td></td></tr></table>;Description=Zinc-finger homeodomain protein 9	3.50756e-07	1.30064e-05	2.83676	2.27494	8	20	121	178	74	17	73	78	92	188	157	118	223	263	229
ID=OE9A000352T1;Parent=OE9A000352;Name=OE9A000352T1;product=OE9A000352P1;Description=Arylacetamide deacetylase;Ontology_term=GO:0008152%2C GO:0016787	5.71888e-12	8.28492e-10	2.51685	2.27327	52	74	574	379	419	367	441	398	326	408	382	385	435	479	481
ID=OE9A002572T3;Parent=OE9A002572;Name=OE9A002572T3;product=OE9A002572P3;Description=pleiotropic drug resistance 1-like;Ontology_term=GO:0005524%2C GO:0005886%2C GO:0016021%2C GO:0042626%2C GO:0055085	8.51375e-07	2.69071e-05	2.94639	2.26779	44	85	1012	282	522	1244	1131	1549	1721	151	93	104	9	10	64
ID=OE9A050121T1;Parent=OE9A050121;Name=OE9A050121T1;product=OE9A050121P1	7.36541e-11	8.0824e-09	2.5343	2.26014	36	59	290	317	418	77	114	79	141	536	287	251	627	766	600
ID=OE9A119255T1;Parent=OE9A119255;Name=OE9A119255T1;product=OE9A119255P1;Description=uncharacterized N-acetyltransferase p20-like;Ontology_term=GO:0006474%2C GO:0008080%2C GO:0042967	7.20781e-10	5.88501e-08	2.58088	2.26002	141	290	2205	1682	907	2564	1569	1026	1264	95	78	165	75	82	120
ID=OE9A115865T4;Parent=OE9A115865;Name=OE9A115865T4;product=OE9A115865P4	1.29607e-08	7.52601e-07	2.64608	2.25954	11	24	163	149	96	28	74	44	76	170	118	126	213	225	284
ID=OE9A115865T5;Parent=OE9A115865;Name=OE9A115865T5;product=OE9A115865P5	1.29607e-08	7.52601e-07	2.64608	2.25954	11	24	163	149	96	28	74	44	76	170	118	126	213	227	285
ID=OE9A023492T3;Parent=OE9A023492;Name=OE9A023492T3;product=OE9A023492P2;Description=rust resistance kinase Lr10-like;Ontology_term=GO:0004672%2C GO:0005524%2C GO:0006468%2C GO:0016020	2.5216e-06	6.80454e-05	3.07245	2.25516	35	13	201	366	316	23	35	54	78	77	71	87	71	123	116
ID=OE9A069924T1;Parent=OE9A069924;Name=OE9A069924T1;product=OE9A069924P1;Description=G-type lectin S-receptor-like serine threonine- kinase LECRK3;Ontology_term=GO:0004674%2C GO:0005524%2C GO:0005886%2C GO:0006468%2C GO:0009069	3.18122e-08	1.68121e-06	2.68891	2.2545	51	82	707	310	576	598	1109	434	458	298	243	152	307	296	357
ID=OE9A036728T1;Parent=OE9A036728;Name=OE9A036728T1;product=OE9A036728P1;Description=pre-transcript-splicing factor ATP-dependent RNA helicase DEAH1;Ontology_term=GO:0003676%2C GO:0005524%2C GO:0008026	1.82822e-07	7.42018e-06	2.73308	2.25234	6	14	93	82	71	17	29	48	51	110	99	68	212	191	223
ID=OE9A104316T1;Parent=OE9A104316;Name=OE9A104316T1;product=OE9A104316P1;Description=scarecrow 13;Ontology_term=GO:0003700%2C GO:0005634%2C GO:0005667%2C GO:0006355%2C GO:0043565%2C GO:0045449	4.84334e-09	3.20623e-07	2.61571	2.24968	1456	2531	23817	13246	8988	8885	16564	4770	4854	11449	6099	11890	12383	10858	11211
ID=OE9A032364T1;Parent=OE9A032364;Name=OE9A032364T1;product=OE9A032364P1;md5=6fbe5503a90eadc0edf03d808ee22016;INTERPRO=<table><tr><th>DB</th><th>ID</th><th>Description</th></tr><tr><td>Gene3D</td><td>G3DSA:1.25.10.10</td><td></td></tr><tr><td>PANTHER</td><td>PTHR18460</td><td></td></tr><tr><td>SUPERFAMILY</td><td>SSF48371</td><td></td></tr></table>;Description=Inorganic phosphate transporter 1-4	8.12778e-11	8.85852e-09	2.50883	2.24401	21	67	287	322	284	82	153	119	234	374	313	304	537	446	585
ID=OE9A085544T1;Parent=OE9A085544;Name=OE9A085544T1;product=OE9A085544P1;Description=glycerophosphodiester phosphodiesterase gdpdl4;Ontology_term=GO:0006071%2C GO:0008889%2C GO:0009395%2C GO:0016021%2C GO:0046486	3.90624e-09	2.65367e-07	2.59738	2.24243	657	1098	9672	4144	5961	8988	9797	7983	16246	1777	1226	2078	3501	1732	4558
ID=OE9A085544T2;Parent=OE9A085544;Name=OE9A085544T2;product=OE9A085544P2;Description=glycerophosphodiester phosphodiesterase gdpdl4;Ontology_term=GO:0006071%2C GO:0008889%2C GO:0009395%2C GO:0016021%2C GO:0046486	3.90624e-09	2.65367e-07	2.59738	2.24243	657	1098	9672	4144	5961	8987	9797	7983	16245	1777	1226	2078	3501	1732	4558
ID=OE9A085544T3;Parent=OE9A085544;Name=OE9A085544T3;product=OE9A085544P1	3.90624e-09	2.65367e-07	2.59738	2.24243	657	1098	9672	4144	5961	8987	9797	7983	16245	1777	1226	2078	3501	1732	4558
ID=OE9A094044T1;Parent=OE9A094044;Name=OE9A094044T1;product=OE9A094044P1;Description=UDP-glycosyltransferase 83A1-like;Ontology_term=GO:0009813%2C GO:0043231%2C GO:0052696%2C GO:0080043%2C GO:0080044	6.03505e-09	3.87062e-07	2.60355	2.24199	30	69	442	252	388	203	335	210	438	150	141	159	202	315	266
ID=OE9A083973T2;Parent=OE9A083973;Name=OE9A083973T2;product=OE9A083973P2;Description=receptor kinase HAIKU2;Ontology_term=GO:0004674%2C GO:0005515%2C GO:0005524%2C GO:0006468%2C GO:0009069%2C GO:0016021	2.50242e-06	6.75814e-05	3.03786	2.24188	245	624	8164	2136	2435	1519	3186	1493	2123	413	189	279	374	299	509
ID=OE9A002572T2;Parent=OE9A002572;Name=OE9A002572T2;product=OE9A002572P2;Description=pleiotropic drug resistance 1;Ontology_term=GO:0005524%2C GO:0005886%2C GO:0016021%2C GO:0042626%2C GO:0055085	1.1987e-06	3.64266e-05	2.9131	2.23995	44	89	1014	282	524	1247	1140	1588	1752	151	93	106	9	10	66
ID=OE9A002572T1;Parent=OE9A002572;Name=OE9A002572T1;product=OE9A002572P1;Description=pleiotropic drug resistance 1-like;Ontology_term=GO:0005524%2C GO:0005886%2C GO:0016021%2C GO:0042626%2C GO:0055085	1.1987e-06	3.64266e-05	2.9131	2.23995	44	89	1014	282	524	1247	1140	1588	1752	151	93	106	9	10	66
ID=OE9A102868T1;Parent=OE9A102868;Name=OE9A102868T1;product=OE9A102868P1;Description=disease resistance RGA3;Ontology_term=GO:0043531	3.03451e-06	7.95815e-05	2.97142	2.23675	9	9	72	75	124	15	26	46	66	68	76	75	85	110	103
ID=OE9A115865T7;Parent=OE9A115865;Name=OE9A115865T7;product=OE9A115865P7	4.36066e-08	2.19672e-06	2.65002	2.23612	10	23	158	136	90	27	74	42	76	163	105	121	204	217	274
ID=OE9A113995T3;Parent=OE9A113995;Name=OE9A113995T3;product=OE9A113995P3;Description=calcium-dependent kinase 32-like;Ontology_term=GO:0004674%2C GO:0005509%2C GO:0005524%2C GO:0006468%2C GO:0009069	8.06198e-18	4.90533e-15	2.37089	2.23559	185	419	1663	2235	1802	2980	2178	2707	4392	347	264	225	1210	400	1825
ID=OE9A115865T6;Parent=OE9A115865;Name=OE9A115865T6;product=OE9A115865P6	4.49561e-08	2.2421e-06	2.64127	2.23036	10	24	161	139	92	27	74	43	76	164	108	123	205	220	276
ID=OE9A052762T1;Parent=OE9A052762;Name=OE9A052762T1;product=OE9A052762P1;Description=probable LRR receptor-like serine threonine- kinase At3g47570;Ontology_term=GO:0004672%2C GO:0005515%2C GO:0005524%2C GO:0006468	2.02756e-08	1.13172e-06	2.60628	2.22879	9	22	100	125	121	25	28	21	51	85	58	76	91	94	116
ID=OE9A056691T1;Parent=OE9A056691;Name=OE9A056691T1;product=OE9A056691P1;Description=E3 ubiquitin- ligase RHA2A-like;Ontology_term=GO:0005515%2C GO:0008270%2C GO:0016020	1.84941e-07	7.48019e-06	2.70324	2.22603	11	16	149	102	84	33	67	19	39	31	16	30	18	23	28
ID=OE9A004056T1;Parent=OE9A004056;Name=OE9A004056T1;product=OE9A004056P1;Description=premnaspirodiene oxygenase-like;Ontology_term=GO:0004497%2C GO:0005506%2C GO:0016021%2C GO:0016705%2C GO:0020037%2C GO:0055114	1.99778e-06	5.6095e-05	5.30899	2.22273	4	9	56	103	723	70	209	21	23	47	6	58	0	4	1
ID=OE9A092934T2;Parent=OE9A092934;Name=OE9A092934T2;product=OE9A092934P2;Description=serine threonine- kinase TOR isoform X2;Ontology_term=GO:0000975%2C GO:0004674%2C GO:0005524%2C GO:0005634%2C GO:0005737%2C GO:0006468%2C GO:0009069%2C GO:0009303%2C GO:0009793%2C GO:0010507%2C GO:0030307%2C GO:0040019%2C GO:0042802%2C GO:0043621%2C GO:0044877%2C GO:0045893%2C GO:2000234	1.44336e-09	1.07901e-07	2.52678	2.21785	27	84	293	456	388	89	191	166	217	434	443	451	633	590	830
ID=OE9A114378T3;Parent=OE9A114378;Name=OE9A114378T3;product=OE9A114378P3;Description=serine threonine- kinase SMG1-like;Ontology_term=GO:0000184%2C GO:0004674%2C GO:0005524%2C GO:0006468%2C GO:0009069	3.81832e-11	4.48281e-09	2.46168	2.21602	34	50	368	296	221	75	198	98	141	231	190	209	321	319	403
ID=OE9A116297T1;Parent=OE9A116297;Name=OE9A116297T1;product=OE9A116297P1	2.3065e-12	3.63493e-10	2.42757	2.21566	75	189	1050	813	699	201	440	356	720	825	730	757	1008	1029	1247
ID=OE9A020836T3;Parent=OE9A020836;Name=OE9A020836T3;product=OE9A020836P2;Description=receptor kinase At5g39000;Ontology_term=GO:0004672%2C GO:0005524%2C GO:0006468	1.72064e-12	2.77411e-10	2.42275	2.21372	92	155	1056	681	741	764	939	426	779	367	268	421	317	174	436
ID=OE9A020836T5;Parent=OE9A020836;Name=OE9A020836T5;product=OE9A020836P3;Description=receptor kinase At5g39000;Ontology_term=GO:0004672%2C GO:0005524%2C GO:0006468	1.72064e-12	2.77411e-10	2.42275	2.21372	92	155	1056	681	741	764	939	426	779	367	268	421	317	174	436
ID=OE9A020836T4;Parent=OE9A020836;Name=OE9A020836T4;product=OE9A020836P1;Description=receptor kinase At5g39000;Ontology_term=GO:0004672%2C GO:0005524%2C GO:0006468	1.72064e-12	2.77411e-10	2.42275	2.21372	92	155	1056	681	741	764	939	426	779	367	268	421	317	174	436
ID=OE9A029111T1;Parent=OE9A029111;Name=OE9A029111T1;product=OE9A029111P1;Description=myosin-6-like;Ontology_term=GO:0003774%2C GO:0003779%2C GO:0005524%2C GO:0016459%2C GO:0046740	1.90753e-14	4.90712e-12	2.38015	2.21125	30	58	291	325	241	140	172	252	541	131	273	188	242	216	447
ID=OE9A107039T1;Parent=OE9A107039;Name=OE9A107039T1;product=OE9A107039P1	1.25053e-06	3.77002e-05	2.85051	2.21117	131	252	3040	874	1164	9123	7939	4602	8661	1559	569	2305	1726	1560	3000
ID=OE9A114378T2;Parent=OE9A114378;Name=OE9A114378T2;product=OE9A114378P2;Description=serine threonine- kinase SMG1-like;Ontology_term=GO:0000184%2C GO:0004674%2C GO:0005524%2C GO:0006468%2C GO:0009069	3.40303e-11	4.0496e-09	2.44541	2.20579	34	57	392	313	232	84	210	107	157	242	199	218	335	330	421
ID=OE9A063689T1;Parent=OE9A063689;Name=OE9A063689T1;product=OE9A063689P1	1.1794e-07	5.07557e-06	2.64838	2.20488	15	15	93	145	130	72	68	164	171	22	86	80	57	106	80
ID=OE9A010507T1;Parent=OE9A010507;Name=OE9A010507T1;product=OE9A010507P1;Description=Serine threonine kinase;Ontology_term=GO:0004672%2C GO:0005524%2C GO:0006468	3.49346e-06	8.93111e-05	2.92279	2.20471	11	25	99	135	253	69	132	40	20	20	27	50	12	15	28
ID=OE9A066333T1;Parent=OE9A066333;Name=OE9A066333T1;product=OE9A066333P1;Description=OBERON 4;Ontology_term=GO:0044767	5.38597e-08	2.63728e-06	2.60076	2.20457	9	19	125	100	90	25	80	45	92	102	62	74	135	134	110
ID=OE9A104271T1;Parent=OE9A104271;Name=OE9A104271T1;product=OE9A104271P1	1.85669e-10	1.82211e-08	2.46909	2.20426	39	73	383	307	448	82	219	170	151	310	228	139	505	364	514
ID=OE9A120480T3;Parent=OE9A120480;Name=OE9A120480T3;product=OE9A120480P3;Description=trichome birefringence-like;Ontology_term=GO:0016020	7.08992e-11	7.84961e-09	2.45105	2.20092	113	202	1491	916	811	519	542	908	1464	346	434	478	370	261	582
ID=OE9A016801T1;Parent=OE9A016801;Name=OE9A016801T1;product=OE9A016801P1	2.77924e-08	1.49019e-06	2.58216	2.1994	27	70	379	242	408	25	106	214	322	178	197	234	340	398	347
ID=OE9A034557T1;Parent=OE9A034557;Name=OE9A034557T1;product=OE9A034557P1	2.45302e-06	6.63969e-05	2.79384	2.19628	4	12	56	81	66	18	23	41	29	77	73	80	100	91	96
ID=OE9A008961T5;Parent=OE9A008961;Name=OE9A008961T5;product=OE9A008961P3;Description=DUF946 domain-containing DUF1162 domain-containing Chorein_N domain-containing;Ontology_term=GO:0005515	5.75876e-10	4.85297e-08	2.47482	2.19405	49	102	705	485	361	132	293	224	258	428	461	403	564	538	744
ID=OE9A043482T1;Parent=OE9A043482;Name=OE9A043482T1;product=OE9A043482P1;Description=glutamyl-tRNA reductase 1, chloroplastic-like;Ontology_term=GO:0006782%2C GO:0008883%2C GO:0009507%2C GO:0015995%2C GO:0050661%2C GO:0055114	1.7141e-06	4.92764e-05	2.82579	2.19376	24	43	503	241	150	1946	1528	1093	1180	75	33	67	124	57	268
ID=OE9A036031T1;Parent=OE9A036031;Name=OE9A036031T1;product=OE9A036031P1;Description=glycosyltransferase family 92 RCOM_0530710;Ontology_term=GO:0016020	1.71876e-06	4.93903e-05	2.80024	2.18634	17	30	328	125	156	249	294	160	101	23	21	59	14	27	28
ID=OE9A047275T1;Parent=OE9A047275;Name=OE9A047275T1;product=OE9A047275P1;Description=STICHEL-like 3;Ontology_term=GO:0003677%2C GO:0003887%2C GO:0005524%2C GO:0006260%2C GO:0009360%2C GO:0071897	6.28001e-10	5.21263e-08	2.45626	2.18252	22	45	285	225	173	142	115	183	291	186	205	165	267	200	302
ID=OE9A100206T1;Parent=OE9A100206;Name=OE9A100206T1;product=OE9A100206P1;Description=E3 ubiquitin- ligase RHA1B-like;Ontology_term=GO:0005515%2C GO:0008270%2C GO:0016021	4.11106e-09	2.77931e-07	2.49359	2.17915	35	80	449	516	237	129	239	150	221	527	367	486	268	661	279
ID=OE9A048266T1;Parent=OE9A048266;Name=OE9A048266T1;product=OE9A048266P1;Description=U-box domain-containing 26-like;Ontology_term=GO:0004842%2C GO:0005488%2C GO:0016567	4.32075e-07	1.5355e-05	2.66961	2.17686	16	12	96	151	112	114	138	47	55	43	37	35	52	81	58
ID=OE9A081087T2;Parent=OE9A081087;Name=OE9A081087T2;product=OE9A081087P2;Description=pectinesterase-like;Ontology_term=GO:0005618%2C GO:0005982%2C GO:0005985%2C GO:0030599%2C GO:0042545%2C GO:0043086%2C GO:0045330%2C GO:0045490%2C GO:0046910	2.33635e-08	1.28219e-06	2.53674	2.17246	174	419	2355	2944	1055	1230	845	903	768	1195	1801	3450	1477	1782	2081
ID=OE9A081087T1;Parent=OE9A081087;Name=OE9A081087T1;product=OE9A081087P1;Description=plant invertase pectin methylesterase inhibitor superfamily;Ontology_term=GO:0005618%2C GO:0005982%2C GO:0005985%2C GO:0030599%2C GO:0042545%2C GO:0043086%2C GO:0045330%2C GO:0045490%2C GO:0046910	2.33635e-08	1.28219e-06	2.53674	2.17246	174	419	2355	2944	1055	1230	845	903	768	1195	1801	3450	1477	1782	2081
ID=OE9A052840T1;Parent=OE9A052840;Name=OE9A052840T1;product=OE9A052840P1;Description=probable glutathione S-transferase;Ontology_term=GO:0004364%2C GO:0005515%2C GO:0005737%2C GO:0006749%2C GO:0006803%2C GO:0009407	1.11521e-08	6.65247e-07	2.51419	2.1723	312	388	3435	1614	2642	563	1058	263	729	89	71	128	56	120	89
ID=OE9A026802T1;Parent=OE9A026802;Name=OE9A026802T1;product=OE9A026802P1	5.43245e-07	1.86242e-05	2.68238	2.16905	232	425	4429	1484	1886	825	1063	877	1116	169	117	194	490	509	562
ID=OE9A105316T2;Parent=OE9A105316;Name=OE9A105316T2;product=OE9A105316P1	2.38583e-06	6.49073e-05	2.78026	2.16834	12	8	93	80	101	36	119	32	83	149	47	79	94	111	89
ID=OE9A105316T4;Parent=OE9A105316;Name=OE9A105316T4;product=OE9A105316P2	2.38583e-06	6.49073e-05	2.78026	2.16834	12	8	93	80	101	36	118	32	83	149	47	79	93	111	89
ID=OE9A101812T1;Parent=OE9A101812;Name=OE9A101812T1;product=OE9A101812P1;Description=probable LRR receptor-like serine threonine- kinase At1g05700;Ontology_term=GO:0016020	2.8815e-07	1.09638e-05	2.63413	2.16788	40	86	430	296	668	274	601	98	295	124	58	157	18	34	39
ID=OE9A101812T4;Parent=OE9A101812;Name=OE9A101812T4;product=OE9A101812P4;Description=probable LRR receptor-like serine threonine- kinase At1g05700;Ontology_term=GO:0016020	2.8815e-07	1.09638e-05	2.63413	2.16788	40	86	430	296	668	274	601	98	295	124	58	157	18	34	39
ID=OE9A115865T3;Parent=OE9A115865;Name=OE9A115865T3;product=OE9A115865P3	4.42366e-08	2.21887e-06	2.53131	2.16553	11	28	163	153	99	28	74	44	76	173	121	128	221	227	287
ID=OE9A116024T1;Parent=OE9A116024;Name=OE9A116024T1;product=OE9A116024P1;Description=pleiotropic drug resistance 3;Ontology_term=GO:0005524%2C GO:0005886%2C GO:0016021%2C GO:0042626%2C GO:0055085	4.67378e-07	1.63517e-05	2.64607	2.16497	15	33	264	128	156	158	355	10	15	291	238	243	27	25	29
ID=OE9A116024T2;Parent=OE9A116024;Name=OE9A116024T2;product=OE9A116024P2;Description=pleiotropic drug resistance 3;Ontology_term=GO:0005524%2C GO:0005886%2C GO:0016021%2C GO:0042626%2C GO:0055085	4.67378e-07	1.63517e-05	2.64607	2.16497	15	33	264	128	156	158	355	10	15	291	238	243	27	25	29
ID=OE9A029836T8;Parent=OE9A029836;Name=OE9A029836T8;product=OE9A029836P1;Description=DEAD-box ATP-dependent RNA helicase 42-like;Ontology_term=GO:0000398%2C GO:0003676%2C GO:0004004%2C GO:0005524%2C GO:0010468%2C GO:0010501	3.83935e-13	7.38041e-11	2.3419	2.1623	67	103	637	623	391	190	386	238	374	756	707	477	1066	1365	1112
ID=OE9A060670T4;Parent=OE9A060670;Name=OE9A060670T4;product=OE9A060670P1;Description=probable LRR receptor-like serine threonine- kinase At1g67720;Ontology_term=GO:0004674%2C GO:0005515%2C GO:0005524%2C GO:0005886%2C GO:0006468%2C GO:0009069%2C GO:0009506	4.65275e-12	6.81093e-10	2.36064	2.16008	66	183	659	884	745	358	433	429	626	238	199	214	239	196	335
ID=OE9A060670T5;Parent=OE9A060670;Name=OE9A060670T5;product=OE9A060670P3;Description=probable LRR receptor-like serine threonine- kinase At1g67720;Ontology_term=GO:0004674%2C GO:0005515%2C GO:0005524%2C GO:0005886%2C GO:0006468%2C GO:0009069%2C GO:0009506	4.90066e-12	7.12908e-10	2.36003	2.15922	66	183	658	884	745	358	432	429	626	238	199	214	239	196	335
ID=OE9A026210T1;Parent=OE9A026210;Name=OE9A026210T1;product=OE9A026210P1;Description=probable serine threonine- kinase Cx32, chloroplastic;Ontology_term=GO:0004674%2C GO:0005524%2C GO:0005886%2C GO:0006468%2C GO:0009069	5.68663e-10	4.81143e-08	2.4234	2.15753	146	199	1654	931	970	1179	1525	674	948	520	196	400	870	889	729
ID=OE9A028258T1;Parent=OE9A028258;Name=OE9A028258T1;product=OE9A028258P1;Description=Transcriptional corepressor LEUNIG;Ontology_term=GO:0005515	2.31078e-07	9.02286e-06	2.57869	2.15689	9	14	90	105	67	30	82	75	87	132	86	86	118	127	119
ID=OE9A028258T2;Parent=OE9A028258;Name=OE9A028258T2;product=OE9A028258P2;Description=Transcriptional corepressor LEUNIG;Ontology_term=GO:0005515	2.31078e-07	9.02286e-06	2.57869	2.15689	9	14	90	105	67	30	82	75	87	132	86	86	118	127	119
ID=OE9A056691T2;Parent=OE9A056691;Name=OE9A056691T2;product=OE9A056691P2;Description=E3 ubiquitin- ligase RHA2A-like;Ontology_term=GO:0005515%2C GO:0008270%2C GO:0016020	1.08368e-06	3.33748e-05	2.67213	2.15358	11	12	125	87	73	22	37	13	26	22	13	24	14	19	17
ID=OE9A050413T3;Parent=OE9A050413;Name=OE9A050413T3;product=OE9A050413P2;Description=late blight resistance homolog R1B-16;Ontology_term=GO:0043531	5.93041e-07	2.00175e-05	2.62626	2.15108	11	16	116	80	117	36	65	4	14	80	109	93	4	5	3
ID=OE9A050413T1;Parent=OE9A050413;Name=OE9A050413T1;product=OE9A050413P1;Description=late blight resistance homolog R1B-16;Ontology_term=GO:0043531	5.93041e-07	2.00175e-05	2.62626	2.15108	11	16	116	80	117	36	65	4	14	80	109	93	4	5	3
ID=OE9A050413T4;Parent=OE9A050413;Name=OE9A050413T4;product=OE9A050413P2	5.93041e-07	2.00175e-05	2.62626	2.15108	11	16	116	80	117	36	65	4	14	80	109	93	4	5	3
ID=OE9A009442T1;Parent=OE9A009442;Name=OE9A009442T1;product=OE9A009442P1;Description=copper methylamine oxidase-like;Ontology_term=GO:0005507%2C GO:0008131%2C GO:0009308%2C GO:0048038%2C GO:0055114	2.41741e-06	6.56134e-05	2.76715	2.15067	69	131	1454	422	626	410	960	384	346	173	235	234	415	320	422
ID=OE9A043760T1;Parent=OE9A043760;Name=OE9A043760T1;product=OE9A043760P1;Description=zinc finger A20 and AN1 domain-containing stress-associated 4-like;Ontology_term=GO:0003677%2C GO:0008270	1.05034e-20	1.24567e-17	2.24261	2.14429	194	410	1649	1986	1621	642	1005	447	531	1403	797	1090	1880	1825	1737
ID=OE9A103259T1;Parent=OE9A103259;Name=OE9A103259T1;product=OE9A103259P1;Description=rust resistance kinase Lr10-like;Ontology_term=GO:0004672%2C GO:0005524%2C GO:0006468%2C GO:0030247	2.21865e-08	1.22432e-06	2.48795	2.1438	89	108	548	598	970	418	495	333	513	310	162	285	871	538	818
ID=OE9A071107T1;Parent=OE9A071107;Name=OE9A071107T1;product=OE9A071107P1	1.26031e-07	5.37609e-06	2.5529	2.14358	208	151	1116	2195	1145	345	773	163	153	1753	1230	850	780	995	541
ID=OE9A026802T2;Parent=OE9A026802;Name=OE9A026802T2;product=OE9A026802P2	6.76619e-07	2.23007e-05	2.64204	2.14235	265	480	4875	1645	2091	914	1149	980	1290	195	139	224	566	573	640
ID=OE9A026802T3;Parent=OE9A026802;Name=OE9A026802T3;product=OE9A026802P3	6.76619e-07	2.23007e-05	2.64204	2.14235	265	480	4875	1645	2091	914	1149	980	1290	195	139	224	566	573	640
ID=OE9A036031T2;Parent=OE9A036031;Name=OE9A036031T2;product=OE9A036031P2;Description=glycosyltransferase family 92 RCOM_0530710;Ontology_term=GO:0005794%2C GO:0016021	3.12437e-06	8.17266e-05	2.74897	2.14085	15	27	278	108	138	214	255	141	91	22	19	48	11	23	27
ID=OE9A026029T1;Parent=OE9A026029;Name=OE9A026029T1;product=OE9A026029P1;Description=SHOOT GRAVITROPISM 6 isoform X1;Ontology_term=GO:0005488%2C GO:0009660%2C GO:0009705%2C GO:0009959	1.14251e-10	1.20943e-08	2.36854	2.13828	39	74	465	333	288	139	258	242	388	334	302	298	515	529	652
ID=OE9A044022T6;Parent=OE9A044022;Name=OE9A044022T6;product=OE9A044022P6;Description=Niemann-Pick C1 -like;Ontology_term=GO:0005319%2C GO:0005886%2C GO:0006869%2C GO:0009506%2C GO:0016021	1.29984e-11	1.70323e-09	2.34043	2.1374	38	86	410	339	392	237	326	329	342	126	236	204	358	408	439
ID=OE9A101474T2;Parent=OE9A101474;Name=OE9A101474T2;product=OE9A101474P2;Description=ubiquinol oxidase 2, mitochondrial-like isoform X2;Ontology_term=GO:0005739%2C GO:0006118%2C GO:0009916%2C GO:0016021%2C GO:0046872%2C GO:0055114%2C GO:0070469	1.8551e-06	5.26129e-05	2.70456	2.13671	50	134	1201	432	499	96	99	590	1129	15	1	3	37	36	190
ID=OE9A067458T1;Parent=OE9A067458;Name=OE9A067458T1;product=OE9A067458P1	3.76689e-10	3.36195e-08	2.38164	2.13524	40	93	543	406	318	280	526	404	505	864	1123	1128	853	948	1077
ID=OE9A105316T1;Parent=OE9A105316;Name=OE9A105316T1;product=OE9A105316P1;Description=nuclear transcription factor Y subunit A-3-like;Ontology_term=GO:0003700%2C GO:0005667%2C GO:0006355%2C GO:0045449	3.38586e-06	8.70372e-05	2.73698	2.13508	12	8	89	79	98	35	113	31	79	146	42	73	91	105	84
ID=OE9A018607T1;Parent=OE9A018607;Name=OE9A018607T1;product=OE9A018607P1;Description=F-box LRR-repeat At5g63520-like;Ontology_term=GO:0005515	3.51998e-06	8.9825e-05	2.7557	2.13054	46	129	564	381	1084	81	403	35	122	315	170	288	118	106	113
ID=OE9A116623T1;Parent=OE9A116623;Name=OE9A116623T1;product=OE9A116623P1;Description=7-deoxyloganetic acid UDP-glucosyltransferase;Ontology_term=GO:0035251%2C GO:1900994	2.23604e-09	1.59328e-07	2.40968	2.12997	132	120	1119	768	806	345	618	170	299	59	34	45	8	28	32
ID=OE9A039140T1;Parent=OE9A039140;Name=OE9A039140T1;product=OE9A039140P1;Description=probable calcium-binding CML45;Ontology_term=GO:0005509	3.02006e-09	2.11235e-07	2.41434	2.12868	134	103	834	1050	734	1099	2570	419	409	378	146	543	367	265	513
ID=OE9A055078T1;Parent=OE9A055078;Name=OE9A055078T1;product=OE9A055078P1;Description=transcription factor LHW-like;Ontology_term=GO:0046983	1.81364e-07	7.36957e-06	2.53991	2.12808	80	86	857	765	324	142	515	212	250	928	604	566	646	712	553
ID=OE9A057321T1;Parent=OE9A057321;Name=OE9A057321T1;product=OE9A057321P1;Description=late blight resistance homolog R1A-10;Ontology_term=GO:0043531	7.4461e-09	4.66027e-07	2.42227	2.1271	15	41	150	216	179	105	84	81	142	108	176	169	59	71	104
ID=OE9A057321T2;Parent=OE9A057321;Name=OE9A057321T2;product=OE9A057321P2;Description=late blight resistance homolog R1A-10;Ontology_term=GO:0043531	7.4461e-09	4.66027e-07	2.42227	2.1271	15	41	150	216	179	105	84	81	142	108	176	169	59	71	104
ID=OE9A097102T2;Parent=OE9A097102;Name=OE9A097102T2;product=OE9A097102P2;Description=late blight resistance homolog R1B-16 isoform X1;Ontology_term=GO:0043531	3.18597e-08	1.68121e-06	2.467	2.12587	36	57	394	218	347	222	226	59	166	86	82	127	111	68	95
ID=OE9A097102T4;Parent=OE9A097102;Name=OE9A097102T4;product=OE9A097102P3	3.18597e-08	1.68121e-06	2.467	2.12587	36	57	394	218	347	222	226	59	166	86	82	127	111	68	95
ID=OE9A097102T3;Parent=OE9A097102;Name=OE9A097102T3;product=OE9A097102P3;Description=late blight resistance homolog R1B-16 isoform X1;Ontology_term=GO:0043531	3.18597e-08	1.68121e-06	2.467	2.12587	36	57	394	218	347	222	226	59	166	86	82	127	111	68	95
ID=OE9A105316T3;Parent=OE9A105316;Name=OE9A105316T3;product=OE9A105316P2;Description=nuclear transcription factor Y subunit A-3-like;Ontology_term=GO:0003700%2C GO:0005667%2C GO:0006355%2C GO:0045449	3.85136e-06	9.69029e-05	2.72593	2.1248	12	8	89	78	97	34	112	31	79	145	42	72	91	104	83
ID=OE9A042701T1;Parent=OE9A042701;Name=OE9A042701T1;product=OE9A042701P1;Description=E3 ubiquitin- ligase RHA1B-like;Ontology_term=GO:0005515%2C GO:0008270%2C GO:0016021	5.72972e-09	3.69615e-07	2.41286	2.12163	32	73	377	447	214	116	202	138	196	465	326	409	225	584	253
ID=OE9A014370T1;Parent=OE9A014370;Name=OE9A014370T1;product=OE9A014370P1;Description=sterol 22-desaturase;Ontology_term=GO:0000249%2C GO:0004497%2C GO:0005506%2C GO:0016021%2C GO:0016126%2C GO:0020037%2C GO:0055114	3.18989e-08	1.68201e-06	2.453	2.11853	21	26	138	160	194	338	132	118	237	6	0	3	2	0	7
ID=OE9A115622T1;Parent=OE9A115622;Name=OE9A115622T1;product=OE9A115622P1;Description=sucrose synthase 7-like;Ontology_term=GO:0005982%2C GO:0005985%2C GO:0016157	6.59575e-07	2.1904e-05	2.57398	2.11674	17	46	333	192	152	185	415	127	200	116	265	190	322	257	309
ID=OE9A115622T2;Parent=OE9A115622;Name=OE9A115622T2;product=OE9A115622P2;Description=sucrose synthase 7-like;Ontology_term=GO:0005982%2C GO:0005985%2C GO:0016157	6.59575e-07	2.1904e-05	2.57398	2.11674	17	46	333	192	152	185	415	127	200	116	265	190	322	257	309
ID=OE9A064068T1;Parent=OE9A064068;Name=OE9A064068T1;product=OE9A064068P1;Description=H/ACA ribonucleoprotein complex subunit 2-like protein	1.33094e-06	3.97137e-05	2.61022	2.11668	11	9	76	89	76	24	41	18	70	103	91	101	218	211	223
ID=OE9A048662T3;Parent=OE9A048662;Name=OE9A048662T3;product=OE9A048662P1	4.05901e-07	1.46099e-05	2.54756	2.11314	25	25	271	176	133	118	183	110	265	132	142	175	245	214	222
ID=OE9A048662T4;Parent=OE9A048662;Name=OE9A048662T4;product=OE9A048662P3;Description=late blight resistance homolog R1A-3;Ontology_term=GO:0043531	4.05901e-07	1.46099e-05	2.54756	2.11314	25	25	271	176	133	118	183	110	265	132	142	175	245	214	222
ID=OE9A045774T1;Parent=OE9A045774;Name=OE9A045774T1;product=OE9A045774P1;Description=secoisolariciresinol dehydrogenase-like;Ontology_term=GO:0016491%2C GO:0055114	2.84132e-07	1.08286e-05	2.52572	2.10797	892	844	9807	4145	6031	2308	3261	4747	5970	1038	487	676	1274	498	1879
ID=OE9A029596T1;Parent=OE9A029596;Name=OE9A029596T1;product=OE9A029596P1;md5=a6e0f82ecb2dbd665aeee3a4b6c1b3fb;INTERPRO=<table><tr><th>DB</th><th>ID</th><th>Description</th></tr><tr><td>Coils</td><td>Coil</td><td></td></tr><tr><td>Gene3D</td><td>G3DSA:3.40.50.620</td><td></td></tr><tr><td>Gene3D</td><td>G3DSA:3.90.740.10</td><td></td></tr><tr><td>PANTHER</td><td>PTHR11946</td><td></td></tr><tr><td…	4.03836e-07	1.45806e-05	2.5101	2.10285	9	25	95	158	102	0	0	119	220	0	0	0	365	450	434
ID=OE9A048662T2;Parent=OE9A048662;Name=OE9A048662T2;product=OE9A048662P2;Description=late blight resistance homolog R1A-3;Ontology_term=GO:0043531	4.83856e-07	1.68022e-05	2.5308	2.09926	25	25	268	172	133	118	177	109	263	123	136	169	241	205	214
ID=OE9A048662T1;Parent=OE9A048662;Name=OE9A048662T1;product=OE9A048662P1;Description=late blight resistance homolog R1A-3;Ontology_term=GO:0043531	4.69786e-07	1.64195e-05	2.52836	2.09879	25	25	267	172	133	118	176	109	263	123	136	169	241	205	214
ID=OE9A096859T1;Parent=OE9A096859;Name=OE9A096859T1;product=OE9A096859P1	1.50951e-07	6.27217e-06	2.46778	2.09213	107	208	1411	613	1142	862	807	822	1723	282	160	226	348	375	351
ID=OE9A094182T1;Parent=OE9A094182;Name=OE9A094182T1;product=OE9A094182P1;Description=histone-lysine N-methyltransferase ATXR3;Ontology_term=GO:0005515%2C GO:0009791%2C GO:0048608	1.47623e-14	3.94255e-12	2.23018	2.09107	47	107	444	490	393	99	255	183	256	502	462	450	579	572	729
ID=OE9A068677T6;Parent=OE9A068677;Name=OE9A068677T6;product=OE9A068677P4	1.30156e-10	1.34922e-08	2.30154	2.0882	52	148	682	595	486	168	324	232	363	606	524	519	855	831	934
ID=OE9A068677T7;Parent=OE9A068677;Name=OE9A068677T7;product=OE9A068677P4	1.30156e-10	1.34922e-08	2.30154	2.0882	52	148	682	595	486	168	324	232	363	606	524	519	855	831	934
ID=OE9A068677T8;Parent=OE9A068677;Name=OE9A068677T8;product=OE9A068677P4	8.68401e-11	9.37713e-09	2.29388	2.08622	53	148	683	597	486	168	324	233	364	607	525	523	858	832	938
ID=OE9A068677T9;Parent=OE9A068677;Name=OE9A068677T9;product=OE9A068677P4	8.68401e-11	9.37713e-09	2.29388	2.08622	53	148	683	597	486	168	324	233	364	607	525	523	859	833	939
ID=OE9A024506T1;Parent=OE9A024506;Name=OE9A024506T1;product=OE9A024506P1;Description=probable inorganic phosphate transporter 1-9;Ontology_term=GO:0016021%2C GO:0022857%2C GO:0055085	3.67202e-06	9.31613e-05	2.63427	2.08539	15	24	112	117	218	80	85	60	64	129	74	124	161	71	242
ID=OE9A092787T1;Parent=OE9A092787;Name=OE9A092787T1;product=OE9A092787P1;Description=Serine threonine kinase;Ontology_term=GO:0005515%2C GO:0048544	1.20139e-10	1.26032e-08	2.29884	2.0852	108	117	907	700	584	250	475	340	569	343	245	331	298	256	421
ID=OE9A068677T10;Parent=OE9A068677;Name=OE9A068677T10;product=OE9A068677P4	7.36483e-11	8.0824e-09	2.28524	2.08123	54	149	687	600	488	168	325	233	364	610	528	527	865	837	945
ID=OE9A068677T11;Parent=OE9A068677;Name=OE9A068677T11;product=OE9A068677P4	7.36483e-11	8.0824e-09	2.28524	2.08123	54	149	687	600	488	168	326	233	364	610	528	527	866	837	945
ID=OE9A063600T1;Parent=OE9A063600;Name=OE9A063600T1;product=OE9A063600P1;Description=probable receptor kinase At5g24010;Ontology_term=GO:0004674%2C GO:0005524%2C GO:0006468%2C GO:0009069%2C GO:0016021	6.67545e-07	2.20849e-05	2.51015	2.07761	47	55	583	270	281	295	277	273	367	111	136	168	129	123	174
ID=OE9A028268T2;Parent=OE9A028268;Name=OE9A028268T2;product=OE9A028268P2;Description=DNA-directed RNA polymerase V subunit 1;Ontology_term=GO:0003677%2C GO:0003899%2C GO:0005730%2C GO:0006144%2C GO:0006206%2C GO:0006351	5.18101e-10	4.43185e-08	2.30179	2.0762	26	79	303	343	281	79	198	153	169	396	400	399	386	472	557
ID=OE9A028268T9;Parent=OE9A028268;Name=OE9A028268T9;product=OE9A028268P6	5.18101e-10	4.43185e-08	2.30179	2.0762	26	79	303	343	281	79	198	153	169	396	400	399	386	472	557
ID=OE9A028268T8;Parent=OE9A028268;Name=OE9A028268T8;product=OE9A028268P6	5.18101e-10	4.43185e-08	2.30179	2.0762	26	79	303	343	281	79	198	153	169	396	400	399	386	472	557
ID=OE9A028268T10;Parent=OE9A028268;Name=OE9A028268T10;product=OE9A028268P6;Description=DNA-directed RNA polymerase V subunit 1;Ontology_term=GO:0003677%2C GO:0003899%2C GO:0005730%2C GO:0006144%2C GO:0006206%2C GO:0006351	5.18101e-10	4.43185e-08	2.30179	2.0762	26	79	303	343	281	79	198	153	169	396	400	399	386	472	557
ID=OE9A050421T1;Parent=OE9A050421;Name=OE9A050421T1;product=OE9A050421P1;md5=08affaad647af4d9ba3bcf0b9fbb3bee;INTERPRO=<table><tr><th>DB</th><th>ID</th><th>Description</th></tr><tr><td>PANTHER</td><td>PTHR11125</td><td></td></tr><tr><td>PANTHER</td><td>PTHR11125:SF8</td><td></td></tr><tr><td>Pfam</td><td>PF03439</td><td>Early transcription elongation factor of RNA pol II%2C NGN section</td></tr><…	1.26081e-07	5.37609e-06	2.42978	2.076	30	47	181	404	214	37	106	107	108	339	370	306	586	527	693
ID=OE9A041418T1;Parent=OE9A041418;Name=OE9A041418T1;product=OE9A041418P1;Description=sugar transporter ERD6-like 7;Ontology_term=GO:0005351%2C GO:0005355%2C GO:0005887%2C GO:0006829%2C GO:0009507%2C GO:0009705%2C GO:0015992%2C GO:0046323%2C GO:1904659	5.2941e-09	3.44594e-07	2.34561	2.07562	82	116	589	497	809	66	111	177	73	65	63	84	14	28	53
ID=OE9A075816T4;Parent=OE9A075816;Name=OE9A075816T4;product=OE9A075816P4;Description=ABC transporter B family member 6-like;Ontology_term=GO:0005524%2C GO:0016021%2C GO:0042626%2C GO:0055085	4.76989e-13	9.0205e-11	2.22536	2.07032	41	100	405	433	364	116	211	138	370	348	264	299	281	273	386
ID=OE9A071886T1;Parent=OE9A071886;Name=OE9A071886T1;product=OE9A071886P1	2.1082e-06	5.86075e-05	2.5629	2.06857	36	61	590	242	243	179	173	161	129	136	76	147	132	318	261
ID=OE9A108241T1;Parent=OE9A108241;Name=OE9A108241T1;product=OE9A108241P1;md5=d798759baff04fb81b7b2ebe8c1b7563;INTERPRO=<table><tr><th>DB</th><th>ID</th><th>Description</th></tr><tr><td>Gene3D</td><td>G3DSA:1.25.40.90</td><td></td></tr><tr><td>PANTHER</td><td>PTHR13856</td><td></td></tr><tr><td>PANTHER</td><td>PTHR13856:SF95</td><td></td></tr><tr><td>Pfam</td><td>PF00790</td><td>VHS domain</td></t…	3.37324e-06	8.67766e-05	2.55559	2.06821	5	16	71	75	77	41	62	31	36	94	87	77	41	79	57
ID=OE9A101474T1;Parent=OE9A101474;Name=OE9A101474T1;product=OE9A101474P1;Description=ubiquinol oxidase 2, mitochondrial-like isoform X2;Ontology_term=GO:0006118%2C GO:0009916%2C GO:0016021%2C GO:0046872%2C GO:0055114%2C GO:0070469	3.62668e-06	9.2245e-05	2.6027	2.06495	63	163	1384	495	569	109	116	680	1271	17	1	4	47	40	215
ID=OE9A004263T1;Parent=OE9A004263;Name=OE9A004263T1;product=OE9A004263P1;Description=DDT domain-containing PTM;Ontology_term=GO:0005515%2C GO:0008270	1.2832e-08	7.48233e-07	2.34491	2.06416	33	64	409	303	208	168	176	147	463	191	208	172	287	243	436
ID=OE9A068677T5;Parent=OE9A068677;Name=OE9A068677T5;product=OE9A068677P4	1.69946e-10	1.69153e-08	2.27207	2.06397	54	152	690	602	489	168	326	234	365	613	529	531	870	840	946
ID=OE9A061614T1;Parent=OE9A061614;Name=OE9A061614T1;product=OE9A061614P1;Description=serine threonine- phosphatase PP1 isozyme 2;Ontology_term=GO:0004721%2C GO:0006470%2C GO:0046872	1.51802e-09	1.12999e-07	2.30531	2.06378	88	121	860	508	605	1709	1805	1573	2520	773	418	780	893	664	1117
ID=OE9A025621T2;Parent=OE9A025621;Name=OE9A025621T2;product=OE9A025621P2;Description=late blight resistance homolog R1A-10 isoform X1;Ontology_term=GO:0043531	6.57336e-07	2.18712e-05	2.48216	2.06327	28	22	144	200	217	61	73	0	0	254	170	173	0	0	0
ID=OE9A068677T4;Parent=OE9A068677;Name=OE9A068677T4;product=OE9A068677P3	1.75356e-10	1.74289e-08	2.27133	2.06314	54	152	690	601	489	168	326	234	365	613	529	531	869	840	946
ID=OE9A100469T2;Parent=OE9A100469;Name=OE9A100469T2;product=OE9A100469P2;Description=aquaporin PIP2-7-like;Ontology_term=GO:0005215%2C GO:0006810%2C GO:0016021	5.67337e-07	1.93176e-05	2.47499	2.06191	350	307	1366	3348	2746	463	933	496	230	1569	980	930	1255	2238	1038
ID=OE9A089623T1;Parent=OE9A089623;Name=OE9A089623T1;product=OE9A089623P1;Description=late embryogenesis abundant At1g64065-like;Ontology_term=GO:0016020	1.74448e-07	7.12578e-06	2.4201	2.06159	79	194	1330	695	610	1263	2645	691	746	131	47	141	60	63	111
ID=OE9A079750T1;Parent=OE9A079750;Name=OE9A079750T1;product=OE9A079750P1;md5=1f25084c9d63f8afefc4952e2307d93a;INTERPRO=<table><tr><th>DB</th><th>ID</th><th>Description</th></tr><tr><td>Gene3D</td><td>G3DSA:1.10.730.10</td><td></td></tr><tr><td>Gene3D</td><td>G3DSA:3.40.50.620</td><td></td></tr><tr><td>PANTHER</td><td>PTHR11946</td><td></td></tr><tr><td>PANTHER</td><td>PTHR11946:SF5</td><td></td><…	6.16053e-07	2.06845e-05	2.44638	2.05918	7	20	91	92	85	0	0	84	166	0	0	0	236	255	234
ID=OE9A107048T1;Parent=OE9A107048;Name=OE9A107048T1;product=OE9A107048P1	6.10287e-10	5.08975e-08	2.27978	2.05619	48	67	451	308	308	75	246	64	106	142	92	91	106	74	91
ID=OE9A119354T1;Parent=OE9A119354;Name=OE9A119354T1;product=OE9A119354P1;Description=G-type lectin S-receptor-like serine threonine- kinase At4g03230 isoform X1;Ontology_term=GO:0004674%2C GO:0005524%2C GO:0006468%2C GO:0009069%2C GO:0048544	2.17376e-06	6.0072e-05	2.52957	2.05183	28	35	135	245	316	221	315	48	142	386	296	280	155	159	167
ID=OE9A119354T4;Parent=OE9A119354;Name=OE9A119354T4;product=OE9A119354P4;Description=G-type lectin S-receptor-like serine threonine- kinase At4g03230 isoform X1;Ontology_term=GO:0004674%2C GO:0005524%2C GO:0006468%2C GO:0009069%2C GO:0048544	2.17376e-06	6.0072e-05	2.52957	2.05183	28	35	135	245	316	221	315	48	142	386	296	280	155	159	167
ID=OE9A088035T1;Parent=OE9A088035;Name=OE9A088035T1;product=OE9A088035P1;Description=probable WRKY transcription factor 17;Ontology_term=GO:0003700%2C GO:0005667%2C GO:0006355%2C GO:0043565%2C GO:0045449	2.11904e-10	2.04515e-08	2.25629	2.04873	386	490	2036	2777	3255	1489	2445	1245	1446	1485	993	1249	1278	1175	1402
ID=OE9A028268T1;Parent=OE9A028268;Name=OE9A028268T1;product=OE9A028268P1;Description=DNA-directed RNA polymerase V subunit 1;Ontology_term=GO:0003677%2C GO:0003899%2C GO:0005730%2C GO:0006144%2C GO:0006206%2C GO:0006351	3.93989e-10	3.5074e-08	2.25892	2.04812	23	64	251	273	229	67	157	114	140	292	299	321	312	364	434
ID=OE9A070070T1;Parent=OE9A070070;Name=OE9A070070T1;product=OE9A070070P1	1.03119e-08	6.1935e-07	2.31739	2.04727	124	246	1405	764	1186	870	1125	908	1691	109	61	93	92	91	281
ID=OE9A013958T1;Parent=OE9A013958;Name=OE9A013958T1;product=OE9A013958P1;Description=secoisolariciresinol dehydrogenase-like;Ontology_term=GO:0016491%2C GO:0055114	7.36143e-07	2.38403e-05	2.44265	2.03725	1247	1253	13675	5572	7759	3179	4870	7278	8273	1439	683	1016	1620	690	2505
ID=OE9A013958T2;Parent=OE9A013958;Name=OE9A013958T2;product=OE9A013958P2;Description=secoisolariciresinol dehydrogenase-like;Ontology_term=GO:0016491%2C GO:0055114	7.36143e-07	2.38403e-05	2.44265	2.03725	1247	1253	13675	5572	7759	3179	4870	7278	8273	1439	683	1016	1620	690	2505
ID=OE9A013958T3;Parent=OE9A013958;Name=OE9A013958T3;product=OE9A013958P2	7.36143e-07	2.38403e-05	2.44265	2.03725	1247	1253	13675	5572	7759	3179	4870	7278	8273	1439	683	1016	1620	690	2505
ID=OE9A023941T1;Parent=OE9A023941;Name=OE9A023941T1;product=OE9A023941P1;Description=probable disease resistance At4g27220;Ontology_term=GO:0005515%2C GO:0043531	2.26336e-06	6.20821e-05	2.50889	2.03711	72	51	701	445	314	147	117	152	195	83	163	162	91	68	220
ID=OE9A111029T1;Parent=OE9A111029;Name=OE9A111029T1;product=OE9A111029P1;Description=peroxidase 21;Ontology_term=GO:0004601%2C GO:0005576%2C GO:0005829%2C GO:0006804%2C GO:0006979%2C GO:0009505%2C GO:0009664%2C GO:0020037%2C GO:0042744%2C GO:0046872%2C GO:0050832%2C GO:0055114%2C GO:0098869	1.0177e-07	4.48149e-06	2.35916	2.03505	44	37	224	368	253	208	467	42	185	172	151	117	25	17	19
ID=OE9A111029T2;Parent=OE9A111029;Name=OE9A111029T2;product=OE9A111029P2;Description=peroxidase 21;Ontology_term=GO:0004601%2C GO:0005576%2C GO:0005829%2C GO:0006804%2C GO:0006979%2C GO:0009505%2C GO:0009664%2C GO:0020037%2C GO:0042744%2C GO:0046872%2C GO:0050832%2C GO:0055114%2C GO:0098869	1.10153e-07	4.78734e-06	2.35735	2.03239	44	37	223	368	253	208	467	42	185	172	151	117	25	17	19
ID=OE9A111029T3;Parent=OE9A111029;Name=OE9A111029T3;product=OE9A111029P2	1.10153e-07	4.78734e-06	2.35735	2.03239	44	37	223	368	253	208	467	42	185	172	151	117	25	17	19
ID=OE9A074716T1;Parent=OE9A074716;Name=OE9A074716T1;product=OE9A074716P1;Description=AT-hook motif nuclear-localized 25;Ontology_term=GO:0005488	2.88321e-07	1.09643e-05	2.37774	2.02793	24	43	308	199	147	37	167	2	5	35	47	27	1	8	5
ID=OE9A022715T1;Parent=OE9A022715;Name=OE9A022715T1;product=OE9A022715P1	5.09245e-08	2.51467e-06	2.31177	2.02338	16	45	196	162	185	39	92	84	212	176	167	139	141	211	277
ID=OE9A109159T1;Parent=OE9A109159;Name=OE9A109159T1;product=OE9A109159P1;Description=E3 ubiquitin- ligase LIN-1 isoform X2;Ontology_term=GO:0005488	5.13875e-10	4.4173e-08	2.23089	2.02321	35	58	272	360	201	91	195	129	140	523	636	542	388	539	448
ID=OE9A109159T3;Parent=OE9A109159;Name=OE9A109159T3;product=OE9A109159P1	5.13875e-10	4.4173e-08	2.23089	2.02321	35	58	272	360	201	91	195	128	140	523	636	542	388	539	448
ID=OE9A109159T4;Parent=OE9A109159;Name=OE9A109159T4;product=OE9A109159P3;Description=E3 ubiquitin- ligase LIN-1 isoform X2;Ontology_term=GO:0005488	5.13875e-10	4.4173e-08	2.23089	2.02321	35	58	272	360	201	91	195	128	140	523	636	542	388	539	448
ID=OE9A003379T1;Parent=OE9A003379;Name=OE9A003379T1;product=OE9A003379P1;md5=3ddfa612d3de3c0fb79d54547f0e8dac;INTERPRO=<table><tr><th>DB</th><th>ID</th><th>Description</th></tr><tr><td>Coils</td><td>Coil</td><td></td></tr><tr><td>PANTHER</td><td>PTHR23336</td><td></td></tr><tr><td>PANTHER</td><td>PTHR23336:SF14</td><td></td></tr><tr><td>Pfam</td><td>PF07496</td><td>CW-type Zinc Finger</td></tr><t…	4.46665e-08	2.22925e-06	2.30395	2.02141	13	24	126	116	100	47	74	41	76	135	129	126	305	353	348
ID=OE9A113995T2;Parent=OE9A113995;Name=OE9A113995T2;product=OE9A113995P2;Description=calcium-dependent kinase 32-like;Ontology_term=GO:0004674%2C GO:0005509%2C GO:0005524%2C GO:0006468%2C GO:0009069	8.96574e-15	2.59236e-12	2.14123	2.01865	310	720	2433	3259	2570	4807	3602	3800	6122	506	335	306	1565	561	2372
ID=OE9A113995T1;Parent=OE9A113995;Name=OE9A113995T1;product=OE9A113995P1;Description=calcium-dependent kinase 32-like;Ontology_term=GO:0004674%2C GO:0005509%2C GO:0005524%2C GO:0006468%2C GO:0009069	1.00236e-14	2.87447e-12	2.14007	2.01725	310	721	2433	3259	2570	4807	3603	3800	6122	506	335	306	1565	561	2372
ID=OE9A095768T1;Parent=OE9A095768;Name=OE9A095768T1;product=OE9A095768P1;Description=mitochondrial uncoupling 5-like;Ontology_term=GO:0003735%2C GO:0005840%2C GO:0006412%2C GO:0006839%2C GO:0016021%2C GO:0031966%2C GO:0042254%2C GO:0055085	1.28244e-09	9.63855e-08	2.23332	2.01412	2199	3162	13720	24639	11010	14098	17057	7393	7792	13220	5714	13042	20319	16805	19252
ID=OE9A113508T1;Parent=OE9A113508;Name=OE9A113508T1;product=OE9A113508P1;Description=probable serine threonine- kinase Cx32, chloroplastic;Ontology_term=GO:0004674%2C GO:0005524%2C GO:0005886%2C GO:0006468%2C GO:0009069	5.75621e-09	3.70878e-07	2.25729	2.01392	139	216	1493	828	887	1508	2015	630	820	665	240	455	807	878	674
ID=OE9A028268T6;Parent=OE9A028268;Name=OE9A028268T6;product=OE9A028268P5;Description=DNA-directed RNA polymerase V subunit 1;Ontology_term=GO:0003677%2C GO:0003899%2C GO:0005730%2C GO:0006144%2C GO:0006206%2C GO:0006351	8.37032e-10	6.67939e-08	2.22168	2.01311	26	75	279	306	262	74	172	136	161	349	349	361	358	413	500
ID=OE9A028268T4;Parent=OE9A028268;Name=OE9A028268T4;product=OE9A028268P3	6.82948e-10	5.62203e-08	2.21884	2.01303	26	74	276	302	260	72	168	135	158	344	345	357	355	411	493
ID=OE9A045689T1;Parent=OE9A045689;Name=OE9A045689T1;product=OE9A045689P1;md5=0fa59067f2466eb1750e50958cd027e2;INTERPRO=<table><tr><th>DB</th><th>ID</th><th>Description</th></tr><tr><td>Gene3D</td><td>G3DSA:3.10.50.10</td><td></td></tr><tr><td>Gene3D</td><td>G3DSA:3.20.20.80</td><td></td></tr><tr><td>PANTHER</td><td>PTHR11177</td><td></td></tr><tr><td>PANTHER</td><td>PTHR11177:SF219</td><td></td><…	3.01338e-10	2.76709e-08	2.20877	2.01201	42	96	396	343	416	94	74	38	123	138	151	160	59	83	99
ID=OE9A094366T1;Parent=OE9A094366;Name=OE9A094366T1;product=OE9A094366P1;Description=40S ribosomal protein S14	1.2852e-06	3.86124e-05	2.4074	2.00916	15	19	148	124	78	34	21	0	0	49	147	116	0	0	0
ID=OE9A014439T2;Parent=OE9A014439;Name=OE9A014439T2;product=OE9A014439P2;Description=sugar transporter ERD6-like 7;Ontology_term=GO:0005351%2C GO:0005355%2C GO:0005887%2C GO:0006829%2C GO:0009507%2C GO:0009705%2C GO:0015992%2C GO:0046323%2C GO:1904659	1.05239e-09	8.09211e-08	2.22148	2.00803	103	165	711	652	964	148	284	384	186	142	170	181	49	58	103
ID=OE9A111925T1;Parent=OE9A111925;Name=OE9A111925T1;product=OE9A111925P1;Description=probable WRKY transcription factor 17;Ontology_term=GO:0003700%2C GO:0005667%2C GO:0006355%2C GO:0043565%2C GO:0045449	5.15921e-11	5.89869e-09	2.17909	2.00242	674	828	3514	4547	5129	1796	2900	1433	1817	1636	1167	1426	1390	1340	1530

## Sheet: Suppl. Table 5
Supplementary Table 5. GO enrichment analysis of upregulated DEGs in S105 genotype
Enrichment FDR	nGenes	Pathway Genes	Fold Enrichment	Pathways (click for details)
1.5e-07	17	454	6.9	ADP binding
1.1e-06	23	1009	4.2	Protein serine/threonine kinase activity
4e-05	22	1188	3.4	Protein kinase activity
0.00081	7	148	8.8	ATPase activity, coupled to transmembrane movement of substances
0.0009	19	1164	3	Transcription factor activity, sequence-specific DNA binding
0.0016	5	73	12.7	Xyloglucan:xyloglucosyl transferase activity
0.0023	13	666	3.6	Transmembrane transport
0.0026	3	17	32.7	RNA polymerase II transcription factor binding
0.017	2	8	46.3	Glycerophosphodiester phosphodiesterase activity
0.017	4	78	9.5	Transmembrane transporter activity
0.017	2	10	37	Positive regulation of biological process
0.017	6	215	5.2	Cell wall organization
0.017	7	291	4.5	Monooxygenase activity
0.017	4	89	8.3	Cell wall biogenesis
0.036	4	110	6.7	Exocytosis
0.037	2	16	23.1	Sterol biosynthetic process
0.047	3	63	8.8	Vesicle fusion
0.047	2	20	18.5	Toxin catabolic process
0.047	10	722	2.6	Heme binding
0.047	4	128	5.8	Positive regulation of transcription, DNA-templated

## Sheet: Suppl. Table 6
Supplementary Table 6. List of upregulated DEGs (Xf_DDpos vs Xf_neg) in S215 genotype
					Raw counts
ID gene	P-value (DESeq stats 215 p<0.001 after correction)	FDR (DESeq stats 215 p<0.001 after correction)	Log2 Fold Change (DESeq stats 215 p<0.001 after correction)	Shrunk Log2 Fold Change (DESeq stats 215 p<0.001 after correction)	S105_N3_7	S105_N1_5	S105_P4_4	S105_1_8	S105_3_7	S215_N2_12	S215_P1_8	S215_15_15	S215_17_16	S215_9_14	S234_P3_16	S234_N2_18	S234_13_22	S234_18_21	S234_8_20
ID=OE9A047567T1;Parent=OE9A047567;Name=OE9A047567T1;product=OE9A047567P1;Description=probable receptor kinase At1g11050;Ontology_term=GO:0004674%2C GO:0005524%2C GO:0006468%2C GO:0009069%2C GO:0016021	3.99921e-36	9.65051e-34	8.87015	7.30273	20	25	227	17	35	704	650	1	2	2	381	490	19	2	48
ID=OE9A076093T1;Parent=OE9A076093;Name=OE9A076093T1;product=OE9A076093P1;Description=E3 ubiquitin- ligase PUB23-like;Ontology_term=GO:0004842%2C GO:0005488%2C GO:0016567	0	0	7.76832	6.89147	124	109	1798	46	76	4632	3739	19	10	38	610	1239	16	4	66
ID=OE9A075686T1;Parent=OE9A075686;Name=OE9A075686T1;product=OE9A075686P1;Description=E3 ubiquitin- ligase PUB23-like;Ontology_term=GO:0004842%2C GO:0005488%2C GO:0016567	0	0	7.58933	6.72558	126	75	1296	30	40	2014	1632	10	4	19	2128	4430	57	14	188
ID=OE9A017643T3;Parent=OE9A017643;Name=OE9A017643T3;product=OE9A017643P2	2.41959e-28	2.83622e-26	8.16692	6.43377	20	35	122	3	6	587	392	0	1	5	633	1409	4	3	17
ID=OE9A017643T2;Parent=OE9A017643;Name=OE9A017643T2;product=OE9A017643P2;Description=DETOXIFICATION 24-like;Ontology_term=GO:0006855%2C GO:0015238%2C GO:0015297%2C GO:0016021	2.87686e-28	3.34979e-26	8.16115	6.42668	20	34	120	3	6	585	390	0	1	5	621	1393	4	3	16
ID=OE9A017643T1;Parent=OE9A017643;Name=OE9A017643T1;product=OE9A017643P1;Description=DETOXIFICATION 24-like;Ontology_term=GO:0006855%2C GO:0015238%2C GO:0015297%2C GO:0016021	4.97307e-26	4.74135e-24	8.27451	6.41698	19	28	107	2	4	533	345	0	1	4	529	1244	4	3	14
ID=OE9A040224T1;Parent=OE9A040224;Name=OE9A040224T1;product=OE9A040224P1;Description=aluminum-activated malate transporter 2-like;Ontology_term=GO:0009705%2C GO:0015140%2C GO:0016021%2C GO:0071423	0	0	6.78263	6.12114	29	59	1110	139	396	1059	833	6	9	15	188	520	41	14	161
ID=OE9A032259T1;Parent=OE9A032259;Name=OE9A032259T1;product=OE9A032259P1;Description=ethylene-responsive transcription factor ERF071-like;Ontology_term=GO:0003677%2C GO:0003700%2C GO:0005667%2C GO:0006355%2C GO:0045449	0	0	6.57096	6.07982	475	800	15429	2549	2145	2527	6358	61	45	47	3696	2751	40	50	118
ID=OE9A032259T2;Parent=OE9A032259;Name=OE9A032259T2;product=OE9A032259P2;Description=ethylene-responsive transcription factor ERF071-like;Ontology_term=GO:0003677%2C GO:0003700%2C GO:0005667%2C GO:0006355%2C GO:0045449	0	0	6.57096	6.07982	475	800	15429	2549	2145	2527	6358	61	45	47	3696	2751	40	50	118
ID=OE9A071941T1;Parent=OE9A071941;Name=OE9A071941T1;product=OE9A071941P1;Description=TIFY 5A-like;Ontology_term=GO:0050789	0	0	6.60129	6.03525	216	389	367	58	317	1095	853	11	9	15	317	881	33	13	110
ID=OE9A036088T1;Parent=OE9A036088;Name=OE9A036088T1;product=OE9A036088P1;Description=polygalacturonase inhibitor-like;Ontology_term=GO:0005515	0	3.36312e-44	6.82032	6.02108	220	257	1582	630	343	1118	966	12	3	17	554	1112	15	10	51
ID=OE9A053553T1;Parent=OE9A053553;Name=OE9A053553T1;product=OE9A053553P1	1.12104e-44	5.03767e-42	6.60725	5.87987	46	28	1317	96	122	361	504	5	2	8	140	253	36	3	45
ID=OE9A102306T1;Parent=OE9A102306;Name=OE9A102306T1;product=OE9A102306P1;Description=ethylene-responsive transcription factor ERF096-like;Ontology_term=GO:0003677%2C GO:0003700%2C GO:0005634%2C GO:0005667%2C GO:0006355%2C GO:0045449	7.77218e-17	2.9289e-15	8.32008	5.81807	27	54	29	29	50	365	172	2	0	1	152	306	0	0	7
ID=OE9A096223T1;Parent=OE9A096223;Name=OE9A096223T1;product=OE9A096223P1;Description=ethylene-responsive transcription factor ERF017-like;Ontology_term=GO:0003677%2C GO:0003700%2C GO:0005667%2C GO:0006355%2C GO:0045449	0	0	6.38623	5.79182	25	26	555	41	49	1729	1451	28	10	28	707	1336	82	48	107
ID=OE9A042006T1;Parent=OE9A042006;Name=OE9A042006T1;product=OE9A042006P1;Description=probable WRKY transcription factor 53;Ontology_term=GO:0003700%2C GO:0005667%2C GO:0006355%2C GO:0043565%2C GO:0045449	1.77428e-32	3.03579e-30	6.94328	5.77091	36	22	692	21	33	1454	847	19	3	11	816	2463	10	4	48
ID=OE9A008581T1;Parent=OE9A008581;Name=OE9A008581T1;product=OE9A008581P1;Description=cytokinin hydroxylase-like;Ontology_term=GO:0004497%2C GO:0005506%2C GO:0016021%2C GO:0016705%2C GO:0020037%2C GO:0055114	8.77883e-17	3.28975e-15	7.98012	5.76696	14	4	95	2	21	143	315	0	0	3	317	160	1	5	9
ID=OE9A096064T1;Parent=OE9A096064;Name=OE9A096064T1;product=OE9A096064P1;Description=salicylate carboxymethyltransferase-like;Ontology_term=GO:0008168%2C GO:0032259	0	0	6.28089	5.76095	12	101	46	18	20	431	529	8	7	6	94	309	8	2	1
ID=OE9A111504T1;Parent=OE9A111504;Name=OE9A111504T1;product=OE9A111504P1;Description=zinc finger ZAT11-like;Ontology_term=GO:0046872	1.93056e-12	4.26453e-11	8.75467	5.70928	15	10	260	4	26	122	151	1	0	0	1	0	0	0	1
ID=OE9A076184T1;Parent=OE9A076184;Name=OE9A076184T1;product=OE9A076184P1;Description=ethylene-responsive transcription factor ERF017-like;Ontology_term=GO:0003677%2C GO:0003700%2C GO:0005667%2C GO:0006355%2C GO:0045449	5.1437e-33	9.18256e-31	6.7551	5.67544	30	27	346	25	39	2373	1969	24	6	40	500	794	40	13	104
ID=OE9A045794T1;Parent=OE9A045794;Name=OE9A045794T1;product=OE9A045794P1	0	0	6.12569	5.60496	254	515	2459	475	259	3972	3853	81	32	80	1988	3304	103	79	208
ID=OE9A091328T1;Parent=OE9A091328;Name=OE9A091328T1;product=OE9A091328P1;Description=cell division control 2 homolog A-like;Ontology_term=GO:0004674%2C GO:0005524%2C GO:0006468%2C GO:0009069	4.01748e-12	8.52983e-11	8.71684	5.59766	1	6	169	13	17	136	126	1	0	0	67	190	4	0	16
ID=OE9A022655T4;Parent=OE9A022655;Name=OE9A022655T4;product=OE9A022655P4;Description=L-ascorbate oxidase homolog;Ontology_term=GO:0005507%2C GO:0006118%2C GO:0008447%2C GO:0009505%2C GO:0009506%2C GO:0016722%2C GO:0019852%2C GO:0055114	5.34315e-42	2.08891e-39	6.31484	5.59107	185	136	3714	1315	2704	7404	5279	117	42	120	3123	4940	453	31	1732
ID=OE9A070626T1;Parent=OE9A070626;Name=OE9A070626T1;product=OE9A070626P1	5.3433e-19	2.57879e-17	7.1898	5.58296	61	91	311	76	52	151	193	2	0	2	166	335	3	11	3
ID=OE9A056938T1;Parent=OE9A056938;Name=OE9A056938T1;product=OE9A056938P1;Description=epidermis-specific secreted glyco EP1-like;Ontology_term=GO:0048544	5.84369e-23	4.25981e-21	7.14722	5.56915	70	58	311	251	162	396	249	6	0	2	343	524	3	0	19
ID=OE9A022655T1;Parent=OE9A022655;Name=OE9A022655T1;product=OE9A022655P1;Description=L-ascorbate oxidase homolog;Ontology_term=GO:0005507%2C GO:0006118%2C GO:0008447%2C GO:0009505%2C GO:0009506%2C GO:0016722%2C GO:0019852%2C GO:0055114	4.26149e-40	1.44067e-37	6.28768	5.54149	187	140	3774	1340	2746	7505	5340	120	42	126	3149	5006	461	32	1753
ID=OE9A022655T2;Parent=OE9A022655;Name=OE9A022655T2;product=OE9A022655P2;Description=L-ascorbate oxidase homolog;Ontology_term=GO:0005507%2C GO:0006118%2C GO:0008447%2C GO:0009505%2C GO:0009506%2C GO:0016722%2C GO:0019852%2C GO:0055114	4.26149e-40	1.44067e-37	6.28768	5.54149	187	140	3774	1340	2746	7505	5340	120	42	126	3149	5006	461	32	1753
ID=OE9A022655T3;Parent=OE9A022655;Name=OE9A022655T3;product=OE9A022655P3;Description=L-ascorbate oxidase homolog;Ontology_term=GO:0005507%2C GO:0006118%2C GO:0008447%2C GO:0009505%2C GO:0009506%2C GO:0016722%2C GO:0019852%2C GO:0055114	4.26149e-40	1.44067e-37	6.28768	5.54149	187	140	3774	1340	2746	7505	5340	120	42	126	3149	5006	461	32	1753
ID=OE9A054922T1;Parent=OE9A054922;Name=OE9A054922T1;product=OE9A054922P1;Description=probable WRKY transcription factor 40;Ontology_term=GO:0003700%2C GO:0005667%2C GO:0006355%2C GO:0043565%2C GO:0045449	3.82905e-32	6.39515e-30	6.37642	5.49135	4	23	307	5	23	309	266	3	5	4	234	341	5	7	28
ID=OE9A054922T2;Parent=OE9A054922;Name=OE9A054922T2;product=OE9A054922P2;Description=probable WRKY transcription factor 40;Ontology_term=GO:0003700%2C GO:0005667%2C GO:0006355%2C GO:0043565%2C GO:0045449	3.82905e-32	6.39515e-30	6.37642	5.49135	4	23	307	5	23	309	266	3	5	4	234	341	5	7	28
ID=OE9A048100T1;Parent=OE9A048100;Name=OE9A048100T1;product=OE9A048100P1;Description=non-symbiotic hemoglobin 1;Ontology_term=GO:0005618%2C GO:0005829%2C GO:0005886%2C GO:0009506%2C GO:0019825%2C GO:0020037%2C GO:0046872	1.97924e-35	4.51164e-33	6.32495	5.47624	313	564	12559	1295	716	1352	5152	32	36	63	1712	513	14	85	70
ID=OE9A048100T2;Parent=OE9A048100;Name=OE9A048100T2;product=OE9A048100P2;Description=non-symbiotic hemoglobin 1;Ontology_term=GO:0005618%2C GO:0005829%2C GO:0005886%2C GO:0009506%2C GO:0019825%2C GO:0020037%2C GO:0046872	1.97924e-35	4.51164e-33	6.32495	5.47624	313	564	12559	1295	716	1352	5152	32	36	63	1711	513	14	85	70
ID=OE9A048100T3;Parent=OE9A048100;Name=OE9A048100T3;product=OE9A048100P3;Description=non-symbiotic hemoglobin 1;Ontology_term=GO:0005618%2C GO:0005829%2C GO:0005886%2C GO:0009506%2C GO:0019825%2C GO:0020037%2C GO:0046872	1.97924e-35	4.51164e-33	6.32495	5.47624	313	564	12559	1295	716	1352	5152	32	36	63	1710	513	14	85	69
ID=OE9A030784T1;Parent=OE9A030784;Name=OE9A030784T1;product=OE9A030784P1;Description=transcription factor bHLH162-like;Ontology_term=GO:0000977%2C GO:0003700%2C GO:0006357%2C GO:0045449%2C GO:0046983%2C GO:0090575	1.6187e-12	3.6156e-11	7.83524	5.44432	18	7	18	37	8	100	173	0	1	1	63	79	0	7	2
ID=OE9A027816T1;Parent=OE9A027816;Name=OE9A027816T1;product=OE9A027816P1;Description=cytochrome P450 94C1-like;Ontology_term=GO:0004497%2C GO:0005506%2C GO:0016021%2C GO:0016705%2C GO:0020037%2C GO:0055114	2.99471e-19	1.49404e-17	7.11194	5.44282	108	45	99	0	5	235	159	1	3	1	321	351	3	6	33
ID=OE9A102084T2;Parent=OE9A102084;Name=OE9A102084T2;product=OE9A102084P2;Description=DMR6-LIKE OXYGENASE 1;Ontology_term=GO:0046872%2C GO:0051213%2C GO:0055114	0	0	5.86713	5.43626	86	213	616	106	166	1390	1125	27	16	32	773	765	11	15	14
ID=OE9A102084T3;Parent=OE9A102084;Name=OE9A102084T3;product=OE9A102084P2	0	0	5.86713	5.43626	86	213	616	106	166	1390	1125	27	16	32	773	765	11	15	14
ID=OE9A057817T3;Parent=OE9A057817;Name=OE9A057817T3;product=OE9A057817P3;Description=transcription factor bHLH35 isoform X1;Ontology_term=GO:0046983	7.70714e-44	3.37923e-41	6.05653	5.43612	199	622	1180	603	372	4565	2339	60	44	81	1989	5458	128	65	350
ID=OE9A057817T2;Parent=OE9A057817;Name=OE9A057817T2;product=OE9A057817P2;Description=transcription factor bHLH35 isoform X2;Ontology_term=GO:0046983	7.70714e-44	3.37923e-41	6.05653	5.43612	199	622	1180	603	372	4565	2339	60	44	81	1989	5458	128	65	350
ID=OE9A118038T1;Parent=OE9A118038;Name=OE9A118038T1;product=OE9A118038P1;Description=probable WRKY transcription factor 40;Ontology_term=GO:0003700%2C GO:0005667%2C GO:0006355%2C GO:0043565%2C GO:0045449	1.22455e-29	1.66074e-27	6.40465	5.4249	14	23	189	5	34	365	265	6	2	5	226	490	14	1	35
ID=OE9A068868T1;Parent=OE9A068868;Name=OE9A068868T1;product=OE9A068868P1	3.0471e-13	7.48984e-12	9.2442	5.40982	27	30	758	11	13	87	110	0	0	0	280	647	2	3	14
ID=OE9A054922T3;Parent=OE9A054922;Name=OE9A054922T3;product=OE9A054922P3;Description=probable WRKY transcription factor 40;Ontology_term=GO:0003700%2C GO:0005667%2C GO:0006355%2C GO:0043565%2C GO:0045449	2.80352e-31	4.32137e-29	6.26734	5.40085	4	18	272	4	18	283	251	3	5	4	208	308	5	7	25
ID=OE9A102084T4;Parent=OE9A102084;Name=OE9A102084T4;product=OE9A102084P3;Description=DMR6-LIKE OXYGENASE 1;Ontology_term=GO:0005506%2C GO:0051213%2C GO:0055114	0	0	5.85201	5.39799	58	173	450	80	127	1197	958	22	14	29	660	627	8	12	10
ID=OE9A118038T2;Parent=OE9A118038;Name=OE9A118038T2;product=OE9A118038P2;Description=probable WRKY transcription factor 40;Ontology_term=GO:0003700%2C GO:0005667%2C GO:0006355%2C GO:0043565%2C GO:0045449	7.77145e-30	1.07479e-27	6.34411	5.38225	14	24	191	5	35	406	291	8	2	5	262	553	15	1	40
ID=OE9A033316T1;Parent=OE9A033316;Name=OE9A033316T1;product=OE9A033316P1	0	0	5.87884	5.36875	50	139	1411	261	546	466	879	16	8	14	265	497	3	7	9
ID=OE9A095152T1;Parent=OE9A095152;Name=OE9A095152T1;product=OE9A095152P1;Description=cytochrome P450 94C1-like;Ontology_term=GO:0004497%2C GO:0005506%2C GO:0016021%2C GO:0016705%2C GO:0020037%2C GO:0055114	1.51901e-11	2.94788e-10	8.87596	5.35296	50	25	65	0	1	187	97	0	1	0	244	248	1	2	18
ID=OE9A103007T1;Parent=OE9A103007;Name=OE9A103007T1;product=OE9A103007P1;Description=probable inactive poly [ADP-ribose] polymerase SRO5;Ontology_term=GO:0003950	0	9.94922e-44	5.88155	5.33879	156	221	4057	145	523	2067	1930	50	18	49	1345	3913	97	19	387
ID=OE9A103007T3;Parent=OE9A103007;Name=OE9A103007T3;product=OE9A103007P3;Description=probable inactive poly [ADP-ribose] polymerase SRO5;Ontology_term=GO:0003950	0	9.94922e-44	5.88155	5.33879	156	221	4057	145	523	2067	1930	50	18	49	1345	3913	97	19	387
ID=OE9A102084T1;Parent=OE9A102084;Name=OE9A102084T1;product=OE9A102084P1;Description=DMR6-LIKE OXYGENASE 1;Ontology_term=GO:0016491%2C GO:0046872%2C GO:0055114	0	0	5.7061	5.30231	78	181	561	89	145	1106	904	22	16	29	631	647	8	12	13
ID=OE9A024026T1;Parent=OE9A024026;Name=OE9A024026T1;product=OE9A024026P1;Description=cytochrome P450 94C1-like;Ontology_term=GO:0004497%2C GO:0005506%2C GO:0016021%2C GO:0016705%2C GO:0020037%2C GO:0055114	5.85689e-13	1.39126e-11	9.49875	5.29318	34	4	37	0	0	142	84	0	0	0	204	227	1	6	28
ID=OE9A093682T1;Parent=OE9A093682;Name=OE9A093682T1;product=OE9A093682P1	0	1.12104e-44	5.797	5.28648	111	265	2504	504	1015	853	1621	27	13	34	485	917	7	14	16
ID=OE9A039170T1;Parent=OE9A039170;Name=OE9A039170T1;product=OE9A039170P1;Description=DETOXIFICATION 49-like;Ontology_term=GO:0006855%2C GO:0015238%2C GO:0015297%2C GO:0016021	1.41356e-37	3.92542e-35	5.96866	5.28259	51	92	209	14	19	1190	766	22	9	24	340	541	14	4	91
ID=OE9A037224T1;Parent=OE9A037224;Name=OE9A037224T1;product=OE9A037224P1	6.44885e-29	8.22023e-27	6.26835	5.27387	201	177	9380	596	1704	717	3544	38	25	25	454	167	36	37	30
ID=OE9A059306T2;Parent=OE9A059306;Name=OE9A059306T2;product=OE9A059306P2;Description=TIFY 5A-like;Ontology_term=GO:0050789	1.32677e-31	2.10062e-29	6.12037	5.26043	67	96	104	11	90	1233	788	29	8	14	479	1263	46	14	161
ID=OE9A057817T1;Parent=OE9A057817;Name=OE9A057817T1;product=OE9A057817P1;Description=transcription factor bHLH35 isoform X2;Ontology_term=GO:0016020%2C GO:0032440%2C GO:0046983%2C GO:0055114	1.22235e-36	3.15645e-34	5.89929	5.21838	118	367	700	381	247	2761	1305	37	30	55	1474	3941	86	49	254
ID=OE9A003448T1;Parent=OE9A003448;Name=OE9A003448T1;product=OE9A003448P1	1.17508e-20	6.74585e-19	6.46886	5.2179	0	2	130	4	10	146	165	2	1	3	170	336	46	28	73
ID=OE9A059306T1;Parent=OE9A059306;Name=OE9A059306T1;product=OE9A059306P1;Description=TIFY 5A-like;Ontology_term=GO:0050789	1.74989e-30	2.56724e-28	6.08174	5.20735	123	188	175	21	185	1696	1126	41	10	22	649	1664	60	19	214
ID=OE9A119601T1;Parent=OE9A119601;Name=OE9A119601T1;product=OE9A119601P1	0	0	5.41894	5.18745	658	968	3919	325	378	737	1063	22	23	26	1351	1016	73	76	279
ID=OE9A111014T1;Parent=OE9A111014;Name=OE9A111014T1;product=OE9A111014P1;Description=receptor kinase At1g72540;Ontology_term=GO:0004672%2C GO:0005524%2C GO:0006468	5.51906e-11	9.928e-10	8.65465	5.17413	8	58	71	2	14	159	85	0	0	1	139	249	29	1	52
ID=OE9A116007T2;Parent=OE9A116007;Name=OE9A116007T2;product=OE9A116007P2;Description=gibberellin 2-beta-dioxygenase 1-like;Ontology_term=GO:0005506%2C GO:0016491%2C GO:0055114	4.29574e-28	4.88806e-26	6.11881	5.16307	1267	4623	4794	658	375	1358	901	31	6	20	1231	6875	36	15	213
ID=OE9A116007T1;Parent=OE9A116007;Name=OE9A116007T1;product=OE9A116007P1;Description=gibberellin 2-beta-dioxygenase 1-like;Ontology_term=GO:0005506%2C GO:0016491%2C GO:0055114	4.29574e-28	4.88806e-26	6.11881	5.16307	1267	4623	4794	658	375	1358	901	31	6	20	1231	6875	36	15	213
ID=OE9A116007T3;Parent=OE9A116007;Name=OE9A116007T3;product=OE9A116007P3;Description=gibberellin 2-beta-dioxygenase 1-like;Ontology_term=GO:0005506%2C GO:0009416%2C GO:0045487%2C GO:0052634%2C GO:0055114	4.29574e-28	4.88806e-26	6.11881	5.16307	1267	4623	4794	658	375	1358	901	31	6	20	1231	6875	36	15	213
ID=OE9A045885T1;Parent=OE9A045885;Name=OE9A045885T1;product=OE9A045885P1;Description=CASP PIMP1;Ontology_term=GO:0002229%2C GO:0009409%2C GO:0009611%2C GO:0009651%2C GO:0009723%2C GO:0009737%2C GO:0009751%2C GO:0009753%2C GO:0016020%2C GO:0042742	1.17925e-13	3.05984e-12	7.53423	5.15593	26	37	19	21	46	208	104	1	0	2	78	421	2	3	18
ID=OE9D002341T1;Parent=OE9D002341;product=OE9D002341P1;Description=AUXIN-REGULATED GENE INVOLVED IN ORGAN SIZE-like;Ontology_term=GO:0016020;	7.23049e-21	4.22948e-19	6.46992	5.14911	154	288	399	209	156	125	307	4	2	2	223	179	6	2	29
ID=OE9A038989T1;Parent=OE9A038989;Name=OE9A038989T1;product=OE9A038989P1	3.17652e-22	2.13538e-20	6.30125	5.14655	68	90	418	215	488	199	164	2	2	4	212	497	2	9	27
ID=OE9A087491T1;Parent=OE9A087491;Name=OE9A087491T1;product=OE9A087491P1;Description=probable WRKY transcription factor 29;Ontology_term=GO:0003700%2C GO:0005667%2C GO:0006355%2C GO:0043565%2C GO:0045449	0	0	5.56773	5.14162	111	285	1293	92	64	1404	1067	32	20	39	810	1730	9	18	75
ID=OE9A018498T1;Parent=OE9A018498;Name=OE9A018498T1;product=OE9A018498P1;Description=probable pectinesterase pectinesterase inhibitor 7;Ontology_term=GO:0005618%2C GO:0005982%2C GO:0005985%2C GO:0030599%2C GO:0042545%2C GO:0043086%2C GO:0045330%2C GO:0045490%2C GO:0046910	8.0014e-34	1.5588e-31	5.79604	5.12149	8	11	1490	95	67	280	303	2	7	9	233	417	1	17	19
ID=OE9A048014T1;Parent=OE9A048014;Name=OE9A048014T1;product=OE9A048014P1;Description=LRR receptor-like serine threonine- kinase GSO1;Ontology_term=GO:0005515%2C GO:0016301%2C GO:0016310%2C GO:0032440%2C GO:0055114	5.08489e-38	1.45241e-35	5.71434	5.11123	88	125	541	97	64	1399	1344	40	12	38	759	705	21	18	13
ID=OE9A081015T1;Parent=OE9A081015;Name=OE9A081015T1;product=OE9A081015P1;Description=cytochrome P450 94C1-like;Ontology_term=GO:0004497%2C GO:0005506%2C GO:0016021%2C GO:0016705%2C GO:0020037%2C GO:0055114	3.80329e-12	8.09964e-11	9.2228	5.05607	36	15	45	0	2	116	71	0	0	0	139	149	0	1	7
ID=OE9A104350T2;Parent=OE9A104350;Name=OE9A104350T2;product=OE9A104350P2;Description=serine threonine- kinase CDL1-like;Ontology_term=GO:0004674%2C GO:0005524%2C GO:0006468%2C GO:0009069	0	0	5.29099	5.04972	240	321	2063	322	548	2536	2132	68	80	59	801	1696	215	143	249
ID=OE9A028889T3;Parent=OE9A028889;Name=OE9A028889T3;product=OE9A028889P3	0	4.2039e-45	5.45825	5.03119	65	71	320	137	253	650	823	16	11	30	675	493	18	13	34
ID=OE9A028889T4;Parent=OE9A028889;Name=OE9A028889T4;product=OE9A028889P4	0	4.2039e-45	5.45825	5.03119	65	71	320	137	253	650	823	16	11	30	675	493	18	13	34
ID=OE9A024702T1;Parent=OE9A024702;Name=OE9A024702T1;product=OE9A024702P1	6.55219e-41	2.35138e-38	5.53	5.01576	22	75	589	85	208	947	959	24	11	36	332	692	23	41	48
ID=OE9A089528T1;Parent=OE9A089528;Name=OE9A089528T1;product=OE9A089528P1;Description=late embryogenesis abundant At1g64065-like;Ontology_term=GO:0016021	3.10845e-23	2.30923e-21	6.15325	5.01436	29	57	218	43	32	664	379	9	2	15	502	540	2	5	4
ID=OE9A104350T1;Parent=OE9A104350;Name=OE9A104350T1;product=OE9A104350P1;Description=probable serine threonine- kinase PBL7;Ontology_term=GO:0004672%2C GO:0005524%2C GO:0006468	0	0	5.24755	5.00615	249	349	2184	342	581	2648	2232	72	88	63	836	1764	229	153	275
ID=OE9A104350T3;Parent=OE9A104350;Name=OE9A104350T3;product=OE9A104350P3;Description=serine threonine- kinase CDL1-like;Ontology_term=GO:0004674%2C GO:0005524%2C GO:0006468%2C GO:0009069	0	0	5.25011	5.00507	249	345	2174	340	579	2628	2217	71	88	62	832	1757	228	152	274
ID=OE9A023170T1;Parent=OE9A023170;Name=OE9A023170T1;product=OE9A023170P1;Description=Serine threonine kinase;Ontology_term=GO:0004674%2C GO:0005524%2C GO:0005886%2C GO:0006468%2C GO:0009069	5.92115e-11	1.06084e-09	7.38017	5.00313	6	12	69	0	3	95	99	0	0	2	38	167	10	10	8
ID=OE9A083187T1;Parent=OE9A083187;Name=OE9A083187T1;product=OE9A083187P1;Description=ethylene-responsive transcription factor ABR1-like;Ontology_term=GO:0003677%2C GO:0003700%2C GO:0005667%2C GO:0006355%2C GO:0045449	1.76796e-10	2.95985e-09	8.50881	4.99768	131	478	347	66	51	146	74	0	0	1	155	1967	2	0	68
ID=OE9A070626T2;Parent=OE9A070626;Name=OE9A070626T2;product=OE9A070626P2	2.87137e-10	4.65459e-09	8.04274	4.98841	33	55	169	44	26	73	94	1	0	0	94	197	1	5	1
ID=OE9A111072T1;Parent=OE9A111072;Name=OE9A111072T1;product=OE9A111072P1;Description=ethylene-responsive transcription factor ABR1-like;Ontology_term=GO:0003677%2C GO:0003700%2C GO:0005667%2C GO:0006355%2C GO:0045449	5.35329e-31	7.9877e-29	5.69975	4.98114	194	966	2635	676	233	361	801	6	11	20	13	75	0	0	0
ID=OE9A116760T1;Parent=OE9A116760;Name=OE9A116760T1;product=OE9A116760P1	5.79707e-15	1.77462e-13	6.70081	4.97927	0	0	9	2	0	92	157	3	0	1	56	86	0	0	0
ID=OE9A115542T3;Parent=OE9A115542;Name=OE9A115542T3;product=OE9A115542P3;Description=wall-associated receptor kinase-like 8;Ontology_term=GO:0004672%2C GO:0005509%2C GO:0005515%2C GO:0005524%2C GO:0006468%2C GO:0016020	8.06353e-34	1.5588e-31	5.61898	4.97769	83	161	140	40	58	1447	1199	15	27	52	373	792	24	13	75
ID=OE9A115542T2;Parent=OE9A115542;Name=OE9A115542T2;product=OE9A115542P2;Description=wall-associated receptor kinase-like 8;Ontology_term=GO:0004672%2C GO:0005509%2C GO:0005515%2C GO:0005524%2C GO:0006468%2C GO:0016020	8.06353e-34	1.5588e-31	5.61898	4.97769	83	161	140	40	58	1447	1199	15	27	52	373	792	24	13	75
ID=OE9A115542T1;Parent=OE9A115542;Name=OE9A115542T1;product=OE9A115542P1;Description=wall-associated receptor kinase-like 8;Ontology_term=GO:0004672%2C GO:0005509%2C GO:0005515%2C GO:0005524%2C GO:0006468%2C GO:0016020	8.06353e-34	1.5588e-31	5.61898	4.97769	83	161	140	40	58	1447	1199	15	27	52	373	792	24	13	75
ID=OE9A068952T1;Parent=OE9A068952;Name=OE9A068952T1;product=OE9A068952P1;Description=SAR DEFICIENT 1;Ontology_term=GO:0005516%2C GO:0006950	5.99671e-18	2.56353e-16	6.47695	4.97683	4	11	110	21	77	193	168	6	0	1	113	263	3	0	2
ID=OE9A093289T1;Parent=OE9A093289;Name=OE9A093289T1;product=OE9A093289P1;Description=SAR DEFICIENT 1;Ontology_term=GO:0005516%2C GO:0006950	7.06278e-19	3.3853e-17	6.29983	4.97561	4	9	107	19	71	173	145	4	0	3	121	244	1	1	1
ID=OE9A020871T1;Parent=OE9A020871;Name=OE9A020871T1;product=OE9A020871P1	1.25927e-23	9.86828e-22	5.93289	4.9641	68	97	402	235	489	210	177	3	2	6	246	619	4	11	40
ID=OE9A061329T1;Parent=OE9A061329;Name=OE9A061329T1;product=OE9A061329P1;Description=calmodulin-like isoform X1;Ontology_term=GO:0005509	2.46402e-32	4.16502e-30	5.61099	4.94726	73	80	240	55	39	728	400	11	14	16	380	532	16	6	39
ID=OE9A061425T2;Parent=OE9A061425;Name=OE9A061425T2;product=OE9A061425P2;Description=glutamyl-tRNA reductase 1, chloroplastic-like;Ontology_term=GO:0006782%2C GO:0008883%2C GO:0009507%2C GO:0015995%2C GO:0050661%2C GO:0055114	0	4.48416e-44	5.35877	4.94372	120	154	1379	653	431	3883	3183	132	60	107	2193	2390	224	96	454
ID=OE9A115542T4;Parent=OE9A115542;Name=OE9A115542T4;product=OE9A115542P4;Description=wall-associated receptor kinase-like 8;Ontology_term=GO:0004672%2C GO:0005509%2C GO:0005515%2C GO:0005524%2C GO:0006468	1.28297e-32	2.21139e-30	5.59302	4.93837	72	155	132	37	54	1365	1122	14	26	50	347	734	18	13	65
ID=OE9A008731T1;Parent=OE9A008731;Name=OE9A008731T1;product=OE9A008731P1;Description=crocetin glucosyltransferase, chloroplastic-like;Ontology_term=GO:0005215%2C GO:0006810%2C GO:0008152%2C GO:0009507%2C GO:0016020%2C GO:0016758	4.75027e-20	2.57893e-18	6.05417	4.9383	20	28	1351	3	9	125	148	3	2	2	40	147	0	0	0
ID=OE9A061425T1;Parent=OE9A061425;Name=OE9A061425T1;product=OE9A061425P1;Description=glutamyl-tRNA reductase 1, chloroplastic;Ontology_term=GO:0006782%2C GO:0008883%2C GO:0009507%2C GO:0015995%2C GO:0050661%2C GO:0055114	5.60519e-45	2.66807e-42	5.36099	4.92951	118	150	1292	616	404	3775	3062	129	57	103	2138	2287	214	95	428
ID=OE9A037097T1;Parent=OE9A037097;Name=OE9A037097T1;product=OE9A037097P1;Description=secoisolariciresinol dehydrogenase-like;Ontology_term=GO:0016491	1.17709e-43	5.16266e-41	5.32287	4.88764	133	266	223	29	162	1101	821	27	19	38	1383	2046	114	41	155
ID=OE9A044837T1;Parent=OE9A044837;Name=OE9A044837T1;product=OE9A044837P1;Description=transcription factor RAX3-like;Ontology_term=GO:0003677	5.65856e-10	8.8311e-09	7.99703	4.87807	1	2	128	23	28	61	103	1	0	0	44	90	7	7	11
ID=OE9A024386T1;Parent=OE9A024386;Name=OE9A024386T1;product=OE9A024386P1;Description=cationic peroxidase 1-like;Ontology_term=GO:0004601%2C GO:0005576%2C GO:0006804%2C GO:0006979%2C GO:0020037%2C GO:0042744%2C GO:0046872%2C GO:0055114%2C GO:0098869	1.27865e-24	1.08989e-22	5.77525	4.87057	30	81	165	24	23	198	433	10	2	7	301	302	1	2	6
ID=OE9A047454T1;Parent=OE9A047454;Name=OE9A047454T1;product=OE9A047454P1;Description=ethylene-responsive transcription factor ERF109-like;Ontology_term=GO:0003677%2C GO:0003700%2C GO:0005667%2C GO:0006355%2C GO:0045449	2.85155e-26	2.81059e-24	5.70259	4.86183	35	102	846	23	40	3264	2714	100	22	77	2434	3318	291	48	757
ID=OE9A087379T1;Parent=OE9A087379;Name=OE9A087379T1;product=OE9A087379P1;Description=UPF0496 1-like;Ontology_term=GO:0016020	4.69112e-21	2.78916e-19	5.93037	4.86169	0	0	0	0	0	175	180	4	0	6	0	1	0	0	0
ID=OE9A049505T1;Parent=OE9A049505;Name=OE9A049505T1;product=OE9A049505P1;Description=ethylene-responsive transcription factor ABR1-like;Ontology_term=GO:0003677%2C GO:0003700%2C GO:0005667%2C GO:0006355%2C GO:0045449	1.40689e-10	2.38792e-09	7.97557	4.84393	215	686	473	81	67	204	74	0	0	2	259	3256	1	0	98
ID=OE9A069200T1;Parent=OE9A069200;Name=OE9A069200T1;product=OE9A069200P1;Description=calmodulin-like isoform X1;Ontology_term=GO:0005509	9.81767e-39	2.92358e-36	5.3141	4.82919	265	392	846	425	221	1852	1012	36	41	51	787	832	20	30	50
ID=OE9A087938T1;Parent=OE9A087938;Name=OE9A087938T1;product=OE9A087938P1;Description=U-box domain-containing 21-like;Ontology_term=GO:0004842%2C GO:0005488%2C GO:0016567	5.61782e-25	4.9827e-23	5.71117	4.8275	20	18	959	101	102	1767	2043	57	11	56	462	771	39	62	154
ID=OE9A102679T1;Parent=OE9A102679;Name=OE9A102679T1;product=OE9A102679P1	3.51694e-39	1.11871e-36	5.29907	4.82613	61	71	424	233	182	472	414	13	8	18	223	246	13	5	21
ID=OE9A094307T1;Parent=OE9A094307;Name=OE9A094307T1;product=OE9A094307P1;Description=cytochrome P450 94B3-like;Ontology_term=GO:0004497%2C GO:0005506%2C GO:0016705%2C GO:0020037%2C GO:0055114	3.86455e-17	1.50496e-15	6.36092	4.82175	295	141	467	27	9	220	207	1	0	8	505	1163	5	8	46
ID=OE9A102910T1;Parent=OE9A102910;Name=OE9A102910T1;product=OE9A102910P1;Description=ethylene-responsive transcription factor 1A-like;Ontology_term=GO:0003677%2C GO:0003700%2C GO:0005667%2C GO:0006355%2C GO:0045449	1.87597e-38	5.50287e-36	5.29231	4.81368	10	67	61	41	51	437	351	11	10	14	347	150	25	7	109
ID=OE9A011527T1;Parent=OE9A011527;Name=OE9A011527T1;product=OE9A011527P1;Description=U-box domain-containing 21-like;Ontology_term=GO:0004842%2C GO:0005488%2C GO:0016567	2.90005e-10	4.69782e-09	7.16417	4.79887	3	2	42	3	17	73	96	0	0	2	46	50	0	0	9
ID=OE9A104397T1;Parent=OE9A104397;Name=OE9A104397T1;product=OE9A104397P1;Description=basic blue -like;Ontology_term=GO:0006118%2C GO:0009055	2.95319e-11	5.49931e-10	8.92103	4.78782	1	3	0	0	0	93	59	0	0	0	8	26	1	0	1
ID=OE9A069455T1;Parent=OE9A069455;Name=OE9A069455T1;product=OE9A069455P1	1.4366e-36	3.69608e-34	5.28586	4.78412	74	113	376	291	114	420	472	21	7	11	125	165	15	6	23
ID=OE9A044837T2;Parent=OE9A044837;Name=OE9A044837T2;product=OE9A044837P2;Description=transcription factor RAX3-like;Ontology_term=GO:0003677	1.0547e-09	1.57979e-08	7.90573	4.78217	1	2	117	21	26	57	97	1	0	0	41	88	6	7	10
ID=OE9A105762T1;Parent=OE9A105762;Name=OE9A105762T1;product=OE9A105762P1;Description=UPF0114 domain-containing;Ontology_term=GO:0016020	1.08881e-42	4.40396e-40	5.19093	4.7767	94	261	1135	249	481	908	702	21	20	36	1087	1182	812	459	1338
ID=OE9A050127T1;Parent=OE9A050127;Name=OE9A050127T1;product=OE9A050127P1;Description=F-box At4g38870;Ontology_term=GO:0005515	8.08123e-29	1.0144e-26	5.41612	4.76347	69	46	164	57	91	226	220	5	4	9	108	269	2	2	26
ID=OE9A073977T2;Parent=OE9A073977;Name=OE9A073977T2;product=OE9A073977P2;Description=zinc finger ZAT11-like;Ontology_term=GO:0046872	1.69584e-32	2.90869e-30	5.32619	4.75335	42	46	647	54	72	398	604	18	5	19	267	407	20	19	24
ID=OE9A116163T1;Parent=OE9A116163;Name=OE9A116163T1;product=OE9A116163P1;Description=E3 ubiquitin- ligase PUB23-like;Ontology_term=GO:0004842%2C GO:0005488%2C GO:0016567	3.22672e-23	2.38948e-21	5.66933	4.74566	12	25	988	13	41	685	644	23	3	19	516	955	64	28	71
ID=OE9A076710T1;Parent=OE9A076710;Name=OE9A076710T1;product=OE9A076710P1;Description=ethylene-responsive transcription factor ERF020-like;Ontology_term=GO:0003677%2C GO:0003700%2C GO:0005667%2C GO:0006355%2C GO:0045449	3.13166e-11	5.81927e-10	9.20062	4.73763	21	33	39	0	0	127	54	0	0	0	123	232	0	0	2
ID=OE9A062086T1;Parent=OE9A062086;Name=OE9A062086T1;product=OE9A062086P1;Description=probable serine threonine- kinase PBL7;Ontology_term=GO:0004674%2C GO:0005524%2C GO:0006468%2C GO:0009069	1.53641e-33	2.8748e-31	5.27529	4.73453	81	129	511	82	148	483	334	11	15	11	161	366	59	24	56
ID=OE9A073977T1;Parent=OE9A073977;Name=OE9A073977T1;product=OE9A073977P1;Description=zinc finger ZAT11-like;Ontology_term=GO:0046872	8.79694e-30	1.21183e-27	5.36986	4.73384	45	50	736	61	80	460	696	21	5	21	299	455	24	21	25
ID=OE9A076753T1;Parent=OE9A076753;Name=OE9A076753T1;product=OE9A076753P1;Description=exocyst complex component EXO70A1-like;Ontology_term=GO:0000145%2C GO:0006887	7.59252e-23	5.44948e-21	5.66359	4.72825	36	99	420	14	24	1169	585	8	21	33	945	1940	4	9	62
ID=OE9A059014T1;Parent=OE9A059014;Name=OE9A059014T1;product=OE9A059014P1;Description=secoisolariciresinol dehydrogenase-like;Ontology_term=GO:0016491	4.4875e-36	1.07916e-33	5.21483	4.72306	103	199	174	25	132	866	641	24	14	33	1134	1635	95	35	131
ID=OE9A104350T4;Parent=OE9A104350;Name=OE9A104350T4;product=OE9A104350P4;Description=serine threonine- kinase CDL1-like;Ontology_term=GO:0004674%2C GO:0005524%2C GO:0006468%2C GO:0009069	0	0	5.01048	4.71912	156	197	1298	205	366	1265	1014	43	47	33	386	946	130	86	174
ID=OE9A024386T2;Parent=OE9A024386;Name=OE9A024386T2;product=OE9A024386P2;Description=cationic peroxidase 1-like;Ontology_term=GO:0004601%2C GO:0005576%2C GO:0006804%2C GO:0006979%2C GO:0020037%2C GO:0042744%2C GO:0046872%2C GO:0055114%2C GO:0098869	1.95741e-27	2.12371e-25	5.40684	4.71291	35	90	218	26	25	222	499	13	5	10	335	342	2	2	7
ID=OE9A024386T3;Parent=OE9A024386;Name=OE9A024386T3;product=OE9A024386P3;Description=cationic peroxidase 1-like;Ontology_term=GO:0004601%2C GO:0005576%2C GO:0006804%2C GO:0006979%2C GO:0020037%2C GO:0042744%2C GO:0046872%2C GO:0055114%2C GO:0098869	1.95741e-27	2.12371e-25	5.40684	4.71291	35	90	218	26	25	222	499	13	5	10	335	342	2	2	7
ID=OE9A002730T1;Parent=OE9A002730;Name=OE9A002730T1;product=OE9A002730P1;Description=crocetin glucosyltransferase, chloroplastic-like;Ontology_term=GO:0005215%2C GO:0006810%2C GO:0008152%2C GO:0009507%2C GO:0016020%2C GO:0016758	6.01499e-15	1.83571e-13	6.1598	4.69898	2	4	189	0	0	100	109	3	0	2	69	122	0	0	0
ID=OE9A008555T1;Parent=OE9A008555;Name=OE9A008555T1;product=OE9A008555P1;Description=U-box domain-containing 21-like;Ontology_term=GO:0004842%2C GO:0005488%2C GO:0016567	7.04829e-27	7.29644e-25	5.38427	4.69737	1	1	44	7	26	228	207	7	3	8	3	9	0	0	2
ID=OE9A077645T3;Parent=OE9A077645;Name=OE9A077645T3;product=OE9A077645P1	4.66632e-43	1.9911e-40	5.06303	4.68134	13	22	172	53	75	461	453	22	12	13	510	344	22	20	20
ID=OE9A014370T1;Parent=OE9A014370;Name=OE9A014370T1;product=OE9A014370P1;Description=sterol 22-desaturase;Ontology_term=GO:0000249%2C GO:0004497%2C GO:0005506%2C GO:0016021%2C GO:0016126%2C GO:0020037%2C GO:0055114	5.38452e-15	1.65558e-13	6.5522	4.67563	21	26	138	160	194	338	132	6	0	3	118	237	2	0	7
ID=OE9A012109T1;Parent=OE9A012109;Name=OE9A012109T1;product=OE9A012109P1;Description=snakin-2;Ontology_term=GO:0005576%2C GO:0005618%2C GO:0006952	2.99385e-22	2.01645e-20	5.60643	4.67382	283	2729	6481	181	191	436	1714	18	38	15	127	224	26	55	23
ID=OE9A043482T1;Parent=OE9A043482;Name=OE9A043482T1;product=OE9A043482P1;Description=glutamyl-tRNA reductase 1, chloroplastic-like;Ontology_term=GO:0006782%2C GO:0008883%2C GO:0009507%2C GO:0015995%2C GO:0050661%2C GO:0055114	1.87937e-38	5.50287e-36	5.11125	4.67318	24	43	503	241	150	1946	1528	75	33	67	1093	1180	124	57	268
ID=OE9A102679T2;Parent=OE9A102679;Name=OE9A102679T2;product=OE9A102679P2	2.26483e-33	4.1382e-31	5.17545	4.66284	44	50	298	174	137	328	299	10	6	14	155	179	11	4	14
ID=OE9A111765T1;Parent=OE9A111765;Name=OE9A111765T1;product=OE9A111765P1;Description=beta-amyrin 28-oxidase-like;Ontology_term=GO:0005506%2C GO:0008202%2C GO:0016705%2C GO:0020037%2C GO:0055114%2C GO:0065008%2C GO:1901615	1.02488e-16	3.81494e-15	6.17886	4.65326	202	282	2195	144	384	139	726	9	2	8	77	171	1	0	0
ID=OE9A111765T2;Parent=OE9A111765;Name=OE9A111765T2;product=OE9A111765P2;Description=beta-amyrin 28-oxidase-like;Ontology_term=GO:0005506%2C GO:0008202%2C GO:0016705%2C GO:0020037%2C GO:0055114%2C GO:0065008%2C GO:1901615	1.02488e-16	3.81494e-15	6.17886	4.65326	202	282	2195	144	384	139	726	9	2	8	77	171	1	0	0
ID=OE9A080183T1;Parent=OE9A080183;Name=OE9A080183T1;product=OE9A080183P1	5.58558e-42	2.17155e-39	5.0383	4.65116	85	212	1000	365	350	682	718	33	13	27	453	941	47	35	76
ID=OE9A075976T1;Parent=OE9A075976;Name=OE9A075976T1;product=OE9A075976P1;Description=DNA replication complex GINS SLD5-like;Ontology_term=GO:0000727%2C GO:0000811%2C GO:0006270%2C GO:0031298%2C GO:0032508%2C GO:0043138	1.89625e-36	4.68902e-34	5.11102	4.65032	283	415	858	451	232	1856	1021	40	49	59	802	845	22	38	54
ID=OE9A077645T1;Parent=OE9A077645;Name=OE9A077645T1;product=OE9A077645P1	3.11663e-41	1.16012e-38	5.03242	4.64112	13	22	172	53	75	461	453	23	12	13	510	344	23	20	20
ID=OE9A111391T1;Parent=OE9A111391;Name=OE9A111391T1;product=OE9A111391P1	6.29087e-39	1.92243e-36	5.04309	4.63196	153	293	511	82	503	253	351	8	9	14	651	471	146	89	166
ID=OE9A111391T2;Parent=OE9A111391;Name=OE9A111391T2;product=OE9A111391P2	6.29087e-39	1.92243e-36	5.04309	4.63196	153	293	511	82	503	253	351	8	9	14	651	471	146	89	166
ID=OE9A023592T1;Parent=OE9A023592;Name=OE9A023592T1;product=OE9A023592P1	6.19226e-11	1.10516e-09	9.20059	4.62691	8	42	52	32	3	131	49	0	0	0	47	55	1	0	7
ID=OE9A027487T1;Parent=OE9A027487;Name=OE9A027487T1;product=OE9A027487P1;Description=probable WRKY transcription factor 40;Ontology_term=GO:0003700%2C GO:0005667%2C GO:0006355%2C GO:0043565%2C GO:0045449	3.77738e-38	1.08337e-35	5.04853	4.62281	2273	2486	12330	3151	2818	9777	7862	282	192	456	12286	19668	506	362	1686
ID=OE9A027487T2;Parent=OE9A027487;Name=OE9A027487T2;product=OE9A027487P1	3.77738e-38	1.08337e-35	5.04853	4.62281	2273	2486	12330	3151	2818	9777	7862	282	192	456	12286	19668	506	362	1686
ID=OE9A027487T3;Parent=OE9A027487;Name=OE9A027487T3;product=OE9A027487P2;Description=probable WRKY transcription factor 40;Ontology_term=GO:0003700%2C GO:0005667%2C GO:0006355%2C GO:0043565%2C GO:0045449	3.77738e-38	1.08337e-35	5.04853	4.62281	2273	2486	12330	3151	2818	9777	7862	282	192	456	12286	19668	506	362	1686
ID=OE9A022901T1;Parent=OE9A022901;Name=OE9A022901T1;product=OE9A022901P1	1.0657e-10	1.84563e-09	8.68102	4.62267	45	41	262	635	96	43	94	0	0	0	42	11	0	1	2
ID=OE9A026139T1;Parent=OE9A026139;Name=OE9A026139T1;product=OE9A026139P1;Description=1-aminocyclopropane-1-carboxylate synthase-like;Ontology_term=GO:0006519%2C GO:0016847%2C GO:0030170%2C GO:0042218	3.2794e-16	1.14346e-14	5.97733	4.61798	17	0	31	32	3	157	133	2	0	6	188	114	7	33	34
ID=OE9A000850T1;Parent=OE9A000850;Name=OE9A000850T1;product=OE9A000850P1	5.1823e-31	7.78235e-29	5.16927	4.61637	112	135	87	53	66	847	471	18	27	20	209	190	12	11	25
ID=OE9A064560T1;Parent=OE9A064560;Name=OE9A064560T1;product=OE9A064560P1	1.85211e-28	2.19308e-26	5.23006	4.61376	16	5	52	374	1019	317	608	14	6	21	23	185	3	3	4
ID=OE9A111762T4;Parent=OE9A111762;Name=OE9A111762T4;product=OE9A111762P4;Description=cysteine-rich receptor kinase 42;Ontology_term=GO:0004672%2C GO:0005524%2C GO:0006468%2C GO:0016021	3.85615e-14	1.07e-12	6.55746	4.60051	33	60	83	16	4	327	84	2	2	4	417	857	18	7	160
ID=OE9A037886T1;Parent=OE9A037886;Name=OE9A037886T1;product=OE9A037886P1	8.74358e-16	2.91092e-14	6.22898	4.59839	34	75	86	19	13	478	233	3	1	13	263	647	17	5	38
ID=OE9A037886T2;Parent=OE9A037886;Name=OE9A037886T2;product=OE9A037886P2	8.74358e-16	2.91092e-14	6.22898	4.59839	34	75	86	19	13	478	233	3	1	13	263	647	17	5	38
ID=OE9A037886T3;Parent=OE9A037886;Name=OE9A037886T3;product=OE9A037886P3	8.74358e-16	2.91092e-14	6.22898	4.59839	34	75	86	19	13	478	233	3	1	13	263	647	17	5	38
ID=OE9A064776T1;Parent=OE9A064776;Name=OE9A064776T1;product=OE9A064776P1	7.53154e-10	1.15405e-08	7.85976	4.59187	58	116	643	78	73	48	244	2	0	0	35	69	0	2	2
ID=OE9A008137T1;Parent=OE9A008137;Name=OE9A008137T1;product=OE9A008137P1;Description=DETOXIFICATION 49-like;Ontology_term=GO:0006855%2C GO:0015238%2C GO:0015297%2C GO:0016021	7.73917e-15	2.33141e-13	7.69656	4.57643	269	791	5133	700	442	3702	4498	39	4	24	1610	4305	49	27	162
ID=OE9A039596T1;Parent=OE9A039596;Name=OE9A039596T1;product=OE9A039596P1;Description=Serine threonine kinase;Ontology_term=GO:0004672%2C GO:0005509%2C GO:0005515%2C GO:0005524%2C GO:0006468%2C GO:0030247	4.48038e-21	2.67067e-19	5.49836	4.57451	146	207	1258	322	548	252	538	5	5	19	525	1044	37	32	121
ID=OE9A098399T1;Parent=OE9A098399;Name=OE9A098399T1;product=OE9A098399P1;Description=ethylene-responsive transcription factor 1A-like;Ontology_term=GO:0003677%2C GO:0003700%2C GO:0005667%2C GO:0006355%2C GO:0045449	2.9651e-22	1.99901e-20	5.40083	4.57266	4	21	43	33	25	254	181	9	3	6	208	85	12	4	53
ID=OE9A120256T1;Parent=OE9A120256;Name=OE9A120256T1;product=OE9A120256P1;Description=serine threonine- kinase At5g01020-like;Ontology_term=GO:0004672%2C GO:0005515%2C GO:0005524%2C GO:0006468	3.40891e-26	3.3505e-24	5.23678	4.56743	51	35	3184	293	402	2326	3421	95	32	130	1625	1230	63	40	88
ID=OE9A026532T1;Parent=OE9A026532;Name=OE9A026532T1;product=OE9A026532P1;Description=wall-associated receptor kinase-like 8;Ontology_term=GO:0004672%2C GO:0005509%2C GO:0005515%2C GO:0005524%2C GO:0006468%2C GO:0030247	1.01616e-18	4.81131e-17	5.6888	4.56695	5	19	120	22	49	418	291	16	2	6	259	385	30	18	25
ID=OE9A091786T1;Parent=OE9A091786;Name=OE9A091786T1;product=OE9A091786P1;Description=zinc finger ZAT11-like;Ontology_term=GO:0003700%2C GO:0005634%2C GO:0005667%2C GO:0010200%2C GO:0043565%2C GO:0044212%2C GO:0045449%2C GO:0046872	1.41532e-25	1.32059e-23	5.24544	4.55777	49	95	937	87	318	1270	1385	43	14	63	575	1024	42	38	72
ID=OE9A022925T2;Parent=OE9A022925;Name=OE9A022925T2;product=OE9A022925P2;Description=TIFY 5A-like;Ontology_term=GO:0003714%2C GO:0005634%2C GO:0005667%2C GO:0009611%2C GO:0016481%2C GO:0031347%2C GO:2000022	0	0	4.83689	4.5522	594	979	1153	148	349	5816	4808	248	148	250	3308	4774	756	272	1981
ID=OE9A022925T1;Parent=OE9A022925;Name=OE9A022925T1;product=OE9A022925P1;Description=TIFY 5A-like;Ontology_term=GO:0003714%2C GO:0005634%2C GO:0005667%2C GO:0009611%2C GO:0016481%2C GO:0031347%2C GO:2000022	0	0	4.83689	4.5522	594	979	1153	148	349	5816	4808	248	148	250	3308	4774	756	272	1981
ID=OE9A100407T1;Parent=OE9A100407;Name=OE9A100407T1;product=OE9A100407P1	5.89024e-11	1.05638e-09	7.34328	4.55169	70	77	1766	198	260	43	264	1	1	1	74	70	2	4	11
ID=OE9A111762T3;Parent=OE9A111762;Name=OE9A111762T3;product=OE9A111762P3;Description=cysteine-rich receptor kinase 42;Ontology_term=GO:0004672%2C GO:0005524%2C GO:0006468%2C GO:0016021	8.91063e-16	2.96231e-14	6.03306	4.53663	45	92	112	22	8	420	117	3	6	6	524	1140	25	11	193
ID=OE9A111762T2;Parent=OE9A111762;Name=OE9A111762T2;product=OE9A111762P2;Description=cysteine-rich receptor kinase 42;Ontology_term=GO:0004672%2C GO:0005524%2C GO:0006468%2C GO:0016021	8.83793e-16	2.94093e-14	6.03024	4.53591	45	92	110	21	8	419	117	3	6	6	522	1131	25	10	191
ID=OE9A048571T1;Parent=OE9A048571;Name=OE9A048571T1;product=OE9A048571P1;Description=transcription factor MYB108-like;Ontology_term=GO:0003677	5.66644e-29	7.27591e-27	5.10151	4.53392	542	1036	2318	229	242	3137	3306	89	54	180	1637	6967	475	349	686
ID=OE9A048571T2;Parent=OE9A048571;Name=OE9A048571T2;product=OE9A048571P2;Description=transcription factor MYB108-like;Ontology_term=GO:0003677	5.66644e-29	7.27591e-27	5.10151	4.53392	542	1036	2318	229	242	3137	3306	89	54	180	1637	6967	475	349	686
ID=OE9A109323T1;Parent=OE9A109323;Name=OE9A109323T1;product=OE9A109323P1;Description=Serine threonine kinase;Ontology_term=GO:0004674%2C GO:0005509%2C GO:0005515%2C GO:0005524%2C GO:0006468%2C GO:0009069%2C GO:0016021%2C GO:0030247	1.24135e-22	8.72185e-21	5.33573	4.53095	472	528	3904	1013	1621	686	1508	21	14	55	1828	3738	120	103	393
ID=OE9A048429T2;Parent=OE9A048429;Name=OE9A048429T2;product=OE9A048429P2	2.26848e-26	2.25815e-24	5.17089	4.5302	32	131	264	48	236	310	483	14	4	19	94	54	24	12	28
ID=OE9A032614T1;Parent=OE9A032614;Name=OE9A032614T1;product=OE9A032614P1;Description=early nodulin-93-like;Ontology_term=GO:0016021	1.66643e-12	3.71983e-11	7.22305	4.51526	11	28	2889	140	742	47	525	1	2	3	456	52	1	5	11
ID=OE9A077645T2;Parent=OE9A077645;Name=OE9A077645T2;product=OE9A077645P2	9.99991e-37	2.62095e-34	4.92234	4.51199	9	14	150	43	65	397	378	21	11	12	442	298	22	19	18
ID=OE9A048429T1;Parent=OE9A048429;Name=OE9A048429T1;product=OE9A048429P1	3.66572e-25	3.29727e-23	5.17113	4.5015	32	136	292	49	252	323	514	15	4	20	98	70	34	18	34
ID=OE9A021413T1;Parent=OE9A021413;Name=OE9A021413T1;product=OE9A021413P1	7.27099e-09	9.53319e-08	7.56236	4.48583	2	0	54	12	14	51	69	0	0	1	17	42	5	3	14
ID=OE9A104542T1;Parent=OE9A104542;Name=OE9A104542T1;product=OE9A104542P1;Description=UPF0496 At4g34320-like;Ontology_term=GO:0016020	7.07795e-09	9.2982e-08	7.59998	4.48482	0	2	11	1	9	62	59	0	0	1	23	55	2	0	0
ID=OE9A020152T3;Parent=OE9A020152;Name=OE9A020152T3;product=OE9A020152P3;Description=nuclear valosin-containing -like;Ontology_term=GO:0005524%2C GO:0008568	9.80909e-45	4.25014e-42	4.79974	4.48232	670	1104	3687	2483	3569	3319	2491	114	90	161	3107	6756	1028	653	1390
ID=OE9A020152T2;Parent=OE9A020152;Name=OE9A020152T2;product=OE9A020152P2;Description=nuclear valosin-containing -like;Ontology_term=GO:0005524%2C GO:0005634%2C GO:0008568%2C GO:0031122	9.80909e-45	4.25014e-42	4.79974	4.48232	670	1104	3687	2483	3569	3319	2491	114	90	161	3107	6756	1028	653	1390
ID=OE9A020152T1;Parent=OE9A020152;Name=OE9A020152T1;product=OE9A020152P1;Description=nuclear valosin-containing -like;Ontology_term=GO:0005524%2C GO:0005634%2C GO:0008568%2C GO:0031122	9.80909e-45	4.25014e-42	4.79974	4.48232	670	1104	3687	2483	3569	3319	2491	114	90	161	3107	6756	1028	653	1390
ID=OE9A058480T2;Parent=OE9A058480;Name=OE9A058480T2;product=OE9A058480P2	1.86303e-27	2.02761e-25	5.06703	4.48074	347	700	403	133	175	1220	860	33	19	57	1247	2263	55	35	89
ID=OE9A058480T1;Parent=OE9A058480;Name=OE9A058480T1;product=OE9A058480P1;Description=jasmonate-zim-domain 10;Ontology_term=GO:0005634%2C GO:0009611%2C GO:0009733%2C GO:0009751%2C GO:0010112%2C GO:0042803%2C GO:1903506%2C GO:2000022	1.86303e-27	2.02761e-25	5.06703	4.48074	347	700	403	133	175	1220	860	33	19	57	1247	2263	55	35	89
ID=OE9A058480T6;Parent=OE9A058480;Name=OE9A058480T6;product=OE9A058480P1	1.86303e-27	2.02761e-25	5.06703	4.48074	347	700	403	133	175	1220	860	33	19	57	1247	2263	55	35	89
ID=OE9A058480T5;Parent=OE9A058480;Name=OE9A058480T5;product=OE9A058480P5	1.86303e-27	2.02761e-25	5.06703	4.48074	347	700	403	133	175	1220	860	33	19	57	1247	2263	55	35	89
ID=OE9A058480T4;Parent=OE9A058480;Name=OE9A058480T4;product=OE9A058480P4	1.86303e-27	2.02761e-25	5.06703	4.48074	347	700	403	133	175	1220	860	33	19	57	1247	2263	55	35	89
ID=OE9A058480T3;Parent=OE9A058480;Name=OE9A058480T3;product=OE9A058480P3	1.86303e-27	2.02761e-25	5.06703	4.48074	347	700	403	133	175	1220	860	33	19	57	1247	2263	55	35	89
ID=OE9A025581T1;Parent=OE9A025581;Name=OE9A025581T1;product=OE9A025581P1;Description=TIFY 5A-like;Ontology_term=GO:0003714%2C GO:0005634%2C GO:0005667%2C GO:0009611%2C GO:0016481%2C GO:0031347%2C GO:2000022	1.47809e-22	1.02514e-20	5.2553	4.47989	29	117	86	2	4	938	554	32	9	28	758	1135	131	34	312
ID=OE9A025581T2;Parent=OE9A025581;Name=OE9A025581T2;product=OE9A025581P2;Description=TIFY 5A-like;Ontology_term=GO:0050789	1.47809e-22	1.02514e-20	5.2553	4.47989	29	117	86	2	4	938	554	32	9	28	758	1135	131	34	312
ID=OE9A025581T3;Parent=OE9A025581;Name=OE9A025581T3;product=OE9A025581P3;Description=TIFY 5A-like;Ontology_term=GO:0003714%2C GO:0005634%2C GO:0005667%2C GO:0009611%2C GO:0016481%2C GO:0031347%2C GO:2000022	1.47809e-22	1.02514e-20	5.2553	4.47989	29	117	86	2	4	938	554	32	9	28	758	1135	131	34	312
ID=OE9A020169T2;Parent=OE9A020169;Name=OE9A020169T2;product=OE9A020169P2;Description=probable 1-acylglycerol-3-phosphate O-acyltransferase;Ontology_term=GO:0004623%2C GO:0009395%2C GO:0042171%2C GO:0042967%2C GO:0055089%2C GO:0055091%2C GO:0070328	0	2.8026e-44	4.7762	4.47787	547	828	6482	1458	2529	12134	9037	361	388	605	3075	4213	308	219	490
ID=OE9A020169T4;Parent=OE9A020169;Name=OE9A020169T4;product=OE9A020169P3;Description=probable 1-acylglycerol-3-phosphate O-acyltransferase;Ontology_term=GO:0004623%2C GO:0009395%2C GO:0042171%2C GO:0042967%2C GO:0055089%2C GO:0055091%2C GO:0070328	0	2.8026e-44	4.7762	4.47787	547	828	6482	1458	2529	12134	9037	361	388	605	3075	4213	308	219	490
ID=OE9A026617T1;Parent=OE9A026617;Name=OE9A026617T1;product=OE9A026617P1	1.01908e-36	2.66101e-34	4.86014	4.4632	1384	2236	5174	1339	1280	6771	6952	231	167	416	5659	13963	546	449	1287
ID=OE9A026076T1;Parent=OE9A026076;Name=OE9A026076T1;product=OE9A026076P1;Description=peroxidase N1;Ontology_term=GO:0004601%2C GO:0005576%2C GO:0006804%2C GO:0006979%2C GO:0020037%2C GO:0042744%2C GO:0046872%2C GO:0055114%2C GO:0098869	2.59025e-18	1.16047e-16	5.52877	4.45845	186	138	2630	1822	1642	862	2439	69	12	35	204	789	3	8	13
ID=OE9A026076T2;Parent=OE9A026076;Name=OE9A026076T2;product=OE9A026076P2;Description=peroxidase N1-like;Ontology_term=GO:0004601%2C GO:0005576%2C GO:0006804%2C GO:0006979%2C GO:0020037%2C GO:0042744%2C GO:0046872%2C GO:0055114%2C GO:0098869	2.59025e-18	1.16047e-16	5.52877	4.45845	186	138	2630	1822	1642	862	2439	69	12	35	204	789	3	8	13
ID=OE9A077755T1;Parent=OE9A077755;Name=OE9A077755T1;product=OE9A077755P1;Description=calcium-binding PBP1-like;Ontology_term=GO:0005509	9.98125e-27	1.02118e-24	5.05474	4.45772	86	165	695	351	218	1564	1390	58	21	75	686	659	42	41	133
ID=OE9A107254T1;Parent=OE9A107254;Name=OE9A107254T1;product=OE9A107254P1;Description=hypothetical protein DCAR_020470;Ontology_term=GO:0016020	3.80897e-27	4.00228e-25	5.02854	4.45522	78	137	488	137	107	196	309	9	4	13	248	270	5	18	14
ID=OE9A032149T1;Parent=OE9A032149;Name=OE9A032149T1;product=OE9A032149P1	7.05302e-24	5.61147e-22	5.11263	4.44375	51	121	359	97	75	152	239	6	3	10	200	230	5	10	11
ID=OE9A109431T1;Parent=OE9A109431;Name=OE9A109431T1;product=OE9A109431P1;Description=7-deoxyloganetin glucosyltransferase-like;Ontology_term=GO:0008152%2C GO:0035251	9.13989e-14	2.40726e-12	7.2108	4.4268	155	331	1557	511	140	5699	3488	30	9	71	1870	5573	16	56	250
ID=OE9A028973T1;Parent=OE9A028973;Name=OE9A028973T1;product=OE9A028973P1	0	0	4.69678	4.42408	970	3973	94	26	0	2546	2118	75	134	104	3643	5641	584	697	145
ID=OE9A117672T1;Parent=OE9A117672;Name=OE9A117672T1;product=OE9A117672P1;Description=beta-glucosidase-like;Ontology_term=GO:0004553%2C GO:0005975	8.06781e-14	2.14427e-12	7.28361	4.42145	975	1451	6634	1213	1411	9443	10397	57	15	147	9668	14312	92	84	453
ID=OE9A078305T1;Parent=OE9A078305;Name=OE9A078305T1;product=OE9A078305P1;Description=probable LRR receptor-like serine threonine- kinase At1g74360;Ontology_term=GO:0004674%2C GO:0005515%2C GO:0005524%2C GO:0006468%2C GO:0009069%2C GO:0016021	4.28949e-22	2.84799e-20	5.16737	4.4174	63	107	755	210	262	254	361	2	12	15	180	414	11	22	31
ID=OE9A033879T1;Parent=OE9A033879;Name=OE9A033879T1;product=OE9A033879P1;Description=ethylene-responsive transcription factor ERF109-like;Ontology_term=GO:0003677%2C GO:0003700%2C GO:0005667%2C GO:0006355%2C GO:0045449	3.71843e-21	2.23553e-19	5.20515	4.40447	93	358	996	175	274	3837	2335	140	36	119	2012	3965	542	82	1311
ID=OE9A085091T1;Parent=OE9A085091;Name=OE9A085091T1;product=OE9A085091P1;Description=probable mannitol dehydrogenase;Ontology_term=GO:0008270%2C GO:0046029%2C GO:0055114	9.0614e-30	1.24581e-27	4.89819	4.40338	547	1620	3360	1656	1736	3904	3209	191	69	154	2673	5838	299	315	552
ID=OE9A052175T1;Parent=OE9A052175;Name=OE9A052175T1;product=OE9A052175P1;Description=probable trehalose-phosphate phosphatase J;Ontology_term=GO:0004805%2C GO:0005982%2C GO:0005985%2C GO:0005992%2C GO:0016311	2.39843e-17	9.58004e-16	5.51267	4.39989	28	98	365	74	115	757	491	26	3	19	539	1470	82	15	111
ID=OE9A052175T2;Parent=OE9A052175;Name=OE9A052175T2;product=OE9A052175P2;Description=probable trehalose-phosphate phosphatase J;Ontology_term=GO:0004805%2C GO:0005982%2C GO:0005985%2C GO:0005992%2C GO:0016311	2.39843e-17	9.58004e-16	5.51267	4.39989	28	98	365	74	115	757	491	26	3	19	539	1470	82	15	111
ID=OE9A052175T3;Parent=OE9A052175;Name=OE9A052175T3;product=OE9A052175P3;Description=probable trehalose-phosphate phosphatase J;Ontology_term=GO:0004805%2C GO:0005982%2C GO:0005985%2C GO:0005992%2C GO:0016311	2.39843e-17	9.58004e-16	5.51267	4.39989	28	98	365	74	115	757	491	26	3	19	539	1470	82	15	111
ID=OE9A052175T5;Parent=OE9A052175;Name=OE9A052175T5;product=OE9A052175P3	2.39843e-17	9.58004e-16	5.51267	4.39989	28	98	365	74	115	757	491	26	3	19	539	1470	82	15	111
ID=OE9A048333T1;Parent=OE9A048333;Name=OE9A048333T1;product=OE9A048333P1	2.80529e-15	8.85895e-14	5.69639	4.39955	18	14	50	6	1	173	123	4	0	6	44	40	7	6	23
ID=OE9A054617T1;Parent=OE9A054617;Name=OE9A054617T1;product=OE9A054617P1;Description=beta-glucosidase-like;Ontology_term=GO:0004553%2C GO:0005975	1.14748e-13	2.98516e-12	7.17016	4.39754	1696	4755	6770	2598	2821	32544	39191	240	50	562	19898	30030	62	241	609
ID=OE9A110740T2;Parent=OE9A110740;Name=OE9A110740T2;product=OE9A110740P2	1.19431e-15	3.91465e-14	5.58588	4.39333	5	7	49	80	597	126	125	3	0	6	85	164	0	0	1
ID=OE9A110740T1;Parent=OE9A110740;Name=OE9A110740T1;product=OE9A110740P1	1.19431e-15	3.91465e-14	5.58588	4.39333	5	7	49	80	597	126	125	3	0	6	85	164	0	0	1
ID=OE9A119149T1;Parent=OE9A119149;Name=OE9A119149T1;product=OE9A119149P1;Description=ethylene-responsive transcription factor ABR1-like;Ontology_term=GO:0003677%2C GO:0003700%2C GO:0005667%2C GO:0006355%2C GO:0045449	1.10761e-08	1.40621e-07	7.67252	4.39181	20	119	330	61	18	40	93	0	0	1	409	1586	3	1	11
ID=OE9A034668T1;Parent=OE9A034668;Name=OE9A034668T1;product=OE9A034668P1;Description=glutaredoxin-C9-like;Ontology_term=GO:0005623%2C GO:0006118%2C GO:0009055%2C GO:0015035%2C GO:0045454%2C GO:0055114	3.39892e-36	8.23033e-34	4.7744	4.39081	160	217	1726	158	158	841	721	38	19	42	695	1087	78	51	187
ID=OE9A101051T1;Parent=OE9A101051;Name=OE9A101051T1;product=OE9A101051P1	2.38515e-23	1.80251e-21	5.06908	4.3875	100	154	773	132	154	1063	1431	42	15	69	119	204	55	38	120
ID=OE9A032639T1;Parent=OE9A032639;Name=OE9A032639T1;product=OE9A032639P1;Description=Calcium-binding EF-hand family;Ontology_term=GO:0005509	4.6508e-09	6.29158e-08	8.4506	4.38272	4	10	605	3	26	33	204	1	0	0	16	17	0	0	2
ID=OE9A056763T1;Parent=OE9A056763;Name=OE9A056763T1;product=OE9A056763P1;Description=probable LRR receptor-like serine threonine- kinase At3g47570;Ontology_term=GO:0005515%2C GO:0016301	2.15214e-18	9.76422e-17	5.29705	4.37104	11	3	83	19	33	167	152	8	1	5	0	0	0	0	0
ID=OE9A068328T2;Parent=OE9A068328;Name=OE9A068328T2;product=OE9A068328P2;Description=myb-related Myb4-like;Ontology_term=GO:0003677	7.85845e-20	4.18519e-18	5.22463	4.36692	50	187	1522	283	182	738	2078	43	15	65	430	349	24	26	84
ID=OE9A068328T1;Parent=OE9A068328;Name=OE9A068328T1;product=OE9A068328P1;Description=myb-related Myb4-like;Ontology_term=GO:0003677	7.85845e-20	4.18519e-18	5.22463	4.36692	50	187	1522	283	182	738	2078	43	15	65	430	349	24	26	84
ID=OE9A109696T1;Parent=OE9A109696;Name=OE9A109696T1;product=OE9A109696P1;Description=S-type anion channel SLAH1-like;Ontology_term=GO:0016021%2C GO:0055085	1.57878e-19	8.11184e-18	5.24132	4.36441	107	157	3670	690	493	515	1424	20	13	51	119	103	12	4	17
ID=OE9A000988T1;Parent=OE9A000988;Name=OE9A000988T1;product=OE9A000988P1;Description=Calcium-binding EF-hand family;Ontology_term=GO:0005509	5.75596e-09	7.68413e-08	8.41942	4.34745	4	10	604	4	26	32	200	1	0	0	16	17	0	0	2
ID=OE9A025146T1;Parent=OE9A025146;Name=OE9A025146T1;product=OE9A025146P1;Description=mitogen-activated kinase 3;Ontology_term=GO:0000165%2C GO:0004707%2C GO:0005524%2C GO:0005622%2C GO:0007178%2C GO:0009069	1.27447e-24	1.08765e-22	4.95635	4.34631	219	509	3041	940	961	4199	5112	222	65	223	2507	4149	726	245	911
ID=OE9A078836T2;Parent=OE9A078836;Name=OE9A078836T2;product=OE9A078836P2;Description=vacuolar amino acid transporter 1;Ontology_term=GO:0003333%2C GO:0015171%2C GO:0016021	3.66422e-20	2.00958e-18	5.16205	4.34368	1064	2379	259	4	1	980	692	28	9	45	1824	2227	271	66	666
ID=OE9A078836T1;Parent=OE9A078836;Name=OE9A078836T1;product=OE9A078836P1;Description=vacuolar amino acid transporter 1-like;Ontology_term=GO:0003333%2C GO:0015171%2C GO:0016021	3.66422e-20	2.00958e-18	5.16205	4.34368	1064	2379	259	4	1	980	692	28	9	45	1824	2227	271	66	666
ID=OE9A068622T3;Parent=OE9A068622;Name=OE9A068622T3;product=OE9A068622P3;Description=soluble inorganic pyrophosphatase;Ontology_term=GO:0000287%2C GO:0004427%2C GO:0005737%2C GO:0006119%2C GO:0071344	3.96733e-35	8.81377e-33	4.7247	4.34221	397	824	560	1040	525	467	367	14	20	21	211	517	69	26	150
ID=OE9A009353T1;Parent=OE9A009353;Name=OE9A009353T1;product=OE9A009353P1;Description=soluble inorganic pyrophosphatase 1;Ontology_term=GO:0000287%2C GO:0004427%2C GO:0005737%2C GO:0006119	2.70778e-34	5.46081e-32	4.71717	4.3277	450	957	618	1203	575	431	339	17	14	20	379	959	109	66	254
ID=OE9A009352T1;Parent=OE9A009352;Name=OE9A009352T1;product=OE9A009352P1;Description=ATP-dependent 6-phosphofructokinase 2;Ontology_term=GO:0003872%2C GO:0005524%2C GO:0005945%2C GO:0006000%2C GO:0006002%2C GO:0006012%2C GO:0006013%2C GO:0006094%2C GO:0006098%2C GO:0046872%2C GO:0061615	3.27654e-24	2.68807e-22	4.94007	4.32683	40	54	155	61	53	405	238	15	10	12	144	379	528	335	284
ID=OE9A101335T1;Parent=OE9A101335;Name=OE9A101335T1;product=OE9A101335P1;Description=E3 ubiquitin- ligase PUB23-like;Ontology_term=GO:0004842%2C GO:0005488%2C GO:0016567	2.15262e-21	1.32957e-19	5.05778	4.32389	158	96	1822	85	55	2031	1738	56	26	115	1028	1535	98	43	247
ID=OE9A090525T1;Parent=OE9A090525;Name=OE9A090525T1;product=OE9A090525P1;Description=SRG1;Ontology_term=GO:0046872%2C GO:0051213%2C GO:0055114	4.06057e-26	3.93027e-24	4.87416	4.32244	1274	939	842	69	150	4271	2923	122	81	229	3807	9599	185	114	835
ID=OE9A090525T2;Parent=OE9A090525;Name=OE9A090525T2;product=OE9A090525P2;Description=Iron ascorbate family oxidoreductase;Ontology_term=GO:0046872%2C GO:0051213%2C GO:0055114	4.06057e-26	3.93027e-24	4.87416	4.32244	1274	939	842	69	150	4271	2923	122	81	229	3807	9599	185	114	835
ID=OE9A062996T1;Parent=OE9A062996;Name=OE9A062996T1;product=OE9A062996P1	2.94837e-14	8.29338e-13	5.81718	4.32218	20	14	102	348	224	83	523	8	4	5	57	47	0	0	0
ID=OE9A102768T1;Parent=OE9A102768;Name=OE9A102768T1;product=OE9A102768P1;Description=NAC domain-containing 2-like;Ontology_term=GO:0003677%2C GO:0005634%2C GO:0006355	6.44597e-44	2.84926e-41	4.60562	4.31838	2059	3453	19308	4293	4657	26567	19696	1252	783	1287	13232	23787	3282	1773	5335
ID=OE9A002619T1;Parent=OE9A002619;Name=OE9A002619T1;product=OE9A002619P1;Description=E3 ubiquitin- ligase PUB23-like;Ontology_term=GO:0004842%2C GO:0005488%2C GO:0016567	2.45306e-21	1.50319e-19	5.05127	4.31814	158	96	1819	84	55	2022	1730	56	26	115	1025	1527	98	43	247
ID=OE9A090183T2;Parent=OE9A090183;Name=OE9A090183T2;product=OE9A090183P2	9.31243e-40	3.05955e-37	4.6402	4.31706	307	567	551	123	231	4663	2971	176	143	221	3360	7519	628	240	1194
ID=OE9A068622T2;Parent=OE9A068622;Name=OE9A068622T2;product=OE9A068622P2;Description=soluble inorganic pyrophosphatase 1;Ontology_term=GO:0000287%2C GO:0004427%2C GO:0005737%2C GO:0006119	2.67208e-34	5.40439e-32	4.69556	4.31094	385	810	549	1016	517	459	358	14	20	21	208	513	68	26	148
ID=OE9A101975T1;Parent=OE9A101975;Name=OE9A101975T1;product=OE9A101975P1	8.32469e-41	2.95719e-38	4.62051	4.30875	401	1916	43	10	0	1393	1039	43	73	57	1336	2910	299	413	86
ID=OE9A047566T1;Parent=OE9A047566;Name=OE9A047566T1;product=OE9A047566P1;Description=NAC transcription factor 29-like;Ontology_term=GO:0003677%2C GO:0006355	3.1537e-11	5.85866e-10	6.7006	4.30133	51	82	67	6	15	230	54	3	1	1	193	855	12	5	141
ID=OE9A057061T1;Parent=OE9A057061;Name=OE9A057061T1;product=OE9A057061P1;Description=secoisolariciresinol dehydrogenase-like;Ontology_term=GO:0016491	1.74599e-12	3.88614e-11	6.2465	4.30035	534	410	496	16	30	65	364	1	6	2	318	790	0	2	12
ID=OE9A073319T2;Parent=OE9A073319;Name=OE9A073319T2;product=OE9A073319P2;Description=IAA-amino acid hydrolase ILR1-like 6;Ontology_term=GO:0009694%2C GO:0009753%2C GO:1990206	2.77042e-27	2.96898e-25	4.80919	4.29831	285	668	337	72	127	2275	1156	84	49	85	933	3057	172	58	633
ID=OE9A073319T3;Parent=OE9A073319;Name=OE9A073319T3;product=OE9A073319P3;Description=IAA-amino acid hydrolase ILR1-like 6;Ontology_term=GO:0009694%2C GO:0009753%2C GO:1990206	2.77042e-27	2.96898e-25	4.80919	4.29831	285	668	337	72	127	2275	1156	84	49	85	933	3057	172	58	633
ID=OE9A073319T4;Parent=OE9A073319;Name=OE9A073319T4;product=OE9A073319P4;Description=IAA-amino acid hydrolase ILR1-like 6;Ontology_term=GO:0009694%2C GO:0009753%2C GO:1990206	2.77042e-27	2.96898e-25	4.80919	4.29831	285	668	337	72	127	2275	1156	84	49	85	933	3057	172	58	633
ID=OE9A073319T1;Parent=OE9A073319;Name=OE9A073319T1;product=OE9A073319P1;Description=IAA-amino acid hydrolase ILR1-like 6;Ontology_term=GO:0008152%2C GO:0016787	2.77042e-27	2.96898e-25	4.80919	4.29831	285	668	337	72	127	2275	1156	84	49	85	933	3057	172	58	633
ID=OE9A119079T1;Parent=OE9A119079;Name=OE9A119079T1;product=OE9A119079P1;Description=plant cysteine oxidase 2-like;Ontology_term=GO:0016702%2C GO:0055114	1.36508e-38	4.03072e-36	4.62166	4.29272	225	296	3623	555	1607	436	836	24	24	38	573	341	21	34	51
ID=OE9A096107T1;Parent=OE9A096107;Name=OE9A096107T1;product=OE9A096107P1;Description=ABC transporter G family member 21;Ontology_term=GO:0005524%2C GO:0005886%2C GO:0016021%2C GO:0042626%2C GO:0055085	1.71196e-27	1.88369e-25	4.78388	4.28394	882	1578	1404	622	582	425	869	20	17	41	154	390	82	69	64
ID=OE9A107194T1;Parent=OE9A107194;Name=OE9A107194T1;product=OE9A107194P1	5.17599e-19	2.50149e-17	5.12519	4.27868	59	73	511	72	69	489	646	28	4	23	235	402	14	26	62
ID=OE9A089529T1;Parent=OE9A089529;Name=OE9A089529T1;product=OE9A089529P1;Description=early nodulin-93-like;Ontology_term=GO:0016021	4.64362e-22	3.07437e-20	4.95233	4.27815	589	548	3492	275	453	656	2163	34	37	77	775	236	22	74	73
ID=OE9A096107T2;Parent=OE9A096107;Name=OE9A096107T2;product=OE9A096107P2;Description=ABC transporter G family member 21;Ontology_term=GO:0005524%2C GO:0005886%2C GO:0016021%2C GO:0042626%2C GO:0055085	6.21981e-27	6.4579e-25	4.78618	4.27582	877	1556	1378	615	577	421	858	19	17	41	149	387	81	68	63
ID=OE9A097199T1;Parent=OE9A097199;Name=OE9A097199T1;product=OE9A097199P1;Description=polyadenylate-binding -interacting 6 isoform X1;Ontology_term=GO:0005515	3.53567e-16	1.2267e-14	5.25174	4.27125	12	30	92	34	82	80	124	4	2	3	9	44	12	2	13
ID=OE9A050140T1;Parent=OE9A050140;Name=OE9A050140T1;product=OE9A050140P1;Description=zeatin O-glucosyltransferase-like;Ontology_term=GO:0008152%2C GO:0016758	5.76065e-09	7.68893e-08	7.79583	4.26609	25	177	109	14	27	197	44	0	0	2	142	949	7	0	49
ID=OE9A089896T4;Parent=OE9A089896;Name=OE9A089896T4;product=OE9A089896P4;Description=pleiotropic drug resistance 2;Ontology_term=GO:0005524%2C GO:0006810%2C GO:0016021%2C GO:0016887	1.41963e-26	1.43356e-24	4.78081	4.26585	189	453	1405	360	598	2642	2652	142	48	141	2989	6044	96	50	266
ID=OE9A111601T2;Parent=OE9A111601;Name=OE9A111601T2;product=OE9A111601P2;Description=NAC domain-containing 2-like;Ontology_term=GO:0003677%2C GO:0005634%2C GO:0006355	2.65752e-40	9.29867e-38	4.5707	4.26527	1072	2488	14095	2066	1864	11621	10953	576	340	725	4367	7026	815	646	1550
ID=OE9A111601T1;Parent=OE9A111601;Name=OE9A111601T1;product=OE9A111601P1;Description=NAC domain-containing 2-like;Ontology_term=GO:0003677%2C GO:0005634%2C GO:0006355	2.65752e-40	9.29867e-38	4.5707	4.26527	1072	2488	14095	2066	1864	11621	10953	576	340	725	4367	7026	815	646	1550
ID=OE9A088600T1;Parent=OE9A088600;Name=OE9A088600T1;product=OE9A088600P1	1.25146e-09	1.85296e-08	8.41576	4.26515	0	0	0	0	0	66	41	0	0	0	3	20	0	0	0
ID=OE9A068256T1;Parent=OE9A068256;Name=OE9A068256T1;product=OE9A068256P1	1.0063e-16	3.74979e-15	5.29451	4.26193	19	4	44	299	800	326	615	11	3	26	34	231	2	3	9
ID=OE9A009338T1;Parent=OE9A009338;Name=OE9A009338T1;product=OE9A009338P1;Description=UPF0496 At4g34320-like;Ontology_term=GO:0016021	2.93286e-17	1.15956e-15	5.22218	4.25861	15	20	86	23	21	277	240	11	1	12	123	146	34	25	39
ID=OE9A090183T1;Parent=OE9A090183;Name=OE9A090183T1;product=OE9A090183P1	4.4017e-40	1.47383e-37	4.55792	4.25313	319	597	592	133	247	4889	3139	193	164	244	3619	8137	709	261	1333
ID=OE9A117567T1;Parent=OE9A117567;Name=OE9A117567T1;product=OE9A117567P1;Description=diacylglycerol kinase 5-like;Ontology_term=GO:0004143%2C GO:0005524%2C GO:0007205%2C GO:0009395%2C GO:0016310%2C GO:0046486	1.1172e-24	9.56932e-23	4.81439	4.25128	223	277	5613	1633	1615	534	1453	57	27	31	385	421	38	54	56
ID=OE9A101975T2;Parent=OE9A101975;Name=OE9A101975T2;product=OE9A101975P2	4.33787e-39	1.37359e-36	4.56506	4.25113	578	2617	59	17	0	1673	1247	50	89	77	1653	3595	372	488	105
ID=OE9A018475T1;Parent=OE9A018475;Name=OE9A018475T1;product=OE9A018475P1	2.26456e-21	1.39256e-19	4.93866	4.24925	235	414	1405	964	2338	768	1354	64	15	36	326	1020	42	47	64
ID=OE9A093988T1;Parent=OE9A093988;Name=OE9A093988T1;product=OE9A093988P1;Description=beta-glucosidase-like;Ontology_term=GO:0004553%2C GO:0005975	6.43333e-13	1.52147e-11	7.27285	4.24669	1811	4703	7045	2925	3103	28749	36286	185	43	490	22151	31185	74	298	668
ID=OE9A066785T1;Parent=OE9A066785;Name=OE9A066785T1;product=OE9A066785P1;Description=ethylene-responsive transcription factor ABR1-like;Ontology_term=GO:0003677%2C GO:0003700%2C GO:0005667%2C GO:0006355%2C GO:0045449	1.06739e-15	3.51677e-14	5.3753	4.24442	492	1998	1690	803	106	144	522	5	5	16	425	996	7	5	13
ID=OE9A009338T2;Parent=OE9A009338;Name=OE9A009338T2;product=OE9A009338P2;Description=UPF0496 At4g34320-like;Ontology_term=GO:0016021	2.84015e-17	1.12417e-15	5.19074	4.24385	15	19	77	21	20	258	227	10	1	12	116	139	33	25	35
ID=OE9A066785T2;Parent=OE9A066785;Name=OE9A066785T2;product=OE9A066785P1	1.0363e-15	3.42076e-14	5.36705	4.24148	491	1994	1681	801	106	144	518	5	5	16	424	993	5	5	12
ID=OE9A026371T1;Parent=OE9A026371;Name=OE9A026371T1;product=OE9A026371P1	1.30487e-13	3.36956e-12	5.61666	4.23874	20	44	18	6	8	163	86	5	1	3	207	263	35	5	77
ID=OE9A110047T2;Parent=OE9A110047;Name=OE9A110047T2;product=OE9A110047P2;Description=transcription factor bHLH35;Ontology_term=GO:0046983	8.58498e-36	2.01603e-33	4.57786	4.23399	3594	5603	1461	542	1025	8821	5595	262	343	462	6206	13219	1095	146	3507
ID=OE9A110047T1;Parent=OE9A110047;Name=OE9A110047T1;product=OE9A110047P1;Description=transcription factor bHLH35;Ontology_term=GO:0046983	8.58498e-36	2.01603e-33	4.57786	4.23399	3594	5603	1461	542	1025	8821	5595	262	343	462	6206	13219	1095	146	3507
ID=OE9A098035T4;Parent=OE9A098035;Name=OE9A098035T4;product=OE9A098035P2;Description=cellulose synthase D3;Ontology_term=GO:0005982%2C GO:0005985%2C GO:0006011%2C GO:0016021%2C GO:0016760%2C GO:0030244%2C GO:0071555	2.83227e-19	1.41674e-17	5.02402	4.23121	152	177	5125	1022	1053	1322	2496	45	28	123	1875	1747	174	80	206
ID=OE9A098035T1;Parent=OE9A098035;Name=OE9A098035T1;product=OE9A098035P1;Description=cellulose synthase D3;Ontology_term=GO:0005982%2C GO:0005985%2C GO:0006011%2C GO:0016021%2C GO:0016760%2C GO:0030244%2C GO:0071555	1.12986e-19	5.87865e-18	4.98449	4.22264	161	177	5625	1191	1166	1361	2644	48	32	131	2006	1843	203	92	247
ID=OE9A098035T2;Parent=OE9A098035;Name=OE9A098035T2;product=OE9A098035P1	1.12986e-19	5.87865e-18	4.98449	4.22264	161	177	5625	1190	1166	1361	2644	48	32	131	2004	1843	203	92	247
ID=OE9A098035T3;Parent=OE9A098035;Name=OE9A098035T3;product=OE9A098035P1	1.44969e-19	7.4705e-18	4.98882	4.22134	161	177	5593	1178	1163	1361	2636	47	32	131	1998	1836	201	91	241
ID=OE9A092766T4;Parent=OE9A092766;Name=OE9A092766T4;product=OE9A092766P2	1.09382e-16	4.04788e-15	5.21857	4.21986	54	91	248	42	39	1090	321	30	13	26	1042	1432	109	39	247
ID=OE9A092766T2;Parent=OE9A092766;Name=OE9A092766T2;product=OE9A092766P2;Description=Soluble epoxide hydrolase;Ontology_term=GO:0016021%2C GO:0016787	1.09382e-16	4.04788e-15	5.21857	4.21986	54	91	248	42	39	1090	321	30	13	26	1042	1432	109	39	247
ID=OE9A104718T1;Parent=OE9A104718;Name=OE9A104718T1;product=OE9A104718P1;Description=zinc finger ZAT10-like;Ontology_term=GO:0046872	2.38751e-20	1.33236e-18	4.89454	4.20261	76	91	530	95	124	138	197	9	2	8	109	186	28	38	56
ID=OE9A073515T1;Parent=OE9A073515;Name=OE9A073515T1;product=OE9A073515P1;Description=zinc finger ZAT11-like;Ontology_term=GO:0046872	8.54275e-14	2.26276e-12	5.5935	4.20203	3	3	40	0	2	143	357	7	0	10	138	251	5	18	6
ID=OE9A017749T1;Parent=OE9A017749;Name=OE9A017749T1;product=OE9A017749P1	0	0	4.41095	4.20029	465	419	1667	1454	2447	2358	1769	114	105	120	2171	4579	282	167	650
ID=OE9A017749T2;Parent=OE9A017749;Name=OE9A017749T2;product=OE9A017749P2	0	0	4.40664	4.19598	466	419	1667	1454	2448	2358	1769	115	105	120	2171	4579	282	167	650
ID=OE9A106770T2;Parent=OE9A106770;Name=OE9A106770T2;product=OE9A106770P2;Description=transcription factor MYB20-like;Ontology_term=GO:0003677	1.50897e-11	2.92919e-10	5.82777	4.19554	17	2	76	15	5	100	61	1	2	2	44	101	0	2	2
ID=OE9A106770T1;Parent=OE9A106770;Name=OE9A106770T1;product=OE9A106770P1;Description=;Ontology_term=GO:0003677	1.50897e-11	2.92919e-10	5.82777	4.19554	17	2	76	15	5	100	61	1	2	2	44	101	0	2	2
ID=OE9A089896T2;Parent=OE9A089896;Name=OE9A089896T2;product=OE9A089896P2;Description=pleiotropic drug resistance 2;Ontology_term=GO:0005524%2C GO:0005886%2C GO:0016021%2C GO:0042626%2C GO:0055085	5.34414e-25	4.75805e-23	4.72041	4.1938	191	463	1432	373	625	2649	2691	147	49	152	3050	6173	99	51	278
ID=OE9A089896T1;Parent=OE9A089896;Name=OE9A089896T1;product=OE9A089896P1;Description=pleiotropic drug resistance 2;Ontology_term=GO:0005524%2C GO:0005886%2C GO:0016021%2C GO:0042626%2C GO:0055085	5.34414e-25	4.75805e-23	4.72041	4.1938	191	463	1432	373	625	2649	2691	147	49	152	3050	6173	99	51	278
ID=OE9A017749T3;Parent=OE9A017749;Name=OE9A017749T3;product=OE9A017749P3	0	0	4.40276	4.19213	467	420	1667	1456	2450	2358	1770	115	105	121	2171	4579	282	168	650
ID=OE9A017749T5;Parent=OE9A017749;Name=OE9A017749T5;product=OE9A017749P3	0	0	4.40276	4.19213	467	420	1668	1456	2451	2358	1770	115	105	121	2171	4579	282	168	650
ID=OE9A017749T4;Parent=OE9A017749;Name=OE9A017749T4;product=OE9A017749P1	0	0	4.40276	4.19213	467	420	1668	1456	2451	2358	1770	115	105	121	2171	4579	282	168	650
ID=OE9A043226T1;Parent=OE9A043226;Name=OE9A043226T1;product=OE9A043226P1	6.88032e-19	3.30236e-17	4.98012	4.19108	203	549	1380	856	1829	1871	2029	111	21	79	558	942	68	26	144
ID=OE9A046822T1;Parent=OE9A046822;Name=OE9A046822T1;product=OE9A046822P1	4.3415e-15	1.34552e-13	5.35262	4.18975	4	3	20	98	75	588	197	5	11	19	64	171	0	2	1
ID=OE9A085531T1;Parent=OE9A085531;Name=OE9A085531T1;product=OE9A085531P1;Description=xyloglucan endotransglucosylase hydrolase 2;Ontology_term=GO:0004553%2C GO:0005618%2C GO:0010411%2C GO:0016762%2C GO:0042546%2C GO:0048046%2C GO:0071555	2.4178e-41	9.04782e-39	4.46449	4.1856	2170	2345	10757	3068	3349	3543	5179	151	197	320	4118	6004	405	159	1341
ID=OE9A116699T3;Parent=OE9A116699;Name=OE9A116699T3;product=OE9A116699P3;Description=mitogen-activated kinase 3;Ontology_term=GO:0000165%2C GO:0004707%2C GO:0005524%2C GO:0005622%2C GO:0007178%2C GO:0009069	9.21747e-22	5.93958e-20	4.8178	4.18441	206	401	2248	654	883	3857	4001	209	58	211	2649	4188	649	233	840
ID=OE9A116699T2;Parent=OE9A116699;Name=OE9A116699T2;product=OE9A116699P2;Description=mitogen-activated kinase 3;Ontology_term=GO:0000165%2C GO:0004707%2C GO:0005524%2C GO:0005622%2C GO:0007178%2C GO:0009069	9.21747e-22	5.93958e-20	4.8178	4.18441	206	401	2248	654	883	3857	4001	209	58	211	2649	4188	649	233	840
ID=OE9A109618T1;Parent=OE9A109618;Name=OE9A109618T1;product=OE9A109618P1;Description=transmembrane ,;Ontology_term=GO:0016021	2.40319e-37	6.56935e-35	4.47935	4.16896	111	58	604	23	89	311	472	23	23	13	98	251	114	66	136
ID=OE9A117400T1;Parent=OE9A117400;Name=OE9A117400T1;product=OE9A117400P1	1.19528e-18	5.64793e-17	4.90686	4.13971	237	259	2907	966	886	743	3953	94	62	93	496	181	30	42	47
ID=OE9A106107T1;Parent=OE9A106107;Name=OE9A106107T1;product=OE9A106107P1;Description=endochitinase EP3-like;Ontology_term=GO:0004568%2C GO:0006032%2C GO:0008061%2C GO:0016998	9.35576e-19	4.44478e-17	4.89198	4.13902	50	75	155	75	123	188	289	12	2	13	120	244	0	2	5
ID=OE9A025762T1;Parent=OE9A025762;Name=OE9A025762T1;product=OE9A025762P1;Description=lignin-forming anionic peroxidase-like;Ontology_term=GO:0004601%2C GO:0005576%2C GO:0006804%2C GO:0006979%2C GO:0020037%2C GO:0042744%2C GO:0046872%2C GO:0055114%2C GO:0098869	5.42792e-13	1.29331e-11	5.57873	4.13245	10	43	233	43	11	230	148	1	2	11	1	2	0	0	0
ID=OE9A092788T1;Parent=OE9A092788;Name=OE9A092788T1;product=OE9A092788P1;Description=NRT1 PTR FAMILY;Ontology_term=GO:0005215%2C GO:0006810%2C GO:0016021	1.04687e-39	3.40743e-37	4.40691	4.12745	960	1707	8326	2493	4762	7521	6009	407	250	454	3976	8152	347	159	616
ID=OE9A031682T1;Parent=OE9A031682;Name=OE9A031682T1;product=OE9A031682P1	7.08565e-23	5.11717e-21	4.68582	4.12523	289	420	1921	321	532	5390	4405	266	94	302	2625	8731	603	193	1542
ID=OE9A097472T1;Parent=OE9A097472;Name=OE9A097472T1;product=OE9A097472P1;Description=diacylglycerol kinase 5-like;Ontology_term=GO:0004143%2C GO:0005524%2C GO:0007205%2C GO:0009395%2C GO:0016310%2C GO:0046486	0	0	4.20193	4.11649	274	458	3245	787	1479	3306	3474	208	226	198	3234	4647	1297	322	1646
ID=OE9A106592T2;Parent=OE9A106592;Name=OE9A106592T2;product=OE9A106592P2	1.34139e-15	4.37624e-14	5.12385	4.11325	8	14	175	99	427	405	1353	18	12	52	326	319	5	16	55
ID=OE9A085764T1;Parent=OE9A085764;Name=OE9A085764T1;product=OE9A085764P1;Description=probable WRKY transcription factor 46;Ontology_term=GO:0003700%2C GO:0005667%2C GO:0006355%2C GO:0043565%2C GO:0045449	4.50574e-25	4.03728e-23	4.59461	4.10727	490	1201	6584	2180	2257	6485	6315	455	147	308	4845	5499	908	720	1439
ID=OE9A034798T1;Parent=OE9A034798;Name=OE9A034798T1;product=OE9A034798P1;Description=transcription factor bhlh35;Ontology_term=GO:0046983	1.12375e-12	2.56072e-11	5.38074	4.09989	2	17	17	0	0	84	86	4	0	3	233	223	9	4	9
ID=OE9A032363T1;Parent=OE9A032363;Name=OE9A032363T1;product=OE9A032363P1;Description=inorganic phosphate transporter 1-4;Ontology_term=GO:0005315%2C GO:0006817%2C GO:0016021%2C GO:0055085	4.31274e-18	1.88041e-16	4.8259	4.08362	186	235	51	502	427	114	191	8	2	8	95	62	9	19	28
ID=OE9A032363T2;Parent=OE9A032363;Name=OE9A032363T2;product=OE9A032363P1	4.31274e-18	1.88041e-16	4.8259	4.08362	186	235	51	503	427	114	191	8	2	8	95	62	9	19	28
ID=OE9A092766T5;Parent=OE9A092766;Name=OE9A092766T5;product=OE9A092766P3;Description=aminoacrylate hydrolase;Ontology_term=GO:0016021%2C GO:0016787	2.70952e-15	8.56425e-14	5.08231	4.07505	39	50	184	29	30	862	255	27	11	22	806	1124	97	30	202
ID=OE9A118289T2;Parent=OE9A118289;Name=OE9A118289T2;product=OE9A118289P2;Description=cytochrome P450 81F3-like;Ontology_term=GO:0005506%2C GO:0016021%2C GO:0020037%2C GO:0033773%2C GO:0042343%2C GO:0044550%2C GO:0055114%2C GO:0098542	3.82554e-42	1.52134e-39	4.32244	4.07244	349	439	505	423	605	1120	1174	62	45	90	1193	1544	120	103	271
ID=OE9A002858T1;Parent=OE9A002858;Name=OE9A002858T1;product=OE9A002858P1;Description=UDP-glucose 6-dehydrogenase 2-like;Ontology_term=GO:0003979%2C GO:0005982%2C GO:0005985%2C GO:0009117%2C GO:0051287%2C GO:0055114	3.06485e-31	4.70347e-29	4.42756	4.07095	1101	2036	28463	6231	7064	24901	25260	1392	747	1873	16370	29149	3144	1483	6370
ID=OE9A097645T1;Parent=OE9A097645;Name=OE9A097645T1;product=OE9A097645P1;Description=probable WRKY transcription factor 33;Ontology_term=GO:0003700%2C GO:0005667%2C GO:0006355%2C GO:0043565%2C GO:0045449	4.78039e-23	3.51768e-21	4.59623	4.06834	669	1040	18356	4020	4373	20012	27583	1664	487	1165	7307	7344	2197	1193	2910
ID=OE9A000691T1;Parent=OE9A000691;Name=OE9A000691T1;product=OE9A000691P1;Description=probable leucine-rich repeat receptor kinase At1g68400;Ontology_term=GO:0004672%2C GO:0005524%2C GO:0006468	2.04991e-16	7.31157e-15	4.89928	4.06645	4	9	277	16	20	125	98	5	4	4	36	100	9	17	25
ID=OE9A031331T2;Parent=OE9A031331;Name=OE9A031331T2;product=OE9A031331P2;Description=phospholipid-transporting ATPase 9;Ontology_term=GO:0000287%2C GO:0004012%2C GO:0005524%2C GO:0006812%2C GO:0015917%2C GO:0016021%2C GO:0045332	1.66189e-18	7.70193e-17	4.78927	4.06543	92	242	7441	561	1825	4198	6940	353	76	243	2701	4629	662	400	1028
ID=OE9A118289T1;Parent=OE9A118289;Name=OE9A118289T1;product=OE9A118289P1;Description=cytochrome P450 81F3-like;Ontology_term=GO:0005506%2C GO:0016021%2C GO:0020037%2C GO:0033773%2C GO:0042343%2C GO:0044550%2C GO:0055114%2C GO:0098542	7.70303e-39	2.33359e-36	4.33782	4.06456	497	655	687	585	811	1521	1663	84	59	127	1507	1910	147	126	334
ID=OE9A009435T1;Parent=OE9A009435;Name=OE9A009435T1;product=OE9A009435P1;Description=auxin-responsive SAUR36-like;Ontology_term=GO:0009733	4.57959e-19	2.2271e-17	4.75144	4.06172	44	77	430	42	22	2514	2166	137	34	130	457	552	85	90	120
ID=OE9A038167T1;Parent=OE9A038167;Name=OE9A038167T1;product=OE9A038167P1;Description=secoisolariciresinol dehydrogenase-like;Ontology_term=GO:0016491	3.18105e-10	5.13517e-09	6.19009	4.05977	325	266	303	11	13	42	185	0	3	2	175	458	0	1	6
ID=OE9A079137T1;Parent=OE9A079137;Name=OE9A079137T1;product=OE9A079137P1;Description=G-type lectin S-receptor-like serine threonine- kinase At1g11330 isoform X1;Ontology_term=GO:0004672%2C GO:0005524%2C GO:0006468%2C GO:0016020%2C GO:0048544	2.15752e-21	1.33142e-19	4.63229	4.05365	89	129	1307	211	449	2460	2922	145	47	178	874	2239	324	142	529
ID=OE9A092766T6;Parent=OE9A092766;Name=OE9A092766T6;product=OE9A092766P1;Description=aminoacrylate hydrolase;Ontology_term=GO:0016021%2C GO:0016787	2.62057e-15	8.30558e-14	5.01742	4.04451	25	37	147	17	19	694	215	22	10	19	622	840	85	25	162
ID=OE9A024278T1;Parent=OE9A024278;Name=OE9A024278T1;product=OE9A024278P1;Description=calcium-binding CML38;Ontology_term=GO:0005509	8.6865e-16	2.89605e-14	4.96226	4.04417	0	28	270	11	16	309	409	18	2	19	62	93	5	2	7
ID=OE9A057061T2;Parent=OE9A057061;Name=OE9A057061T2;product=OE9A057061P2;Description=secoisolariciresinol dehydrogenase-like;Ontology_term=GO:0016491	1.36053e-10	2.31711e-09	6.19188	4.04304	417	349	405	13	25	52	268	0	5	2	217	592	0	2	8
ID=OE9A043562T1;Parent=OE9A043562;Name=OE9A043562T1;product=OE9A043562P1;Description=premnaspirodiene oxygenase-like;Ontology_term=GO:0005506%2C GO:0016020%2C GO:0016705%2C GO:0020037%2C GO:0055114	4.96552e-18	2.14366e-16	4.77426	4.04224	15	60	127	126	173	255	148	12	7	7	11	32	0	0	2
ID=OE9A031331T3;Parent=OE9A031331;Name=OE9A031331T3;product=OE9A031331P3;Description=phospholipid-transporting ATPase 9;Ontology_term=GO:0000287%2C GO:0004012%2C GO:0005524%2C GO:0006812%2C GO:0015917%2C GO:0016021%2C GO:0045332	4.71181e-18	2.04803e-16	4.77699	4.04156	93	246	7774	592	1872	4277	7134	366	77	251	2780	4728	689	416	1081
ID=OE9A019029T1;Parent=OE9A019029;Name=OE9A019029T1;product=OE9A019029P1;Description=ethylene-responsive transcription factor ERF027;Ontology_term=GO:0003677%2C GO:0003700%2C GO:0005667%2C GO:0006355%2C GO:0045449	1.58728e-18	7.38059e-17	4.73883	4.03597	675	722	3572	534	1123	7269	5558	366	97	375	3474	11756	950	229	2196
ID=OE9A025116T3;Parent=OE9A025116;Name=OE9A025116T3;product=OE9A025116P2;Description=tricalbin-3-like;Ontology_term=GO:0005515%2C GO:0016021	6.87761e-34	1.3444e-31	4.34928	4.0355	560	649	1134	377	538	7215	4011	311	303	364	4666	14599	774	418	1969
ID=OE9A015761T1;Parent=OE9A015761;Name=OE9A015761T1;product=OE9A015761P1;Description=secoisolariciresinol dehydrogenase-like;Ontology_term=GO:0016491	4.98753e-08	5.67063e-07	7.04603	4.03105	177	206	179	3	21	28	137	0	1	1	131	294	0	2	5
ID=OE9A025116T2;Parent=OE9A025116;Name=OE9A025116T2;product=OE9A025116P1	3.05908e-33	5.54597e-31	4.34718	4.02797	689	827	1276	428	611	8218	4555	339	348	428	5288	16514	888	486	2178
ID=OE9A012994T2;Parent=OE9A012994;Name=OE9A012994T2;product=OE9A012994P1	7.79369e-21	4.54881e-19	4.6142	4.02721	40	142	1406	174	398	1647	2121	108	32	121	1270	1592	109	94	244
ID=OE9A025116T1;Parent=OE9A025116;Name=OE9A025116T1;product=OE9A025116P1;Description=tricalbin-3-like;Ontology_term=GO:0005515%2C GO:0016021	3.17219e-33	5.72139e-31	4.34628	4.02711	689	826	1275	428	611	8213	4552	339	348	428	5285	16511	887	486	2178
ID=OE9A056651T1;Parent=OE9A056651;Name=OE9A056651T1;product=OE9A056651P1;Description=probable WRKY transcription factor 33;Ontology_term=GO:0003700%2C GO:0005667%2C GO:0006355%2C GO:0043565%2C GO:0045449	1.0386e-22	7.36388e-21	4.54022	4.0226	488	831	14450	2973	3181	14884	21079	1302	385	914	4639	4731	1482	840	2000
ID=OE9A012994T1;Parent=OE9A012994;Name=OE9A012994T1;product=OE9A012994P1;Description=uncharacterized protein LOC111410269 isoform X1;Ontology_term=GO:0016021	6.3255e-22	4.16032e-20	4.56142	4.01903	40	147	1434	181	408	1675	2152	113	36	126	1287	1617	111	96	249
ID=OE9A057587T1;Parent=OE9A057587;Name=OE9A057587T1;product=OE9A057587P1;Description=secoisolariciresinol dehydrogenase-like;Ontology_term=GO:0016491%2C GO:0055114	2.65706e-08	3.1763e-07	7.63422	4.01874	202	117	166	4	7	28	224	0	2	0	191	312	0	4	11
ID=OE9A075537T2;Parent=OE9A075537;Name=OE9A075537T2;product=OE9A075537P2;Description=probable WRKY transcription factor 53;Ontology_term=GO:0003700%2C GO:0005667%2C GO:0006355%2C GO:0043565%2C GO:0045449	7.15365e-19	3.42182e-17	4.68906	4.01727	120	152	1423	802	1296	4052	3747	293	69	158	1847	3907	124	98	204
ID=OE9A075537T1;Parent=OE9A075537;Name=OE9A075537T1;product=OE9A075537P1;Description=probable WRKY transcription factor 53;Ontology_term=GO:0003700%2C GO:0005667%2C GO:0006355%2C GO:0043565%2C GO:0045449	7.15365e-19	3.42182e-17	4.68906	4.01727	120	152	1423	802	1296	4052	3747	293	69	158	1847	3907	124	98	204
ID=OE9A102470T1;Parent=OE9A102470;Name=OE9A102470T1;product=OE9A102470P1;Description=AAA-ATPase ASD, mitochondrial-like;Ontology_term=GO:0005524%2C GO:0016021	4.66738e-14	1.2844e-12	5.11774	4.01252	75	251	1134	216	428	307	1160	31	6	31	73	518	106	124	175
ID=OE9A106592T1;Parent=OE9A106592;Name=OE9A106592T1;product=OE9A106592P1	1.44742e-16	5.28379e-15	4.82927	4.00992	11	15	192	109	463	573	1836	32	24	82	448	443	11	27	84
ID=OE9A106798T1;Parent=OE9A106798;Name=OE9A106798T1;product=OE9A106798P1;Description=pyruvate decarboxylase 1;Ontology_term=GO:0000287%2C GO:0004737%2C GO:0005829%2C GO:0006094%2C GO:0006096%2C GO:0009507%2C GO:0016020%2C GO:0030976%2C GO:0034059	4.60395e-15	1.42433e-13	4.9761	4.00991	998	3143	37416	634	977	493	3860	61	79	78	541	549	30	33	84
ID=OE9A110374T1;Parent=OE9A110374;Name=OE9A110374T1;product=OE9A110374P1;Description=GDSL esterase lipase At5g55050-like;Ontology_term=GO:0016788	3.61201e-19	1.78509e-17	4.6559	4.00982	227	288	308	278	257	131	296	5	11	12	201	809	59	46	65
ID=OE9A074244T2;Parent=OE9A074244;Name=OE9A074244T2;product=OE9A074244P2;Description=cannabidiolic acid synthase-like;Ontology_term=GO:0016614%2C GO:0050660%2C GO:0055114	3.47824e-11	6.41051e-10	6.69144	4.0057	52	49	468	38	143	1282	1176	22	2	17	473	622	5	7	29
ID=OE9A086962T1;Parent=OE9A086962;Name=OE9A086962T1;product=OE9A086962P1;Description=WRKY transcription factor 22-like;Ontology_term=GO:0003700%2C GO:0005667%2C GO:0006355%2C GO:0043565%2C GO:0045449	2.2098e-28	2.59466e-26	4.38668	4.00488	138	162	822	331	126	846	666	33	62	31	775	2036	284	193	192
ID=OE9A066785T3;Parent=OE9A066785;Name=OE9A066785T3;product=OE9A066785P2;Description=ethylene-responsive transcription factor ABR1-like;Ontology_term=GO:0003677%2C GO:0003700%2C GO:0005667%2C GO:0006355%2C GO:0045449	2.9574e-13	7.28986e-12	5.22184	4.00482	432	1582	1453	688	96	126	425	5	3	16	378	887	5	4	11
ID=OE9A043608T1;Parent=OE9A043608;Name=OE9A043608T1;product=OE9A043608P1;Description=linoleate 13S-lipoxygenase 3-1, chloroplastic;Ontology_term=GO:0005515%2C GO:0009534%2C GO:0009570%2C GO:0016165%2C GO:0031408%2C GO:0046872%2C GO:0055114	1.54143e-43	6.66009e-41	4.2274	4.00051	2719	5420	16387	3615	4210	32016	28985	2078	1291	2265	16838	31382	13112	4105	15253
ID=OE9A062617T2;Parent=OE9A062617;Name=OE9A062617T2;product=OE9A062617P2	6.5861e-43	2.76155e-40	4.22996	3.99925	172	507	1097	422	309	4786	3168	230	257	259	2110	1987	1283	262	1582
ID=OE9A120431T1;Parent=OE9A120431;Name=OE9A120431T1;product=OE9A120431P1;Description=NIM1-INTERACTING 1-like;Ontology_term=GO:0010112	8.82497e-09	1.13901e-07	8.00486	3.99772	28	51	9	41	139	30	55	0	0	0	0	0	0	0	0
ID=OE9A119255T1;Parent=OE9A119255;Name=OE9A119255T1;product=OE9A119255P1;Description=uncharacterized N-acetyltransferase p20-like;Ontology_term=GO:0006474%2C GO:0008080%2C GO:0042967	2.96463e-25	2.68042e-23	4.43605	3.99641	141	290	2205	1682	907	2564	1569	95	78	165	1026	1264	75	82	120
ID=OE9A016062T4;Parent=OE9A016062;Name=OE9A016062T4;product=OE9A016062P1	2.60738e-13	6.46807e-12	5.16681	3.99459	1	3	20	4	0	82	296	7	2	8	88	138	0	0	0
ID=OE9A016062T8;Parent=OE9A016062;Name=OE9A016062T8;product=OE9A016062P4;Description=uncharacterized protein LOC111371659 isoform X15;Ontology_term=GO:0005509	1.61519e-17	6.57157e-16	4.72034	3.98999	1	5	31	7	3	132	369	14	6	11	129	172	0	1	0
ID=OE9A073762T1;Parent=OE9A073762;Name=OE9A073762T1;product=OE9A073762P1;Description=ethylene-responsive transcription factor ERF118-like;Ontology_term=GO:0003677%2C GO:0003700%2C GO:0005667%2C GO:0006355%2C GO:0045449	3.39373e-12	7.29178e-11	5.31494	3.98362	37	144	273	351	319	83	157	7	0	3	53	37	11	9	9
ID=OE9A016062T6;Parent=OE9A016062;Name=OE9A016062T6;product=OE9A016062P3;Description=uncharacterized protein LOC111371659 isoform X20;Ontology_term=GO:0005509	1.41696e-17	5.80557e-16	4.7021	3.98025	1	6	39	9	6	149	443	16	7	14	158	206	0	3	2
ID=OE9A016062T7;Parent=OE9A016062;Name=OE9A016062T7;product=OE9A016062P1	1.41696e-17	5.80557e-16	4.7021	3.98025	1	6	39	9	6	149	443	16	7	14	158	206	0	3	2
ID=OE9A090962T1;Parent=OE9A090962;Name=OE9A090962T1;product=OE9A090962P1;Description=elicitor-responsive 1-like;Ontology_term=GO:0005515	1.25879e-16	4.62657e-15	4.75946	3.97767	17	39	128	10	18	170	281	4	6	18	115	65	8	14	34
ID=OE9A090962T2;Parent=OE9A090962;Name=OE9A090962T2;product=OE9A090962P2;Description=elicitor-responsive 1-like;Ontology_term=GO:0005515	1.25879e-16	4.62657e-15	4.75946	3.97767	17	39	128	10	18	170	281	4	6	18	115	65	8	14	34
ID=OE9A043492T1;Parent=OE9A043492;Name=OE9A043492T1;product=OE9A043492P1;Description=transcription factor bHLH35-like;Ontology_term=GO:0046983	5.95288e-10	9.26975e-09	6.4147	3.97373	0	10	33	2	2	227	50	0	2	4	24	103	0	0	1
ID=OE9A117817T8;Parent=OE9A117817;Name=OE9A117817T8;product=OE9A117817P4	0	0	4.15498	3.96658	386	500	3156	903	1250	3669	3139	271	192	199	3179	6905	1422	448	1801
ID=OE9A041554T1;Parent=OE9A041554;Name=OE9A041554T1;product=OE9A041554P1;Description=myb-related Myb4-like;Ontology_term=GO:0003677	2.29839e-16	8.16455e-15	4.76599	3.96584	19	20	447	52	65	2043	1238	90	23	100	696	1747	263	99	493
ID=OE9A011680T1;Parent=OE9A011680;Name=OE9A011680T1;product=OE9A011680P1;Description=extra-large guanine nucleotide-binding 1-like;Ontology_term=GO:0003924%2C GO:0004871%2C GO:0005525%2C GO:0007186%2C GO:0031683	1.01727e-34	2.20397e-32	4.25277	3.96482	57	112	4771	286	575	1480	2130	136	63	120	1204	1401	135	154	304
ID=OE9A118390T1;Parent=OE9A118390;Name=OE9A118390T1;product=OE9A118390P1;Description=NRT1 PTR FAMILY -like;Ontology_term=GO:0005215%2C GO:0006810%2C GO:0016021	1.13526e-08	1.43793e-07	7.92474	3.96402	9	22	33	10	18	39	39	0	0	0	31	31	8	2	13
ID=OE9A097840T2;Parent=OE9A097840;Name=OE9A097840T2;product=OE9A097840P2;Description=nudix hydrolase 17, mitochondrial-like;Ontology_term=GO:0016787	7.36909e-23	5.3109e-21	4.43781	3.95391	16	81	760	134	161	1494	1175	71	36	108	882	1138	168	83	193
ID=OE9A097840T1;Parent=OE9A097840;Name=OE9A097840T1;product=OE9A097840P1;Description=nudix hydrolase 17, mitochondrial-like;Ontology_term=GO:0016787	7.36909e-23	5.3109e-21	4.43781	3.95391	16	81	760	134	161	1494	1175	71	36	108	882	1138	168	83	193
ID=OE9A093283T2;Parent=OE9A093283;Name=OE9A093283T2;product=OE9A093283P2;Description=uncharacterized RING finger -like isoform X2;Ontology_term=GO:0005515%2C GO:0008270	0	0	4.08817	3.95384	755	1430	3954	1397	1815	5958	5582	432	323	416	4337	7507	1283	602	1889
ID=OE9A093283T3;Parent=OE9A093283;Name=OE9A093283T3;product=OE9A093283P3;Description=uncharacterized RING finger -like isoform X2;Ontology_term=GO:0005515%2C GO:0008270	0	0	4.08817	3.95384	755	1430	3954	1397	1815	5958	5582	432	323	416	4337	7507	1283	602	1889
ID=OE9A099740T1;Parent=OE9A099740;Name=OE9A099740T1;product=OE9A099740P1;Description=auxin-responsive IAA29-like;Ontology_term=GO:0005515	1.48861e-29	2.00718e-27	4.2989	3.95324	349	642	1140	225	210	248	256	12	12	20	311	394	11	49	40
ID=OE9A016062T5;Parent=OE9A016062;Name=OE9A016062T5;product=OE9A016062P1	9.04259e-15	2.70427e-13	4.8726	3.9474	1	3	23	4	0	104	348	10	4	11	109	149	0	0	0
ID=OE9A002894T1;Parent=OE9A002894;Name=OE9A002894T1;product=OE9A002894P1;Description=dehydration-responsive element-binding 1B-like;Ontology_term=GO:0003677%2C GO:0003700%2C GO:0005667%2C GO:0006355%2C GO:0045449	2.6535e-14	7.5118e-13	4.92621	3.94702	37	86	22	0	2	271	118	4	8	11	49	134	49	2	266
ID=OE9A062617T1;Parent=OE9A062617;Name=OE9A062617T1;product=OE9A062617P1	6.474e-43	2.7314e-40	4.16728	3.94628	190	564	1307	499	354	5299	3569	270	281	317	2425	2338	1661	336	2058
ID=OE9A016062T1;Parent=OE9A016062;Name=OE9A016062T1;product=OE9A016062P1;Description=uncharacterized protein LOC111371659 isoform X15;Ontology_term=GO:0005509	8.91334e-15	2.66676e-13	4.86958	3.94622	1	3	23	4	0	104	347	10	4	11	109	149	0	0	0
ID=OE9A042695T1;Parent=OE9A042695;Name=OE9A042695T1;product=OE9A042695P1;Description=Branch domain-containing;Ontology_term=GO:0008375%2C GO:0016021	2.77554e-23	2.07735e-21	4.40879	3.94125	17	31	341	97	117	343	435	34	12	16	344	391	15	29	79
ID=OE9A015639T1;Parent=OE9A015639;Name=OE9A015639T1;product=OE9A015639P1	0	0	4.08543	3.94108	610	1204	2439	1055	989	2724	2659	143	211	193	1796	2434	452	145	554
ID=OE9A077993T1;Parent=OE9A077993;Name=OE9A077993T1;product=OE9A077993P1;Description=E3 ubiquitin- ligase RGLG2-like;Ontology_term=GO:0005515%2C GO:0008270	1.01687e-21	6.49871e-20	4.43433	3.92761	177	375	950	305	487	283	547	10	23	31	71	96	10	5	12
ID=OE9A062775T1;Parent=OE9A062775;Name=OE9A062775T1;product=OE9A062775P1;Description=probable WRKY transcription factor 40;Ontology_term=GO:0002237%2C GO:0003700%2C GO:0005634%2C GO:0005667%2C GO:0031347%2C GO:0043565%2C GO:0044212%2C GO:0045449%2C GO:0045892	5.02361e-21	2.97422e-19	4.45587	3.92709	1628	5944	12231	2588	1502	15521	11664	1012	327	821	8652	18991	1509	1051	2834
ID=OE9A077993T2;Parent=OE9A077993;Name=OE9A077993T2;product=OE9A077993P1	1.06382e-21	6.774e-20	4.4226	3.91913	173	363	901	294	464	278	532	10	22	31	71	96	10	5	12
ID=OE9A062775T2;Parent=OE9A062775;Name=OE9A062775T2;product=OE9A062775P2;Description=probable WRKY transcription factor 40;Ontology_term=GO:0002237%2C GO:0003700%2C GO:0005634%2C GO:0005667%2C GO:0031347%2C GO:0043565%2C GO:0044212%2C GO:0045449%2C GO:0045892	6.11316e-21	3.60403e-19	4.44474	3.91754	1677	6131	12775	2674	1552	15951	11987	1049	339	849	8960	19672	1575	1089	2946
ID=OE9A086650T1;Parent=OE9A086650;Name=OE9A086650T1;product=OE9A086650P1;Description=SENESCENCE-ASSOCIATED GENE 21, mitochondrial-like;Ontology_term=GO:0006950	2.28039e-19	1.15555e-17	4.4789	3.89939	2100	3329	1942	2192	1412	1609	3296	116	54	195	1489	2473	517	358	532
ID=OE9A086650T2;Parent=OE9A086650;Name=OE9A086650T2;product=OE9A086650P2;Description=SENESCENCE-ASSOCIATED GENE 21, mitochondrial-like;Ontology_term=GO:0006950	2.28039e-19	1.15555e-17	4.4789	3.89939	2100	3329	1942	2192	1412	1609	3296	116	54	195	1489	2473	517	358	532
ID=OE9A117817T7;Parent=OE9A117817;Name=OE9A117817T7;product=OE9A117817P4	0	2.05991e-43	4.09381	3.898	407	524	3324	997	1358	3803	3245	298	204	213	3345	7378	1532	481	1986
ID=OE9A117817T1;Parent=OE9A117817;Name=OE9A117817T1;product=OE9A117817P1	0	6.30584e-44	4.08922	3.8962	407	524	3331	1001	1360	3806	3249	298	206	214	3347	7389	1539	486	1995
ID=OE9A117817T3;Parent=OE9A117817;Name=OE9A117817T3;product=OE9A117817P1	0	6.30584e-44	4.08922	3.8962	407	524	3331	1001	1360	3806	3249	298	206	214	3347	7389	1539	486	1995
ID=OE9A117817T4;Parent=OE9A117817;Name=OE9A117817T4;product=OE9A117817P3	0	6.30584e-44	4.08922	3.8962	407	524	3331	1001	1360	3806	3249	298	206	214	3347	7389	1539	486	1995
ID=OE9A117817T6;Parent=OE9A117817;Name=OE9A117817T6;product=OE9A117817P1	0	6.30584e-44	4.08922	3.8962	407	524	3331	1001	1360	3806	3249	298	206	214	3347	7389	1539	486	1995
ID=OE9A117817T2;Parent=OE9A117817;Name=OE9A117817T2;product=OE9A117817P2	0	6.30584e-44	4.08922	3.8962	407	524	3331	1001	1360	3806	3249	298	206	214	3347	7389	1539	486	1995
ID=OE9A026284T1;Parent=OE9A026284;Name=OE9A026284T1;product=OE9A026284P1;Description=zinc finger AN1 domain-containing stress-associated 12;Ontology_term=GO:0008270	1.63488e-18	7.59185e-17	4.51082	3.89391	115	308	680	429	251	425	200	15	18	16	397	1570	42	12	257
ID=OE9A031061T4;Parent=OE9A031061;Name=OE9A031061T4;product=OE9A031061P3;Description=E3 ubiquitin- ligase RGLG2-like;Ontology_term=GO:0005515%2C GO:0008270	1.89699e-17	7.69574e-16	4.56479	3.89329	222	316	813	330	490	189	395	6	12	23	143	245	40	66	64
ID=OE9A103424T1;Parent=OE9A103424;Name=OE9A103424T1;product=OE9A103424P1	1.91154e-09	2.74793e-08	5.60718	3.89086	6	28	44	28	27	49	66	1	0	3	44	48	0	6	1
ID=OE9A032569T1;Parent=OE9A032569;Name=OE9A032569T1;product=OE9A032569P1	1.91154e-09	2.74793e-08	5.60718	3.89086	6	28	44	28	27	49	66	1	0	3	44	48	0	6	1
ID=OE9A062775T3;Parent=OE9A062775;Name=OE9A062775T3;product=OE9A062775P3;Description=probable WRKY transcription factor 40;Ontology_term=GO:0003700%2C GO:0005667%2C GO:0006355%2C GO:0043565%2C GO:0045449	1.46211e-20	8.32533e-19	4.41478	3.88825	1775	6534	14058	2879	1678	16970	12782	1139	366	927	9681	21261	1741	1194	3216
ID=OE9A019980T4;Parent=OE9A019980;Name=OE9A019980T4;product=OE9A019980P4;Description=calcium permeable stress-gated cation channel 1-like isoform X1;Ontology_term=GO:0016021	0	0	4.051	3.88681	1507	2914	6442	1723	1941	4185	3656	217	318	286	4551	14775	603	361	1231
ID=OE9A079345T1;Parent=OE9A079345;Name=OE9A079345T1;product=OE9A079345P1;Description=Alpha beta hydrolase related;Ontology_term=GO:0016021%2C GO:0016787	1.81267e-09	2.61656e-08	5.56254	3.88555	33	57	48	49	64	54	56	0	2	2	43	72	6	10	20
ID=OE9A004162T2;Parent=OE9A004162;Name=OE9A004162T2;product=OE9A004162P1;Description=probable WRKY transcription factor 23;Ontology_term=GO:0003700%2C GO:0005667%2C GO:0006355%2C GO:0043565%2C GO:0045449	9.99878e-23	7.11092e-21	4.34212	3.88408	397	809	2499	705	559	2916	1972	180	74	169	855	1203	268	183	311
ID=OE9A081874T1;Parent=OE9A081874;Name=OE9A081874T1;product=OE9A081874P1	1.91219e-08	2.34229e-07	7.86951	3.88406	24	158	64	35	33	29	48	0	0	0	63	62	0	9	3
ID=OE9A029863T1;Parent=OE9A029863;Name=OE9A029863T1;product=OE9A029863P1;Description=LEAF RUST 10 DISEASE-RESISTANCE LOCUS RECEPTOR-LIKE PROTEIN KINASE-like;Ontology_term=GO:0004674%2C GO:0005524%2C GO:0006468%2C GO:0009069	6.40832e-15	1.9532e-13	4.73531	3.8802	177	242	261	27	7	415	313	6	11	31	395	1488	22	13	53
ID=OE9A106304T1;Parent=OE9A106304;Name=OE9A106304T1;product=OE9A106304P1;Description=peroxidase 5-like;Ontology_term=GO:0004601%2C GO:0005576%2C GO:0006804%2C GO:0006979%2C GO:0009505%2C GO:0009664%2C GO:0020037%2C GO:0042744%2C GO:0046872%2C GO:0055114%2C GO:0098869	1.55902e-14	4.54583e-13	4.70924	3.87923	2	0	70	11	2	76	93	3	3	5	25	20	1	1	4
ID=OE9A016062T2;Parent=OE9A016062;Name=OE9A016062T2;product=OE9A016062P2;Description=uncharacterized protein LOC111371659 isoform X15;Ontology_term=GO:0005509	4.66862e-12	9.81173e-11	5.12836	3.87776	1	3	15	3	0	65	261	6	2	7	78	112	0	0	0
ID=OE9A031061T3;Parent=OE9A031061;Name=OE9A031061T3;product=OE9A031061P2	6.81734e-17	2.57858e-15	4.56989	3.87531	261	378	921	383	547	221	496	7	15	28	167	291	50	80	70
ID=OE9A041403T1;Parent=OE9A041403;Name=OE9A041403T1;product=OE9A041403P1;Description=calmodulin-binding 60 C;Ontology_term=GO:0005516%2C GO:0006950%2C GO:0009617%2C GO:0050789	5.04031e-32	8.39812e-30	4.16784	3.8738	77	168	2135	352	1055	2130	2079	131	84	189	1601	2913	244	100	528
ID=OE9A016062T3;Parent=OE9A016062;Name=OE9A016062T3;product=OE9A016062P1	4.64118e-12	9.7593e-11	5.11567	3.87314	1	3	15	3	0	65	258	6	2	7	77	111	0	0	0
ID=OE9A013124T1;Parent=OE9A013124;Name=OE9A013124T1;product=OE9A013124P1	1.90236e-08	2.33147e-07	7.97421	3.87172	5	23	4	2	0	26	58	0	0	0	189	112	0	9	0
ID=OE9A013124T2;Parent=OE9A013124;Name=OE9A013124T2;product=OE9A013124P2	1.90236e-08	2.33147e-07	7.97421	3.87172	5	23	4	2	0	26	58	0	0	0	189	112	0	9	0
ID=OE9A013124T3;Parent=OE9A013124;Name=OE9A013124T3;product=OE9A013124P3	1.90236e-08	2.33147e-07	7.97421	3.87172	5	23	4	2	0	26	58	0	0	0	189	112	0	9	0
ID=OE9A040473T1;Parent=OE9A040473;Name=OE9A040473T1;product=OE9A040473P1	1.70955e-20	9.65572e-19	4.38995	3.87019	23	26	510	40	24	216	211	18	6	11	183	197	53	50	57
ID=OE9A060268T1;Parent=OE9A060268;Name=OE9A060268T1;product=OE9A060268P1;Description=berberine bridge enzyme-like 18;Ontology_term=GO:0016614%2C GO:0050660%2C GO:0055114	3.86352e-21	2.31679e-19	4.36855	3.8699	1185	1708	1354	135	87	3898	2207	119	135	272	2657	6772	567	367	554
ID=OE9A119528T1;Parent=OE9A119528;Name=OE9A119528T1;product=OE9A119528P1;Description=cannabidiolic acid synthase-like;Ontology_term=GO:0016614%2C GO:0050660%2C GO:0055114	1.23376e-17	5.13003e-16	4.50343	3.86875	6	6	104	44	260	127	152	4	5	12	64	66	0	1	3
ID=OE9A066078T1;Parent=OE9A066078;Name=OE9A066078T1;product=OE9A066078P1;Description=probable myosin-binding 5 isoform X1;Ontology_term=GO:0016021	2.17435e-08	2.63619e-07	7.81908	3.86757	0	2	8	3	1	34	39	0	0	0	0	0	0	0	0
ID=OE9A031061T2;Parent=OE9A031061;Name=OE9A031061T2;product=OE9A031061P2;Description=E3 ubiquitin- ligase RGLG2-like;Ontology_term=GO:0005515%2C GO:0008270	6.15637e-17	2.34398e-15	4.55104	3.86574	258	377	910	382	543	221	486	7	15	28	166	287	50	79	70
ID=OE9A079512T1;Parent=OE9A079512;Name=OE9A079512T1;product=OE9A079512P1;Description=transcriptional regulator EFH1 isoform X2;Ontology_term=GO:0005488	1.02896e-31	1.65152e-29	4.16114	3.86566	598	1020	7920	3475	2325	1161	2903	147	111	114	1349	953	75	142	113
ID=OE9A031061T1;Parent=OE9A031061;Name=OE9A031061T1;product=OE9A031061P1;Description=E3 ubiquitin- ligase RGLG2-like;Ontology_term=GO:0005515%2C GO:0008270	6.03351e-17	2.29845e-15	4.54724	3.86379	258	374	897	378	526	221	484	7	15	28	154	268	48	78	62
ID=OE9A066106T1;Parent=OE9A066106;Name=OE9A066106T1;product=OE9A066106P1	3.329e-31	5.09767e-29	4.16256	3.86198	582	901	2132	1274	1706	1244	1488	96	49	115	1755	3194	391	259	588
ID=OE9A092483T1;Parent=OE9A092483;Name=OE9A092483T1;product=OE9A092483P1;Description=universal stress A;Ontology_term=GO:0006950	8.69437e-11	1.52413e-09	7.17685	3.85741	205	589	9666	304	397	250	2627	15	8	8	312	228	6	12	18
ID=OE9A069162T1;Parent=OE9A069162;Name=OE9A069162T1;product=OE9A069162P1;Description=probable receptor kinase At1g33260;Ontology_term=GO:0004672%2C GO:0005524%2C GO:0006468%2C GO:0016020	9.6802e-09	1.24092e-07	8.6444	3.85527	11	18	11	0	0	95	26	0	0	0	0	0	0	0	0
ID=OE9A019475T1;Parent=OE9A019475;Name=OE9A019475T1;product=OE9A019475P1;Description=lignin-forming anionic peroxidase;Ontology_term=GO:0004601%2C GO:0005576%2C GO:0006804%2C GO:0006979%2C GO:0020037%2C GO:0042744%2C GO:0046872%2C GO:0055114%2C GO:0098869	4.01031e-20	2.19422e-18	4.38139	3.85404	26	202	760	141	38	793	477	26	26	56	2	0	0	0	2
ID=OE9A113566T1;Parent=OE9A113566;Name=OE9A113566T1;product=OE9A113566P1;Description=probable receptor kinase At1g33260;Ontology_term=GO:0004672%2C GO:0005524%2C GO:0006468%2C GO:0016020	1.28175e-08	1.61209e-07	8.45546	3.85025	0	0	0	0	0	80	27	0	0	0	172	152	0	3	8
ID=OE9A074244T1;Parent=OE9A074244;Name=OE9A074244T1;product=OE9A074244P1;Description=cannabidiolic acid synthase-like;Ontology_term=GO:0016614%2C GO:0050660%2C GO:0055114	2.11298e-10	3.48577e-09	6.45843	3.84936	66	62	594	50	170	1506	1462	31	3	24	555	725	7	8	35
ID=OE9A100031T1;Parent=OE9A100031;Name=OE9A100031T1;product=OE9A100031P1;Description=calmodulin-binding 60 C;Ontology_term=GO:0005516%2C GO:0006950%2C GO:0009617%2C GO:0050789	7.47044e-29	9.43649e-27	4.1745	3.84781	72	169	2363	387	1095	2126	2033	123	81	194	1733	3056	276	100	566
ID=OE9A012623T1;Parent=OE9A012623;Name=OE9A012623T1;product=OE9A012623P1;Description=auxin-responsive IAA29-like;Ontology_term=GO:0005515	2.50287e-27	2.70295e-25	4.19308	3.84531	303	581	1060	213	195	232	236	12	12	20	278	363	11	42	40
ID=OE9A051211T1;Parent=OE9A051211;Name=OE9A051211T1;product=OE9A051211P1;Description=beta-glucosidase-like;Ontology_term=GO:0004553%2C GO:0005975	1.31992e-10	2.25287e-09	6.71546	3.8443	1840	3478	5997	2801	3059	21633	24146	189	40	520	15450	23037	68	269	638
ID=OE9A112876T1;Parent=OE9A112876;Name=OE9A112876T1;product=OE9A112876P1;Description=chitinase 10;Ontology_term=GO:0004568%2C GO:0005975%2C GO:0006032%2C GO:0016021%2C GO:0016998	1.47723e-20	8.39775e-19	4.352	3.84426	200	135	193	210	43	607	297	26	24	29	255	685	88	39	65
ID=OE9A003368T1;Parent=OE9A003368;Name=OE9A003368T1;product=OE9A003368P1	2.55791e-08	3.06879e-07	7.91063	3.82728	0	3	1	0	1	44	32	0	0	0	11	20	3	0	4
ID=OE9A019980T2;Parent=OE9A019980;Name=OE9A019980T2;product=OE9A019980P2;Description=calcium permeable stress-gated cation channel 1-like;Ontology_term=GO:0016021	0	0	3.98322	3.82592	1562	3021	7045	1931	2137	4411	3865	243	353	312	4837	16052	680	405	1398
ID=OE9A019980T3;Parent=OE9A019980;Name=OE9A019980T3;product=OE9A019980P3;Description=calcium permeable stress-gated cation channel 1-like;Ontology_term=GO:0016021	0	0	3.98322	3.82592	1562	3021	7045	1931	2137	4411	3865	243	353	312	4837	16052	680	405	1398
ID=OE9A031331T4;Parent=OE9A031331;Name=OE9A031331T4;product=OE9A031331P4;Description=phospholipid-transporting ATPase 9;Ontology_term=GO:0000287%2C GO:0004012%2C GO:0005524%2C GO:0006812%2C GO:0015917%2C GO:0016021%2C GO:0045332	4.31575e-17	1.66676e-15	4.4711	3.82264	17	38	2577	196	700	1041	1987	122	29	75	898	1564	309	134	509
ID=OE9A006398T1;Parent=OE9A006398;Name=OE9A006398T1;product=OE9A006398P1;Description=1-aminocyclopropane-1-carboxylate oxidase 1-like;Ontology_term=GO:0046872%2C GO:0051213%2C GO:0055114	2.03098e-10	3.36164e-09	6.72599	3.81971	184	253	16924	262	1123	430	4787	28	19	30	548	225	3	18	10
ID=OE9A089623T1;Parent=OE9A089623;Name=OE9A089623T1;product=OE9A089623P1;Description=late embryogenesis abundant At1g64065-like;Ontology_term=GO:0016020	8.77685e-20	4.64954e-18	4.34006	3.81844	79	194	1330	695	610	1263	2645	131	47	141	691	746	60	63	111
ID=OE9A111313T1;Parent=OE9A111313;Name=OE9A111313T1;product=OE9A111313P1	7.29984e-29	9.2544e-27	4.13541	3.81759	816	2006	1792	150	197	11136	6821	567	459	781	5555	11655	2898	1059	8279
ID=OE9A111313T2;Parent=OE9A111313;Name=OE9A111313T2;product=OE9A111313P2	7.29984e-29	9.2544e-27	4.13541	3.81759	816	2006	1792	150	197	11136	6821	567	459	781	5555	11655	2898	1059	8279
ID=OE9A111313T3;Parent=OE9A111313;Name=OE9A111313T3;product=OE9A111313P1	7.29984e-29	9.2544e-27	4.13541	3.81759	816	2006	1792	150	197	11136	6821	567	459	781	5555	11655	2898	1059	8279
ID=OE9A065292T1;Parent=OE9A065292;Name=OE9A065292T1;product=OE9A065292P1;Description=hypothetical protein POPTR_0016s05270g;Ontology_term=GO:0016021	3.06859e-08	3.62736e-07	7.77042	3.81509	18	49	162	44	39	31	40	0	0	0	65	88	1	4	13
ID=OE9A086962T2;Parent=OE9A086962;Name=OE9A086962T2;product=OE9A086962P2;Description=WRKY transcription factor 22-like;Ontology_term=GO:0003700%2C GO:0005667%2C GO:0006355%2C GO:0043565%2C GO:0045449	2.12035e-26	2.11975e-24	4.16995	3.81458	108	101	634	265	101	621	495	28	52	28	596	1531	225	156	151
ID=OE9A081874T2;Parent=OE9A081874;Name=OE9A081874T2;product=OE9A081874P2	3.12965e-08	3.69268e-07	7.78053	3.8108	22	113	64	35	33	29	43	0	0	0	63	55	0	9	3
ID=OE9A121913T1;Parent=OE9A121913;Name=OE9A121913T1;product=OE9A121913P1;Description=transcription factor MYC2-like;Ontology_term=GO:0046983	9.80155e-16	3.24769e-14	4.54054	3.81072	54	143	61	15	24	483	369	22	7	35	195	488	23	7	98
ID=OE9A059852T1;Parent=OE9A059852;Name=OE9A059852T1;product=OE9A059852P1;Description=butyrate-- ligase AAE11, peroxisomal-like;Ontology_term=GO:0008152%2C GO:0016874	6.17098e-11	1.10165e-09	5.2816	3.80697	15	44	52	72	61	300	82	4	3	11	108	296	8	5	6
ID=OE9A104825T1;Parent=OE9A104825;Name=OE9A104825T1;product=OE9A104825P1;Description=cytochrome P450 94C1-like;Ontology_term=GO:0005506%2C GO:0016020%2C GO:0016705%2C GO:0020037%2C GO:0055114	2.28628e-07	2.31272e-06	7.51869	3.80562	22	14	19	0	1	81	28	0	1	0	76	119	0	1	6
ID=OE9A079512T2;Parent=OE9A079512;Name=OE9A079512T2;product=OE9A079512P2;Description=;Ontology_term=GO:0005488	6.31887e-31	9.4084e-29	4.09109	3.80246	516	874	7065	3094	2129	1025	2532	135	103	104	1199	859	64	119	103
ID=OE9A004493T1;Parent=OE9A004493;Name=OE9A004493T1;product=OE9A004493P1	3.3973e-08	3.9843e-07	7.76021	3.79862	0	0	1	0	0	33	37	0	0	0	21	3	0	0	1
ID=OE9A004493T2;Parent=OE9A004493;Name=OE9A004493T2;product=OE9A004493P2	3.3973e-08	3.9843e-07	7.76021	3.79862	0	0	1	0	0	33	37	0	0	0	21	3	0	0	1
ID=OE9A004493T3;Parent=OE9A004493;Name=OE9A004493T3;product=OE9A004493P1	3.3973e-08	3.9843e-07	7.76021	3.79862	0	0	1	0	0	33	37	0	0	0	21	3	0	0	1
ID=OE9A004493T5;Parent=OE9A004493;Name=OE9A004493T5;product=OE9A004493P4	3.3973e-08	3.9843e-07	7.76021	3.79862	0	0	1	0	0	33	37	0	0	0	21	3	0	0	1
ID=OE9A004493T4;Parent=OE9A004493;Name=OE9A004493T4;product=OE9A004493P3	3.3973e-08	3.9843e-07	7.76021	3.79862	0	0	1	0	0	33	37	0	0	0	21	3	0	0	1
ID=OE9A084275T3;Parent=OE9A084275;Name=OE9A084275T3;product=OE9A084275P1	4.15211e-07	4.00944e-06	6.91763	3.79721	1	23	12	38	8	36	40	1	0	0	88	95	0	0	2
ID=OE9A084275T4;Parent=OE9A084275;Name=OE9A084275T4;product=OE9A084275P1	4.15211e-07	4.00944e-06	6.91763	3.79721	1	23	12	38	8	36	40	1	0	0	88	95	0	0	2
ID=OE9A002015T1;Parent=OE9A002015;Name=OE9A002015T1;product=OE9A002015P1;Description=basic 7S globulin-like;Ontology_term=GO:0008233%2C GO:0019538	1.94288e-10	3.23182e-09	7.44114	3.79619	108	66	242	12	37	668	640	5	0	8	326	627	0	2	1
ID=OE9A017272T1;Parent=OE9A017272;Name=OE9A017272T1;product=OE9A017272P1;Description=basic blue -like;Ontology_term=GO:0006118%2C GO:0009055	2.93569e-08	3.48144e-07	7.95901	3.79586	0	2	1	0	2	48	30	0	0	0	11	20	5	0	5
ID=OE9A010853T1;Parent=OE9A010853;Name=OE9A010853T1;product=OE9A010853P1;Description=F-box At3g07870-like;Ontology_term=GO:0005515	2.01856e-17	8.16054e-16	4.40427	3.79225	73	64	449	125	253	1303	888	98	28	55	505	487	11	9	36
ID=OE9A048051T1;Parent=OE9A048051;Name=OE9A048051T1;product=OE9A048051P1;Description=auxin-responsive SAUR72-like;Ontology_term=GO:0009733	1.73252e-21	1.08251e-19	4.23905	3.7866	127	206	3210	1203	281	189	503	19	20	21	357	177	14	49	28
ID=OE9A026230T2;Parent=OE9A026230;Name=OE9A026230T2;product=OE9A026230P2;Description=S-adenosylmethionine synthase 3;Ontology_term=GO:0004478%2C GO:0005524%2C GO:0005737%2C GO:0006555%2C GO:0006556%2C GO:0006730%2C GO:0046872	8.31749e-28	9.29805e-26	4.1103	3.78639	2662	3672	2532	324	863	8727	7868	431	391	846	7238	10730	2221	1171	4179
ID=OE9A103748T1;Parent=OE9A103748;Name=OE9A103748T1;product=OE9A103748P1;Description=transcription factor bHLH3;Ontology_term=GO:0046983	8.21295e-36	1.94828e-33	4.02261	3.78387	70	295	225	79	23	1159	871	84	60	74	473	421	38	47	53
ID=OE9A069206T1;Parent=OE9A069206;Name=OE9A069206T1;product=OE9A069206P1;Description=star-related lipid transfer 7, mitochondrial;Ontology_term=GO:0005773%2C GO:0008289%2C GO:0016021	2.01257e-31	3.13674e-29	4.06105	3.78297	1921	2244	3074	571	1035	11064	10749	787	460	1007	5205	11681	5070	1200	6271
ID=OE9A106250T1;Parent=OE9A106250;Name=OE9A106250T1;product=OE9A106250P1;Description=UDP-glycosyltransferase 86A1-like;Ontology_term=GO:0008152%2C GO:0016758	7.84772e-32	1.27421e-29	4.05525	3.78129	192	252	1932	138	260	1127	828	58	59	89	476	1420	139	121	236
ID=OE9A038270T1;Parent=OE9A038270;Name=OE9A038270T1;product=OE9A038270P1;Description=L-ascorbate oxidase;Ontology_term=GO:0005507%2C GO:0005576%2C GO:0006118%2C GO:0008447%2C GO:0016021%2C GO:0016722%2C GO:0019852%2C GO:0055114	5.32879e-11	9.60116e-10	5.05482	3.77903	19	13	15	4	4	61	119	4	0	5	67	59	0	0	7
ID=OE9A038270T2;Parent=OE9A038270;Name=OE9A038270T2;product=OE9A038270P2;Description=L-ascorbate oxidase;Ontology_term=GO:0005507%2C GO:0005576%2C GO:0006118%2C GO:0008447%2C GO:0016021%2C GO:0016722%2C GO:0019852%2C GO:0055114	5.32879e-11	9.60116e-10	5.05482	3.77903	19	13	15	4	4	61	119	4	0	5	67	59	0	0	7
ID=OE9A083464T1;Parent=OE9A083464;Name=OE9A083464T1;product=OE9A083464P1	8.66317e-19	4.12133e-17	4.32002	3.7786	13	41	1508	488	1039	549	753	54	14	42	185	408	38	34	64
ID=OE9A105450T1;Parent=OE9A105450;Name=OE9A105450T1;product=OE9A105450P1;Description=probable WRKY transcription factor 53;Ontology_term=GO:0003700%2C GO:0005667%2C GO:0006355%2C GO:0043565%2C GO:0045449	3.33336e-10	5.36619e-09	6.86255	3.77393	27	29	871	14	33	1443	799	22	2	10	344	1356	3	3	12
ID=OE9A029191T1;Parent=OE9A029191;Name=OE9A029191T1;product=OE9A029191P1;Description=ethylene-responsive transcription factor 1B-like;Ontology_term=GO:0003677%2C GO:0003700%2C GO:0005634%2C GO:0005667%2C GO:0006355%2C GO:0045449	2.7808e-07	2.76697e-06	6.71259	3.76625	5	8	21	70	53	87	29	1	1	0	19	25	0	0	0
ID=OE9A075707T1;Parent=OE9A075707;Name=OE9A075707T1;product=OE9A075707P1	6.58958e-24	5.25814e-22	4.15214	3.76599	47	92	1106	257	244	1069	681	79	44	50	732	1704	158	108	320
ID=OE9A052730T2;Parent=OE9A052730;Name=OE9A052730T2;product=OE9A052730P2;Description=alpha carbonic anhydrase 7-like;Ontology_term=GO:0004089%2C GO:0006730%2C GO:0006807%2C GO:0008270	1.20809e-13	3.13235e-12	4.64849	3.76449	158	223	1713	750	736	1943	1274	47	30	150	193	301	0	1	17
ID=OE9A052730T1;Parent=OE9A052730;Name=OE9A052730T1;product=OE9A052730P1;Description=alpha carbonic anhydrase 7-like;Ontology_term=GO:0004089%2C GO:0006730%2C GO:0006807%2C GO:0008270	1.20809e-13	3.13235e-12	4.64849	3.76449	158	223	1713	750	736	1943	1274	47	30	150	193	301	0	1	17
ID=OE9A041977T1;Parent=OE9A041977;Name=OE9A041977T1;product=OE9A041977P1;Description=probable WRKY transcription factor 53;Ontology_term=GO:0003700%2C GO:0005667%2C GO:0006355%2C GO:0043565%2C GO:0045449	1.32545e-22	9.24774e-21	4.17793	3.76414	250	172	2626	1046	950	4851	4512	435	153	303	2284	2150	205	626	448
ID=OE9A041977T2;Parent=OE9A041977;Name=OE9A041977T2;product=OE9A041977P2;Description=probable WRKY transcription factor 53;Ontology_term=GO:0003700%2C GO:0005667%2C GO:0006355%2C GO:0043565%2C GO:0045449	1.32545e-22	9.24774e-21	4.17793	3.76414	250	172	2626	1046	950	4851	4512	435	153	303	2284	2150	205	626	448
ID=OE9A103367T1;Parent=OE9A103367;Name=OE9A103367T1;product=OE9A103367P1;Description=transcription factor MYB108-like;Ontology_term=GO:0003677	2.39482e-19	1.20916e-17	4.27414	3.76259	838	1536	796	301	703	355	925	53	23	32	174	351	63	17	73
ID=OE9A106469T1;Parent=OE9A106469;Name=OE9A106469T1;product=OE9A106469P1	4.25e-08	4.88046e-07	7.74999	3.76105	18	34	31	11	21	35	34	0	0	0	13	97	0	0	0
ID=OE9A042096T1;Parent=OE9A042096;Name=OE9A042096T1;product=OE9A042096P1;Description=gamma-glutamyl peptidase 5-like;Ontology_term=GO:0005829%2C GO:0006508%2C GO:0006541%2C GO:0008233%2C GO:0016740%2C GO:0019760	3.8452e-07	3.73421e-06	6.27538	3.76055	73	102	57	3	7	28	66	1	0	1	346	245	7	23	44
ID=OE9A086127T1;Parent=OE9A086127;Name=OE9A086127T1;product=OE9A086127P1;Description=cytochrome P450 81F3-like;Ontology_term=GO:0005506%2C GO:0016021%2C GO:0016709%2C GO:0020037%2C GO:0042343%2C GO:0044550%2C GO:0055114%2C GO:0098542	1.72914e-33	3.22681e-31	4.00937	3.75727	1042	1443	2841	1867	2369	4479	5354	288	247	508	4795	6559	737	428	1433
ID=OE9A043694T1;Parent=OE9A043694;Name=OE9A043694T1;product=OE9A043694P1;Description=glutathione S-transferase F9-like;Ontology_term=GO:0004364%2C GO:0005515%2C GO:0005737%2C GO:0006749%2C GO:0006803	6.43268e-16	2.16735e-14	4.42512	3.75305	233	292	80	11	5	223	129	7	13	9	266	632	167	66	317
ID=OE9A087458T7;Parent=OE9A087458;Name=OE9A087458T7;product=OE9A087458P6	6.23893e-30	8.66189e-28	4.03818	3.75101	106	279	3160	573	912	2209	2135	200	92	163	1585	2971	714	322	795
ID=OE9A071075T1;Parent=OE9A071075;Name=OE9A071075T1;product=OE9A071075P1;Description=WRKY transcription factor 22-like;Ontology_term=GO:0003700%2C GO:0005667%2C GO:0006355%2C GO:0043565%2C GO:0045449	1.71303e-29	2.29651e-27	4.04306	3.75038	140	125	519	266	151	435	383	21	38	27	434	1504	95	81	101
ID=OE9A013267T3;Parent=OE9A013267;Name=OE9A013267T3;product=OE9A013267P2;Description=calmodulin-binding 60 B-like;Ontology_term=GO:0005516%2C GO:0006950	6.92382e-42	2.66221e-39	3.94145	3.74862	995	1885	7022	7211	7213	8983	6213	589	534	613	6270	8496	1228	509	3184
ID=OE9A117660T1;Parent=OE9A117660;Name=OE9A117660T1;product=OE9A117660P1;Description=xyloglucan endotransglucosylase hydrolase 2-like;Ontology_term=GO:0004553%2C GO:0005618%2C GO:0010411%2C GO:0016762%2C GO:0042546%2C GO:0048046	7.47969e-15	2.25713e-13	4.48618	3.74134	626	736	2538	1149	840	1682	1948	56	40	182	1015	661	109	43	229
ID=OE9A114032T2;Parent=OE9A114032;Name=OE9A114032T2;product=OE9A114032P2;Description=calcium-transporting atpase 2, plasma membrane-type;Ontology_term=GO:0005388%2C GO:0005516%2C GO:0005524%2C GO:0005887%2C GO:0016529%2C GO:0046872%2C GO:0070588	6.20467e-41	2.24976e-38	3.93439	3.73785	119	350	500	169	210	642	626	42	40	61	264	336	135	52	205
ID=OE9A080376T2;Parent=OE9A080376;Name=OE9A080376T2;product=OE9A080376P1	1.39269e-21	8.78816e-20	4.15406	3.72786	187	406	2685	688	868	202	514	21	19	26	162	209	18	30	39
ID=OE9A121172T1;Parent=OE9A121172;Name=OE9A121172T1;product=OE9A121172P1;Description=tetraspanin-8-like;Ontology_term=GO:0006811%2C GO:0016021	5.8893e-15	1.80207e-13	4.44925	3.72547	297	1034	2202	177	248	5604	5267	257	97	508	4330	5465	1191	1396	1970
ID=OE9A087458T6;Parent=OE9A087458;Name=OE9A087458T6;product=OE9A087458P1	1.46202e-28	1.75794e-26	4.02225	3.72505	106	279	3183	580	922	2219	2144	206	92	164	1599	2989	728	335	807
ID=OE9A075300T1;Parent=OE9A075300;Name=OE9A075300T1;product=OE9A075300P1;Description=receptor 12;Ontology_term=GO:0005515	2.47889e-16	8.77453e-15	4.35426	3.72357	8	39	224	70	115	649	391	29	14	47	259	426	46	62	104
ID=OE9A087458T1;Parent=OE9A087458;Name=OE9A087458T1;product=OE9A087458P1	9.92155e-29	1.22238e-26	4.01698	3.72256	106	279	3219	585	928	2228	2157	207	93	166	1611	3002	739	343	816
ID=OE9A087458T2;Parent=OE9A087458;Name=OE9A087458T2;product=OE9A087458P2	9.92155e-29	1.22238e-26	4.01698	3.72256	106	279	3219	586	929	2228	2157	207	93	166	1611	3002	739	343	816
ID=OE9A087458T3;Parent=OE9A087458;Name=OE9A087458T3;product=OE9A087458P3	9.92155e-29	1.22238e-26	4.01698	3.72256	106	279	3217	585	928	2228	2157	207	93	166	1610	3002	739	343	816
ID=OE9A087458T5;Parent=OE9A087458;Name=OE9A087458T5;product=OE9A087458P5	9.92155e-29	1.22238e-26	4.01698	3.72256	106	279	3217	585	928	2228	2157	207	93	166	1610	3002	739	343	816
ID=OE9A087458T4;Parent=OE9A087458;Name=OE9A087458T4;product=OE9A087458P4	9.92155e-29	1.22238e-26	4.01698	3.72256	106	279	3217	585	928	2228	2157	207	93	166	1610	3002	739	343	816
ID=OE9A006034T12;Parent=OE9A006034;Name=OE9A006034T12;product=OE9A006034P1	1.67053e-34	3.45868e-32	3.95909	3.72254	108	312	221	125	218	521	627	26	47	53	477	437	32	36	61
ID=OE9A006034T13;Parent=OE9A006034;Name=OE9A006034T13;product=OE9A006034P5;Description=PI-PLC X domain-containing At5g67130-like isoform X1;Ontology_term=GO:0006629%2C GO:0008081	1.80669e-34	3.72956e-32	3.95795	3.72137	108	312	221	125	218	521	626	26	47	53	477	436	32	35	61
ID=OE9A104251T1;Parent=OE9A104251;Name=OE9A104251T1;product=OE9A104251P1	1.38669e-16	5.07268e-15	4.33039	3.71864	68	210	2132	541	597	3091	2407	145	66	267	2291	2425	222	141	320
ID=OE9A007444T1;Parent=OE9A007444;Name=OE9A007444T1;product=OE9A007444P1;Description=lignin-forming anionic peroxidase-like;Ontology_term=GO:0004601%2C GO:0005576%2C GO:0006804%2C GO:0006979%2C GO:0020037%2C GO:0042744%2C GO:0046872%2C GO:0055114%2C GO:0098869	5.86728e-07	5.49802e-06	6.96896	3.718	4	7	13	0	0	45	32	0	1	0	19	9	0	0	1
ID=OE9A084275T1;Parent=OE9A084275;Name=OE9A084275T1;product=OE9A084275P1;Description=Alpha beta hydrolase related;Ontology_term=GO:0016021%2C GO:0016787	6.58566e-07	6.11794e-06	6.8392	3.71422	1	22	12	33	8	34	38	1	0	0	85	89	0	0	2
ID=OE9A076402T1;Parent=OE9A076402;Name=OE9A076402T1;product=OE9A076402P1;Description=BTB POZ domain-containing At5g41330-like;Ontology_term=GO:0005515%2C GO:0051260	2.95538e-21	1.80469e-19	4.14125	3.71264	116	186	987	304	291	2080	1500	179	72	103	696	906	125	87	631
ID=OE9A003047T2;Parent=OE9A003047;Name=OE9A003047T2;product=OE9A003047P2	2.69566e-16	9.49859e-15	4.33297	3.71015	405	1209	1630	1973	3596	3058	4169	301	69	235	680	1567	33	51	112
ID=OE9A003047T1;Parent=OE9A003047;Name=OE9A003047T1;product=OE9A003047P1	2.69566e-16	9.49859e-15	4.33297	3.71015	405	1209	1630	1973	3596	3058	4169	301	69	235	680	1567	33	51	112
ID=OE9A013267T2;Parent=OE9A013267;Name=OE9A013267T2;product=OE9A013267P1	1.05588e-41	4.01587e-39	3.89459	3.70748	1006	1956	7497	7752	7560	9231	6454	628	566	656	6541	8828	1326	545	3444
ID=OE9A013267T1;Parent=OE9A013267;Name=OE9A013267T1;product=OE9A013267P1;Description=calmodulin-binding 60 B-like;Ontology_term=GO:0005516%2C GO:0006950	1.05588e-41	4.01587e-39	3.89459	3.70748	1006	1956	7497	7752	7560	9231	6454	628	566	656	6541	8828	1326	545	3444
ID=OE9A068329T1;Parent=OE9A068329;Name=OE9A068329T1;product=OE9A068329P1;Description=uncharacterized protein LOC111378254 isoform X1;Ontology_term=GO:0008375%2C GO:0016021	0	0	3.85187	3.70508	428	796	3851	1304	1368	4399	4049	400	279	331	3628	5030	936	512	1092
ID=OE9A012697T1;Parent=OE9A012697;Name=OE9A012697T1;product=OE9A012697P1;Description=acidic mammalian chitinase-like;Ontology_term=GO:0004568%2C GO:0005576%2C GO:0005975%2C GO:0006032%2C GO:0008061%2C GO:0016998	2.27256e-18	1.02735e-16	4.21354	3.70254	15	4	56	17	13	103	150	9	5	9	39	69	0	2	0
ID=OE9A080376T1;Parent=OE9A080376;Name=OE9A080376T1;product=OE9A080376P1;Description=ethylene-responsive transcription factor ERF071-like;Ontology_term=GO:0003677%2C GO:0003700%2C GO:0005667%2C GO:0006355%2C GO:0045449	3.45463e-21	2.0859e-19	4.12742	3.70123	186	404	2673	687	863	200	514	22	19	26	161	209	18	31	39
ID=OE9A108402T1;Parent=OE9A108402;Name=OE9A108402T1;product=OE9A108402P1;Description=probable WRKY transcription factor 46;Ontology_term=GO:0003700%2C GO:0005667%2C GO:0006355%2C GO:0043565%2C GO:0045449	5.22976e-20	2.82173e-18	4.16069	3.70088	68	153	2249	756	556	2357	2403	230	71	155	1200	1491	295	260	454
ID=OE9A051116T1;Parent=OE9A051116;Name=OE9A051116T1;product=OE9A051116P1;Description=transcription factor bHLH3;Ontology_term=GO:0046983	0	0	3.85124	3.69595	771	2727	2587	706	194	2769	2246	193	184	228	4350	4088	391	330	486
ID=OE9A006034T11;Parent=OE9A006034;Name=OE9A006034T11;product=OE9A006034P1	9.6342e-35	2.09379e-32	3.92228	3.6935	114	332	228	137	236	545	644	28	50	56	506	473	35	39	63
ID=OE9A006398T2;Parent=OE9A006398;Name=OE9A006398T2;product=OE9A006398P2;Description=1-aminocyclopropane-1-carboxylate oxidase 1-like;Ontology_term=GO:0046872%2C GO:0051213%2C GO:0055114	8.9988e-10	1.36454e-08	6.55342	3.69063	185	259	17507	271	1157	446	4967	35	20	35	563	233	4	19	12
ID=OE9A031818T1;Parent=OE9A031818;Name=OE9A031818T1;product=OE9A031818P1;Description=60S ribosomal L10;Ontology_term=GO:0003735%2C GO:0005840%2C GO:0006412%2C GO:0042254	1.68557e-22	1.15871e-20	4.07996	3.69033	102	183	2901	254	501	1298	1274	134	50	77	386	1058	1192	561	521
ID=OE9A030238T1;Parent=OE9A030238;Name=OE9A030238T1;product=OE9A030238P1;Description=Methyltransferase-related ,;Ontology_term=GO:0016740	2.90177e-24	2.39465e-22	4.04125	3.68805	17	9	85	16	38	351	305	28	14	27	68	74	12	13	33
ID=OE9A038270T4;Parent=OE9A038270;Name=OE9A038270T4;product=OE9A038270P4;Description=L-ascorbate oxidase;Ontology_term=GO:0005507%2C GO:0005576%2C GO:0006118%2C GO:0008447%2C GO:0016021%2C GO:0016722%2C GO:0019852%2C GO:0055114	2.13741e-10	3.52286e-09	4.97908	3.68655	19	12	13	4	3	57	114	4	0	5	64	57	0	0	5
ID=OE9A118161T1;Parent=OE9A118161;Name=OE9A118161T1;product=OE9A118161P1;Description=transcription factor bHLH35;Ontology_term=GO:0046983	1.1413e-09	1.69969e-08	5.09461	3.6853	0	23	22	0	0	61	58	3	0	3	56	82	0	3	2
ID=OE9A022782T1;Parent=OE9A022782;Name=OE9A022782T1;product=OE9A022782P1;Description=uncharacterized protein LOC111412154;Ontology_term=GO:0008375%2C GO:0016021	2.09025e-29	2.74955e-27	3.95647	3.6807	113	189	448	278	339	1956	1594	93	121	185	313	585	146	141	200
ID=OE9A030343T1;Parent=OE9A030343;Name=OE9A030343T1;product=OE9A030343P1;Description=Leucine-rich repeat (LRR) family;Ontology_term=GO:0005829%2C GO:0005886%2C GO:0006952%2C GO:0007165%2C GO:0009505%2C GO:0009507%2C GO:0080167	9.78784e-30	1.33259e-27	3.9516	3.67991	10	15	125	34	17	252	272	21	14	23	141	146	10	6	12
ID=OE9A101835T1;Parent=OE9A101835;Name=OE9A101835T1;product=OE9A101835P1;Description=1-aminocyclopropane-1-carboxylate synthase 3;Ontology_term=GO:0006519%2C GO:0009693%2C GO:0009835%2C GO:0016847%2C GO:0030170%2C GO:0042218	3.15094e-09	4.36812e-08	5.15349	3.67825	3	0	43	11	3	40	66	1	1	3	24	14	12	0	46
ID=OE9A018426T1;Parent=OE9A018426;Name=OE9A018426T1;product=OE9A018426P1;Description=late embryogenesis abundant At1g64065;Ontology_term=GO:0016020	1.639e-14	4.77309e-13	4.38252	3.66664	24	40	442	243	731	693	760	59	11	49	372	567	34	73	69
ID=OE9A003435T1;Parent=OE9A003435;Name=OE9A003435T1;product=OE9A003435P1;Description=2-aminoethanethiol dioxygenase;Ontology_term=GO:0009061%2C GO:0016702%2C GO:0018171%2C GO:0070483	2.29106e-11	4.35084e-10	4.75181	3.66463	15	12	653	38	168	65	199	2	5	9	93	35	2	20	10
ID=OE9A044161T2;Parent=OE9A044161;Name=OE9A044161T2;product=OE9A044161P1	5.19729e-39	1.60223e-36	3.85908	3.66435	89	190	1467	513	484	2772	2709	286	189	174	1988	2492	317	200	467
ID=OE9A044161T1;Parent=OE9A044161;Name=OE9A044161T1;product=OE9A044161P1	5.19729e-39	1.60223e-36	3.85908	3.66435	89	190	1467	513	484	2772	2709	286	189	174	1988	2492	317	200	467
ID=OE9A022782T2;Parent=OE9A022782;Name=OE9A022782T2;product=OE9A022782P1	1.98172e-29	2.62653e-27	3.93215	3.66136	113	192	451	283	342	1969	1610	97	122	190	316	594	151	146	203
ID=OE9A022782T3;Parent=OE9A022782;Name=OE9A022782T3;product=OE9A022782P1	1.98172e-29	2.62653e-27	3.93215	3.66136	113	193	451	283	343	1969	1610	97	122	190	317	594	151	146	203
ID=OE9A022782T4;Parent=OE9A022782;Name=OE9A022782T4;product=OE9A022782P1	1.98172e-29	2.62653e-27	3.93215	3.66136	113	193	451	283	343	1969	1610	97	122	190	317	594	151	146	203
ID=OE9A113763T3;Parent=OE9A113763;Name=OE9A113763T3;product=OE9A113763P1	1.14042e-28	1.37598e-26	3.9399	3.66045	196	224	4680	481	711	560	1324	67	57	78	367	586	40	67	80
ID=OE9A009086T1;Parent=OE9A009086;Name=OE9A009086T1;product=OE9A009086P1;Description=UPF0496 At4g34320-like;Ontology_term=GO:0016020	9.2341e-11	1.60827e-09	4.92725	3.65953	0	0	0	0	0	410	438	12	2	34	0	0	0	0	0
ID=OE9A028889T1;Parent=OE9A028889;Name=OE9A028889T1;product=OE9A028889P1	0	0	3.79279	3.65936	90	120	378	228	304	701	918	74	52	72	734	585	77	88	95
ID=OE9A028889T2;Parent=OE9A028889;Name=OE9A028889T2;product=OE9A028889P2	0	0	3.79279	3.65936	90	120	378	228	304	701	918	74	52	72	734	585	77	88	95
ID=OE9A085648T1;Parent=OE9A085648;Name=OE9A085648T1;product=OE9A085648P1;Description=zinc finger A20 and AN1 domain-containing stress-associated 4-like;Ontology_term=GO:0003677%2C GO:0008270	1.5312e-25	1.41363e-23	3.97889	3.65783	650	1098	3952	1855	1682	6317	7852	582	272	674	3987	5564	2821	1632	3882
ID=OE9A099850T1;Parent=OE9A099850;Name=OE9A099850T1;product=OE9A099850P1	1.60814e-16	5.82793e-15	4.23215	3.6573	29	38	195	35	65	128	183	6	6	16	67	211	1	3	6
ID=OE9A027286T1;Parent=OE9A027286;Name=OE9A027286T1;product=OE9A027286P1;Description=linoleate 13S-lipoxygenase 3-1, chloroplastic;Ontology_term=GO:0009534%2C GO:0009570%2C GO:0016165%2C GO:0031408%2C GO:0046872%2C GO:0055114	1.79213e-30	2.62371e-28	3.91184	3.65411	876	1456	4860	1681	1997	7661	6669	604	351	696	6661	11383	2140	949	2613
ID=OE9A066792T4;Parent=OE9A066792;Name=OE9A066792T4;product=OE9A066792P4;Description=inositol oxygenase 2;Ontology_term=GO:0005506%2C GO:0005737%2C GO:0016021%2C GO:0019310%2C GO:0050113%2C GO:0055114	1.09449e-12	2.4973e-11	4.53582	3.65072	23	47	268	41	78	344	160	8	8	23	264	306	4	3	55
ID=OE9A066792T3;Parent=OE9A066792;Name=OE9A066792T3;product=OE9A066792P3;Description=inositol oxygenase 2;Ontology_term=GO:0005506%2C GO:0005737%2C GO:0016021%2C GO:0019310%2C GO:0050113%2C GO:0055114	1.09449e-12	2.4973e-11	4.53582	3.65072	23	47	268	41	78	344	160	8	8	23	264	306	4	3	55
ID=OE9A066792T9;Parent=OE9A066792;Name=OE9A066792T9;product=OE9A066792P7;Description=inositol oxygenase 2;Ontology_term=GO:0005506%2C GO:0005737%2C GO:0016021%2C GO:0019310%2C GO:0050113%2C GO:0055114	1.09449e-12	2.4973e-11	4.53582	3.65072	23	47	268	41	78	344	160	8	8	23	264	306	4	3	55
ID=OE9A066792T7;Parent=OE9A066792;Name=OE9A066792T7;product=OE9A066792P6;Description=inositol oxygenase 2;Ontology_term=GO:0005506%2C GO:0005737%2C GO:0016021%2C GO:0019310%2C GO:0050113%2C GO:0055114	1.09449e-12	2.4973e-11	4.53582	3.65072	23	47	268	41	78	344	160	8	8	23	264	306	4	3	55
ID=OE9A066792T8;Parent=OE9A066792;Name=OE9A066792T8;product=OE9A066792P1;Description=inositol oxygenase 2;Ontology_term=GO:0005506%2C GO:0005737%2C GO:0016021%2C GO:0019310%2C GO:0050113%2C GO:0055114	1.09449e-12	2.4973e-11	4.53582	3.65072	23	47	268	41	78	344	160	8	8	23	264	306	4	3	55
ID=OE9A066792T5;Parent=OE9A066792;Name=OE9A066792T5;product=OE9A066792P5;Description=inositol oxygenase 2;Ontology_term=GO:0005506%2C GO:0005737%2C GO:0016021%2C GO:0019310%2C GO:0050113%2C GO:0055114	1.09449e-12	2.4973e-11	4.53582	3.65072	23	47	268	41	78	344	160	8	8	23	264	306	4	3	55
ID=OE9A066792T10;Parent=OE9A066792;Name=OE9A066792T10;product=OE9A066792P8;Description=inositol oxygenase 2;Ontology_term=GO:0005506%2C GO:0005737%2C GO:0016021%2C GO:0019310%2C GO:0050113%2C GO:0055114	1.09449e-12	2.4973e-11	4.53582	3.65072	23	47	268	41	78	344	160	8	8	23	264	306	4	3	55
ID=OE9A108459T2;Parent=OE9A108459;Name=OE9A108459T2;product=OE9A108459P2;Description=SCAI;Ontology_term=GO:0003714%2C GO:0005667%2C GO:0016481%2C GO:1903507	1.85535e-24	1.55494e-22	3.98528	3.64863	426	638	993	306	457	2124	1113	110	118	136	1736	6909	441	258	929
ID=OE9A108459T4;Parent=OE9A108459;Name=OE9A108459T4;product=OE9A108459P4;Description=SCAI;Ontology_term=GO:0003714%2C GO:0005667%2C GO:0016481%2C GO:1903507	1.85535e-24	1.55494e-22	3.98528	3.64863	426	638	993	306	457	2124	1113	110	118	136	1736	6908	441	258	928
ID=OE9A080959T1;Parent=OE9A080959;Name=OE9A080959T1;product=OE9A080959P1;Description=ethylene-responsive transcription factor ERF027-like;Ontology_term=GO:0003700%2C GO:0005634%2C GO:0005667%2C GO:0006355%2C GO:0019760%2C GO:0043565%2C GO:0044212%2C GO:0045449%2C GO:0050832	2.38893e-14	6.79584e-13	4.36228	3.64812	7	16	144	8	18	285	129	14	9	13	225	445	54	12	71
ID=OE9A031171T1;Parent=OE9A031171;Name=OE9A031171T1;product=OE9A031171P1;Description=desiccation protectant Lea14 homolog;Ontology_term=GO:0009269	9.89167e-20	5.16581e-18	4.09252	3.647	275	786	889	168	170	1735	848	62	97	112	1254	3341	128	110	287
ID=OE9A075408T1;Parent=OE9A075408;Name=OE9A075408T1;product=OE9A075408P1;Description=syntaxin-121-like;Ontology_term=GO:0000149%2C GO:0005484%2C GO:0005886%2C GO:0006886%2C GO:0006887%2C GO:0006906%2C GO:0012505%2C GO:0016021%2C GO:0031201%2C GO:0048278	2.64016e-18	1.18132e-16	4.14004	3.64603	72	89	1322	432	694	572	1127	59	24	77	815	1141	196	269	357
ID=OE9A004335T1;Parent=OE9A004335;Name=OE9A004335T1;product=OE9A004335P1;Description=probable alpha,alpha-trehalose-phosphate synthase [UDP-forming] 7;Ontology_term=GO:0003825%2C GO:0004805%2C GO:0005982%2C GO:0005985%2C GO:0005992%2C GO:0016311	7.27683e-37	1.92163e-34	3.85036	3.6459	964	2554	8858	1796	2379	4897	4333	421	259	428	3285	5081	1058	446	1687
ID=OE9A004335T2;Parent=OE9A004335;Name=OE9A004335T2;product=OE9A004335P1	7.27683e-37	1.92163e-34	3.85036	3.6459	964	2554	8858	1796	2379	4897	4333	421	259	428	3285	5081	1058	446	1687
ID=OE9A098815T1;Parent=OE9A098815;Name=OE9A098815T1;product=OE9A098815P1;Description=MACPF domain-containing NSL1;Ontology_term=GO:0005579%2C GO:0006955	5.23134e-38	1.48817e-35	3.84127	3.64422	956	1716	5172	1765	1971	6747	6514	653	371	569	4195	7619	1504	676	1642
ID=OE9A078298T1;Parent=OE9A078298;Name=OE9A078298T1;product=OE9A078298P1;Description=GABA transporter 1-like;Ontology_term=GO:0005886%2C GO:0015185%2C GO:0015812%2C GO:0016021	4.26721e-26	4.09628e-24	3.95132	3.64293	310	459	7701	1352	2261	6344	6139	684	307	395	2802	8299	253	286	441
ID=OE9A106281T1;Parent=OE9A106281;Name=OE9A106281T1;product=OE9A106281P1;Description=Serine threonine kinase;Ontology_term=GO:0004672%2C GO:0005509%2C GO:0005515%2C GO:0005524%2C GO:0006468%2C GO:0030247	3.79607e-24	3.09614e-22	3.98052	3.64034	101	142	293	131	369	654	548	60	27	45	908	1483	75	75	180
ID=OE9A075073T1;Parent=OE9A075073;Name=OE9A075073T1;product=OE9A075073P1;Description=kinesin NACK2;Ontology_term=GO:0003777%2C GO:0005524%2C GO:0005871%2C GO:0005874%2C GO:0007018%2C GO:0008017%2C GO:0016887%2C GO:0045298	6.0614e-25	5.30885e-23	3.96375	3.63846	24	64	437	54	88	228	346	17	15	30	418	434	12	19	29
ID=OE9A101835T2;Parent=OE9A101835;Name=OE9A101835T2;product=OE9A101835P2;Description=1-aminocyclopropane-1-carboxylate synthase 3;Ontology_term=GO:0006519%2C GO:0009693%2C GO:0009835%2C GO:0016847%2C GO:0030170%2C GO:0042218	4.8441e-09	6.53569e-08	5.11249	3.63813	3	0	45	11	3	39	64	1	1	3	24	16	13	0	48
ID=OE9A030094T1;Parent=OE9A030094;Name=OE9A030094T1;product=OE9A030094P1;Description=UPF0496 At4g34320-like;Ontology_term=GO:0016021	1.09034e-10	1.88633e-09	4.87158	3.63683	11	29	52	12	8	244	210	7	1	19	73	91	20	16	22
ID=OE9A014636T2;Parent=OE9A014636;Name=OE9A014636T2;product=OE9A014636P2;Description=probable WRKY transcription factor 23;Ontology_term=GO:0003700%2C GO:0005667%2C GO:0006355%2C GO:0043565%2C GO:0045449	6.94022e-15	2.10614e-13	4.2957	3.63343	63	182	562	80	79	3898	3010	277	68	268	1786	2246	218	200	343
ID=OE9A014636T1;Parent=OE9A014636;Name=OE9A014636T1;product=OE9A014636P1;Description=probable WRKY transcription factor 23;Ontology_term=GO:0003700%2C GO:0005667%2C GO:0006355%2C GO:0043565%2C GO:0045449	6.94022e-15	2.10614e-13	4.2957	3.63343	63	182	562	80	79	3898	3010	277	68	268	1786	2246	218	200	343
ID=OE9A091537T1;Parent=OE9A091537;Name=OE9A091537T1;product=OE9A091537P1;Description=exocyst complex component EXO70A1-like;Ontology_term=GO:0000145%2C GO:0006887	4.99217e-07	4.73185e-06	6.85392	3.63073	0	19	2	6	1	103	23	1	0	1	5	8	1	1	11
ID=OE9A075073T3;Parent=OE9A075073;Name=OE9A075073T3;product=OE9A075073P2;Description=kinesin NACK2;Ontology_term=GO:0003777%2C GO:0005524%2C GO:0005874%2C GO:0007018%2C GO:0008017%2C GO:0045298	1.00241e-24	8.62841e-23	3.95344	3.62774	23	64	436	54	88	226	344	17	15	30	416	432	12	19	29
ID=OE9A098815T2;Parent=OE9A098815;Name=OE9A098815T2;product=OE9A098815P2	4.01444e-41	1.4632e-38	3.8024	3.62532	992	1772	5512	1879	2085	7017	6838	693	413	603	4437	7984	1619	719	1799
ID=OE9A019561T1;Parent=OE9A019561;Name=OE9A019561T1;product=OE9A019561P1	4.90381e-31	7.37998e-29	3.87075	3.62493	542	760	5869	1129	890	2135	2764	218	114	236	1371	1707	190	321	344
ID=OE9A000692T1;Parent=OE9A000692;Name=OE9A000692T1;product=OE9A000692P1;Description=glutathione S-transferase F9-like;Ontology_term=GO:0004364%2C GO:0005515%2C GO:0005737%2C GO:0006749%2C GO:0006803	7.54838e-17	2.84763e-15	4.17032	3.62475	448	629	219	15	15	589	264	23	27	35	839	1927	533	173	938
ID=OE9A078302T1;Parent=OE9A078302;Name=OE9A078302T1;product=OE9A078302P1;Description=purple acid phosphatase 22-like;Ontology_term=GO:0003993%2C GO:0006771%2C GO:0016311%2C GO:0019497%2C GO:0046872	1.19893e-19	6.21488e-18	4.06378	3.62457	204	336	827	481	446	415	464	30	14	46	901	1436	553	288	772
ID=OE9A073655T3;Parent=OE9A073655;Name=OE9A073655T3;product=OE9A073655P3;Description=pleiotropic drug resistance 1-like;Ontology_term=GO:0005524%2C GO:0005886%2C GO:0016021%2C GO:0042626%2C GO:0055085	7.05644e-24	5.61147e-22	3.96281	3.62381	125	272	1955	558	967	3247	2622	319	143	191	1061	1115	5	7	48
ID=OE9A073655T2;Parent=OE9A073655;Name=OE9A073655T2;product=OE9A073655P2;Description=pleiotropic drug resistance 1-like;Ontology_term=GO:0005524%2C GO:0005886%2C GO:0016021%2C GO:0042626%2C GO:0055085	7.05644e-24	5.61147e-22	3.96281	3.62381	125	272	1955	558	967	3247	2622	319	143	191	1061	1115	5	7	48
ID=OE9A117373T2;Parent=OE9A117373;Name=OE9A117373T2;product=OE9A117373P2;Description=calcium-dependent kinase 26-like;Ontology_term=GO:0004674%2C GO:0005509%2C GO:0005524%2C GO:0006468%2C GO:0009069	2.08462e-22	1.41771e-20	3.99212	3.62357	84	167	285	90	161	332	261	18	17	30	334	943	137	60	270
ID=OE9A103591T1;Parent=OE9A103591;Name=OE9A103591T1;product=OE9A103591P1;Description=Copper chaperone;Ontology_term=GO:0030001%2C GO:0046872	6.25296e-17	2.37817e-15	4.15317	3.61641	446	802	340	175	330	760	610	56	18	60	333	1113	53	36	115
ID=OE9A075073T4;Parent=OE9A075073;Name=OE9A075073T4;product=OE9A075073P3;Description=kinesin NACK2;Ontology_term=GO:0003777%2C GO:0005524%2C GO:0005871%2C GO:0005874%2C GO:0007018%2C GO:0008017%2C GO:0016887%2C GO:0045298	3.56285e-24	2.91271e-22	3.94521	3.61429	18	61	415	53	85	215	334	16	15	29	401	417	11	18	27
ID=OE9A049371T4;Parent=OE9A049371;Name=OE9A049371T4;product=OE9A049371P3;Description=beta-glucosidase-like;Ontology_term=GO:0004553%2C GO:0005975	4.13803e-42	1.62681e-39	3.78274	3.61227	710	1360	11658	1683	2612	2369	3592	283	173	272	2857	7105	361	268	619
ID=OE9A049371T3;Parent=OE9A049371;Name=OE9A049371T3;product=OE9A049371P2;Description=beta-glucosidase-like;Ontology_term=GO:0004553%2C GO:0005975	4.13803e-42	1.62681e-39	3.78274	3.61227	710	1360	11658	1683	2612	2369	3592	283	173	272	2857	7105	361	268	619
ID=OE9A063779T1;Parent=OE9A063779;Name=OE9A063779T1;product=OE9A063779P1;Description=lamin;Ontology_term=GO:0006118%2C GO:0009055	4.92783e-15	1.51916e-13	4.24451	3.60893	14	32	414	55	32	2617	1995	132	55	239	508	859	62	56	105
ID=OE9A064146T1;Parent=OE9A064146;Name=OE9A064146T1;product=OE9A064146P1;Description=Tyrosine-sulfated glycopeptide receptor 1;Ontology_term=GO:0000166%2C GO:0004672%2C GO:0005515%2C GO:0016020%2C GO:0016310	1.50903e-07	1.58395e-06	5.72088	3.60807	76	87	21	8	6	54	36	0	1	2	52	145	4	0	28
ID=OE9A083971T1;Parent=OE9A083971;Name=OE9A083971T1;product=OE9A083971P1;Description=aspartyl protease family 2-like;Ontology_term=GO:0004190%2C GO:0006508%2C GO:0030163	1.76375e-27	1.93763e-25	3.88858	3.60755	29	55	333	115	129	526	429	46	27	39	325	593	104	54	87
ID=OE9A057390T1;Parent=OE9A057390;Name=OE9A057390T1;product=OE9A057390P1	3.55751e-08	4.15617e-07	8.61446	3.60303	23	8	608	4	12	16	121	0	0	0	15	29	10	7	8
ID=OE9A057390T3;Parent=OE9A057390;Name=OE9A057390T3;product=OE9A057390P3	3.55751e-08	4.15617e-07	8.61446	3.60303	23	8	608	4	12	16	121	0	0	0	15	29	10	7	8
ID=OE9A057390T2;Parent=OE9A057390;Name=OE9A057390T2;product=OE9A057390P2	3.55751e-08	4.15617e-07	8.61446	3.60303	23	8	608	4	12	16	121	0	0	0	15	29	10	7	8
ID=OE9A039781T1;Parent=OE9A039781;Name=OE9A039781T1;product=OE9A039781P1;Description=wall-associated receptor kinase-like 14;Ontology_term=GO:0004674%2C GO:0005524%2C GO:0005886%2C GO:0006468%2C GO:0007166%2C GO:0009069%2C GO:0030247	4.78687e-13	1.148e-11	4.39831	3.60209	21	31	99	12	31	259	159	13	4	18	523	724	22	11	36
ID=OE9A073655T1;Parent=OE9A073655;Name=OE9A073655T1;product=OE9A073655P1;Description=pleiotropic drug resistance 1;Ontology_term=GO:0005524%2C GO:0005886%2C GO:0016021%2C GO:0042626%2C GO:0055085	7.83078e-24	6.22018e-22	3.93284	3.60035	126	277	2053	588	1021	3310	2697	334	152	196	1102	1154	5	8	51
ID=OE9A102590T1;Parent=OE9A102590;Name=OE9A102590T1;product=OE9A102590P1;Description=syntaxin-121-like;Ontology_term=GO:0000149%2C GO:0005484%2C GO:0005886%2C GO:0006886%2C GO:0006887%2C GO:0006906%2C GO:0012505%2C GO:0016021%2C GO:0031201%2C GO:0048278	1.15124e-12	2.61655e-11	4.42426	3.59298	58	115	1606	406	1007	1111	2698	131	26	134	951	1040	105	112	208
ID=OE9A063779T2;Parent=OE9A063779;Name=OE9A063779T2;product=OE9A063779P2;Description=lamin;Ontology_term=GO:0006118%2C GO:0009055	1.14444e-14	3.39355e-13	4.23987	3.59138	11	26	375	50	30	2583	1959	131	53	237	489	829	61	53	102
ID=OE9A001967T1;Parent=OE9A001967;Name=OE9A001967T1;product=OE9A001967P1;Description=F-box At2g27310;Ontology_term=GO:0005515%2C GO:0016020	1.27761e-31	2.02738e-29	3.82125	3.58816	135	65	349	83	39	623	592	65	37	46	917	896	804	283	915
ID=OE9A048914T1;Parent=OE9A048914;Name=OE9A048914T1;product=OE9A048914P1	5.78927e-09	7.72418e-08	5.10406	3.5865	16	15	13	8	6	42	82	2	0	4	27	36	0	5	2
ID=OE9A058417T1;Parent=OE9A058417;Name=OE9A058417T1;product=OE9A058417P1;Description=uncharacterized protein LOC111371543 isoform X1;Ontology_term=GO:0016021	9.79111e-20	5.12477e-18	4.00104	3.58318	29	57	204	96	93	171	174	15	7	15	164	323	10	15	15
ID=OE9A040389T1;Parent=OE9A040389;Name=OE9A040389T1;product=OE9A040389P1;Description=rust resistance kinase Lr10-like;Ontology_term=GO:0004672%2C GO:0005524%2C GO:0006468%2C GO:0016020	4.20537e-20	2.28843e-18	3.98381	3.57686	17	21	61	19	27	323	228	22	14	25	579	727	36	60	106
ID=OE9A040389T2;Parent=OE9A040389;Name=OE9A040389T2;product=OE9A040389P2;Description=rust resistance kinase Lr10-like;Ontology_term=GO:0004672%2C GO:0005524%2C GO:0006468%2C GO:0016020	1.15033e-19	5.97626e-18	3.99474	3.57599	17	21	60	18	27	309	219	21	13	24	554	693	36	55	104
ID=OE9A091939T2;Parent=OE9A091939;Name=OE9A091939T2;product=OE9A091939P2;Description=aspartic ase 2 isoform X2;Ontology_term=GO:0004190%2C GO:0006508%2C GO:0016021%2C GO:0030163	1.59793e-30	2.35418e-28	3.81561	3.5755	308	390	601	139	201	1226	871	89	71	101	973	2657	112	85	385
ID=OE9A091939T5;Parent=OE9A091939;Name=OE9A091939T5;product=OE9A091939P5;Description=aspartic ase 2 isoform X2;Ontology_term=GO:0004190%2C GO:0006508%2C GO:0016021%2C GO:0030163	1.59793e-30	2.35418e-28	3.81561	3.5755	308	390	600	139	201	1226	871	89	71	101	973	2656	112	85	385
ID=OE9A030371T1;Parent=OE9A030371;Name=OE9A030371T1;product=OE9A030371P1;Description=calcium-binding CML19;Ontology_term=GO:0005509	1.42561e-10	2.41501e-09	4.69005	3.57345	2	60	161	24	2	94	102	6	0	7	100	177	19	8	22
ID=OE9A044161T3;Parent=OE9A044161;Name=OE9A044161T3;product=OE9A044161P2	2.13235e-35	4.79812e-33	3.77427	3.57319	78	149	1261	435	402	2232	2225	250	163	146	1706	2185	277	173	410
ID=OE9A112135T1;Parent=OE9A112135;Name=OE9A112135T1;product=OE9A112135P1	5.70176e-09	7.61613e-08	5.4415	3.56968	93	362	436	64	250	65	345	8	0	7	58	61	0	0	0
ID=OE9A093301T2;Parent=OE9A093301;Name=OE9A093301T2;product=OE9A093301P2;Description=probable WRKY transcription factor 53;Ontology_term=GO:0003700%2C GO:0005667%2C GO:0006355%2C GO:0043565%2C GO:0045449	3.1736e-16	1.10767e-14	4.11286	3.56957	669	352	8108	1892	1474	13734	14936	1503	379	945	6940	5213	1538	1438	1760
ID=OE9A093301T3;Parent=OE9A093301;Name=OE9A093301T3;product=OE9A093301P3;Description=probable WRKY transcription factor 53;Ontology_term=GO:0003700%2C GO:0005667%2C GO:0006355%2C GO:0043565%2C GO:0045449	3.1736e-16	1.10767e-14	4.11286	3.56957	669	352	8108	1892	1474	13734	14936	1503	379	945	6940	5213	1538	1438	1760
ID=OE9A093301T1;Parent=OE9A093301;Name=OE9A093301T1;product=OE9A093301P1;Description=probable WRKY transcription factor 53;Ontology_term=GO:0003700%2C GO:0005667%2C GO:0006355%2C GO:0043565%2C GO:0045449	3.1736e-16	1.10767e-14	4.11286	3.56957	669	352	8108	1892	1474	13734	14936	1503	379	945	6940	5213	1538	1438	1760
ID=OE9A025674T2;Parent=OE9A025674;Name=OE9A025674T2;product=OE9A025674P2;Description=probable serine threonine- kinase NAK isoform X1;Ontology_term=GO:0004674%2C GO:0005524%2C GO:0006468%2C GO:0009069	8.06502e-33	1.40746e-30	3.78857	3.56947	81	168	1407	617	1021	788	1260	112	68	68	654	1169	251	97	343
ID=OE9A025674T1;Parent=OE9A025674;Name=OE9A025674T1;product=OE9A025674P1;Description=probable serine threonine- kinase NAK isoform X1;Ontology_term=GO:0004674%2C GO:0005524%2C GO:0006468%2C GO:0009069	8.06502e-33	1.40746e-30	3.78857	3.56947	81	168	1407	617	1021	788	1260	112	68	68	654	1169	251	97	343
ID=OE9A025674T3;Parent=OE9A025674;Name=OE9A025674T3;product=OE9A025674P3;Description=probable serine threonine- kinase NAK isoform X1;Ontology_term=GO:0004674%2C GO:0005524%2C GO:0006468%2C GO:0009069	8.06502e-33	1.40746e-30	3.78857	3.56947	81	168	1407	617	1021	788	1260	112	68	68	654	1169	251	97	343
ID=OE9A000037T1;Parent=OE9A000037;Name=OE9A000037T1;product=OE9A000037P1;Description=calmodulin-binding receptor-like cytoplasmic kinase 3;Ontology_term=GO:0004674%2C GO:0004715%2C GO:0005524%2C GO:0009069%2C GO:0016021%2C GO:0018108	0	4.2039e-45	3.7109	3.56873	812	1199	3437	1260	1448	6714	5538	617	501	507	4770	9023	1298	805	1323
ID=OE9A007744T1;Parent=OE9A007744;Name=OE9A007744T1;product=OE9A007744P1;Description=disease resistance RPP13 4;Ontology_term=GO:0006952%2C GO:0043531	2.75587e-34	5.54183e-32	3.77637	3.56849	268	446	1124	544	770	1899	1302	140	133	137	1367	1869	143	145	280
ID=OE9A006034T1;Parent=OE9A006034;Name=OE9A006034T1;product=OE9A006034P1;Description=PI-PLC X domain-containing At5g67130-like isoform X1;Ontology_term=GO:0006629%2C GO:0008081	5.12781e-29	6.64527e-27	3.81964	3.56655	129	372	242	154	270	586	676	31	53	69	559	533	43	44	69
ID=OE9A006034T2;Parent=OE9A006034;Name=OE9A006034T2;product=OE9A006034P2;Description=PI-PLC X domain-containing At5g67130-like isoform X1;Ontology_term=GO:0006629%2C GO:0008081	5.12781e-29	6.64527e-27	3.81964	3.56655	129	372	242	154	270	586	676	31	53	69	558	532	43	44	69
ID=OE9A006034T3;Parent=OE9A006034;Name=OE9A006034T3;product=OE9A006034P3;Description=PI-PLC X domain-containing At5g67130-like isoform X2;Ontology_term=GO:0006629%2C GO:0008081	5.61625e-29	7.25139e-27	3.81734	3.56434	129	372	241	154	270	585	675	31	53	69	558	532	43	44	69
ID=OE9A006034T4;Parent=OE9A006034;Name=OE9A006034T4;product=OE9A006034P4	5.73971e-29	7.3565e-27	3.81606	3.56322	129	372	240	154	270	584	675	31	53	69	558	532	43	44	69
ID=OE9A064743T5;Parent=OE9A064743;Name=OE9A064743T5;product=OE9A064743P5;Description=YTH domain-containing family 2 isoform X2;Ontology_term=GO:0003723	0	6.5861e-44	3.70269	3.5578	738	1140	4081	837	1129	5956	4756	524	431	477	3401	8237	963	506	1490
ID=OE9A064743T4;Parent=OE9A064743;Name=OE9A064743T4;product=OE9A064743P4;Description=YTH domain-containing family 2 isoform X2;Ontology_term=GO:0003723	0	6.86636e-44	3.70257	3.55763	738	1140	4081	837	1129	5956	4755	524	431	477	3401	8237	963	506	1490
ID=OE9A000342T1;Parent=OE9A000342;Name=OE9A000342T1;product=OE9A000342P1	3.51252e-30	4.92598e-28	3.79536	3.5565	117	194	1856	425	490	3909	3326	386	206	311	1575	3441	587	248	684
ID=OE9A000342T3;Parent=OE9A000342;Name=OE9A000342T3;product=OE9A000342P3	3.51252e-30	4.92598e-28	3.79536	3.5565	117	194	1856	425	490	3909	3326	386	206	311	1575	3441	587	248	684
ID=OE9A000342T2;Parent=OE9A000342;Name=OE9A000342T2;product=OE9A000342P2	3.51252e-30	4.92598e-28	3.79536	3.5565	117	194	1856	425	490	3909	3326	386	206	311	1575	3441	587	248	684
ID=OE9A006034T5;Parent=OE9A006034;Name=OE9A006034T5;product=OE9A006034P1	8.08852e-29	1.0144e-26	3.80808	3.55546	129	370	238	152	267	581	671	31	53	69	553	523	42	44	69
ID=OE9A006034T6;Parent=OE9A006034;Name=OE9A006034T6;product=OE9A006034P1	9.50163e-29	1.18525e-26	3.80471	3.55213	129	369	238	151	265	580	669	31	53	69	552	520	42	43	69
ID=OE9A006034T7;Parent=OE9A006034;Name=OE9A006034T7;product=OE9A006034P1	9.7118e-29	1.20931e-26	3.80342	3.551	129	369	238	151	265	579	669	31	53	69	552	519	41	43	69
ID=OE9A006034T9;Parent=OE9A006034;Name=OE9A006034T9;product=OE9A006034P1	1.06431e-28	1.30211e-26	3.80109	3.54877	129	368	238	151	265	578	668	31	53	69	551	518	41	43	69
ID=OE9A006034T8;Parent=OE9A006034;Name=OE9A006034T8;product=OE9A006034P2	1.06431e-28	1.30211e-26	3.80109	3.54877	129	368	238	151	265	578	668	31	53	69	551	518	41	43	69
ID=OE9A006034T10;Parent=OE9A006034;Name=OE9A006034T10;product=OE9A006034P4;Description=PI-PLC X domain-containing At5g67130-like isoform X1;Ontology_term=GO:0006629%2C GO:0008081	1.06431e-28	1.30211e-26	3.80109	3.54877	129	368	238	151	264	578	668	31	53	69	551	517	41	43	69
ID=OE9A065734T1;Parent=OE9A065734;Name=OE9A065734T1;product=OE9A065734P1;Description=RING-H2 finger ATL3-like;Ontology_term=GO:0005515%2C GO:0008270%2C GO:0044267	1.06681e-31	1.70835e-29	3.77096	3.5475	283	416	1903	525	378	3867	4681	470	231	363	1789	1426	594	691	1812
ID=OE9A080601T1;Parent=OE9A080601;Name=OE9A080601T1;product=OE9A080601P1;Description=probable 1-deoxy-D-xylulose-5-phosphate synthase 2, chloroplastic;Ontology_term=GO:0006694%2C GO:0008661%2C GO:0016114	3.65163e-22	2.44771e-20	3.89208	3.54536	53	68	61	0	2	227	202	17	12	21	375	788	103	27	211
ID=OE9A048738T1;Parent=OE9A048738;Name=OE9A048738T1;product=OE9A048738P1;Description=probable feruloyl esterase A;Ontology_term=GO:0006629%2C GO:0016787	2.22415e-12	4.87459e-11	4.34076	3.54124	33	3	40	10	11	112	98	2	6	10	94	63	5	11	8
ID=OE9A085084T1;Parent=OE9A085084;Name=OE9A085084T1;product=OE9A085084P1;Description=(-)-isopiperitenol (-)-carveol dehydrogenase, mitochondrial-like;Ontology_term=GO:0016491	3.03202e-13	7.45647e-12	4.26591	3.54075	157	260	669	1351	1026	1095	1220	114	20	71	951	966	17	21	74
ID=OE9A100467T1;Parent=OE9A100467;Name=OE9A100467T1;product=OE9A100467P1;Description=wall-associated receptor kinase-like 8;Ontology_term=GO:0004672%2C GO:0005509%2C GO:0005515%2C GO:0005524%2C GO:0006468%2C GO:0030247	1.39621e-14	4.08816e-13	4.15327	3.53548	195	333	303	478	1575	822	399	26	31	66	0	0	0	0	0
ID=OE9A092753T5;Parent=OE9A092753;Name=OE9A092753T5;product=OE9A092753P5;Description=type IV inositol polyphosphate 5-phosphatase 11;Ontology_term=GO:0004519%2C GO:0004527%2C GO:0016021%2C GO:0046856%2C GO:0090305	4.55935e-11	8.29381e-10	4.51479	3.53506	54	104	240	24	31	63	175	8	2	7	168	349	60	55	40
ID=OE9A092753T6;Parent=OE9A092753;Name=OE9A092753T6;product=OE9A092753P6;Description=type IV inositol polyphosphate 5-phosphatase 11;Ontology_term=GO:0004519%2C GO:0004527%2C GO:0016021%2C GO:0046856%2C GO:0090305	4.55935e-11	8.29381e-10	4.51479	3.53506	54	103	239	24	31	63	175	8	2	7	168	349	60	55	40
ID=OE9A035439T1;Parent=OE9A035439;Name=OE9A035439T1;product=OE9A035439P1	2.70631e-10	4.40027e-09	4.68317	3.53181	118	202	3259	207	695	60	276	3	10	8	110	81	6	18	13
ID=OE9A052275T1;Parent=OE9A052275;Name=OE9A052275T1;product=OE9A052275P1;Description=GABA transporter 1-like;Ontology_term=GO:0005886%2C GO:0015185%2C GO:0015812%2C GO:0016021	4.0406e-25	3.62979e-23	3.82209	3.53061	338	479	8361	1480	2501	6837	6683	805	366	470	2877	8624	277	311	492
ID=OE9A064743T1;Parent=OE9A064743;Name=OE9A064743T1;product=OE9A064743P1;Description=YTH domain-containing family 2 isoform X2;Ontology_term=GO:0003723	0	1.68156e-44	3.66876	3.52964	760	1176	4474	894	1195	6238	5070	571	468	507	3571	8665	1028	549	1607
ID=OE9A090514T2;Parent=OE9A090514;Name=OE9A090514T2;product=OE9A090514P2;Description=probable polyamine oxidase 4;Ontology_term=GO:0016491%2C GO:0055114	1.69261e-15	5.4736e-14	4.08856	3.52918	197	462	211	78	97	481	407	11	39	41	219	542	51	19	156
ID=OE9A027563T1;Parent=OE9A027563;Name=OE9A027563T1;product=OE9A027563P1;Description=AAA-ATPase ASD, mitochondrial-like;Ontology_term=GO:0000166%2C GO:0016020	7.93946e-11	1.3995e-09	4.5626	3.5286	171	522	1469	342	606	84	312	13	3	11	79	479	133	133	226
ID=OE9A008517T1;Parent=OE9A008517;Name=OE9A008517T1;product=OE9A008517P1;Description=WAT1-related At1g25270-like;Ontology_term=GO:0005886%2C GO:0006810%2C GO:0016021%2C GO:0022857	1.2864e-07	1.36583e-06	7.94311	3.52782	109	33	320	32	33	18	66	0	0	0	31	50	0	0	0
ID=OE9A041210T1;Parent=OE9A041210;Name=OE9A041210T1;product=OE9A041210P1;Description=uncharacterized N-acetyltransferase p20-like;Ontology_term=GO:0006474%2C GO:0008080%2C GO:0042967	5.73511e-22	3.78268e-20	3.8724	3.52741	29	42	340	149	161	214	307	25	11	24	262	310	14	15	36
ID=OE9A091658T3;Parent=OE9A091658;Name=OE9A091658T3;product=OE9A091658P3;Description=plant cysteine oxidase 2-like;Ontology_term=GO:0009061%2C GO:0016702%2C GO:0018171%2C GO:0070483	2.94562e-14	8.29181e-13	4.16138	3.52732	152	103	2981	210	705	293	1108	54	24	48	473	197	38	79	71
ID=OE9A091658T2;Parent=OE9A091658;Name=OE9A091658T2;product=OE9A091658P2;Description=plant cysteine oxidase 2-like;Ontology_term=GO:0009061%2C GO:0016702%2C GO:0018171%2C GO:0070483	2.94562e-14	8.29181e-13	4.16138	3.52732	152	103	2981	210	705	293	1108	54	24	48	473	197	38	79	71
ID=OE9A106082T1;Parent=OE9A106082;Name=OE9A106082T1;product=OE9A106082P1	1.07226e-13	2.79987e-12	4.19893	3.5252	141	332	2646	171	239	2487	2085	160	46	227	613	1158	75	37	174
ID=OE9A052076T1;Parent=OE9A052076;Name=OE9A052076T1;product=OE9A052076P1;Description=syntaxin-121-like;Ontology_term=GO:0000149%2C GO:0005484%2C GO:0005886%2C GO:0006886%2C GO:0006887%2C GO:0006906%2C GO:0012505%2C GO:0016021%2C GO:0031201%2C GO:0048278	1.54412e-20	8.74959e-19	3.90031	3.52468	30	51	679	239	328	211	331	22	11	28	461	651	122	156	208
ID=OE9A089731T1;Parent=OE9A089731;Name=OE9A089731T1;product=OE9A089731P1;Description=scarecrow 21;Ontology_term=GO:0006355	6.62105e-14	1.78003e-12	4.1815	3.52442	61	174	2033	447	327	1961	1341	115	38	167	1224	2851	202	187	290
ID=OE9A079047T1;Parent=OE9A079047;Name=OE9A079047T1;product=OE9A079047P1	5.80847e-23	4.24297e-21	3.84381	3.52059	1826	3300	19884	1811	1676	4478	6213	463	222	574	1758	1457	453	224	561
ID=OE9A080601T2;Parent=OE9A080601;Name=OE9A080601T2;product=OE9A080601P2;Description=probable 1-deoxy-D-xylulose-5-phosphate synthase 2, chloroplastic;Ontology_term=GO:0006694%2C GO:0008661%2C GO:0016114	1.49201e-22	1.03275e-20	3.85112	3.51994	56	78	66	0	2	252	223	18	14	25	431	861	115	27	242
ID=OE9A080601T3;Parent=OE9A080601;Name=OE9A080601T3;product=OE9A080601P3;Description=probable 1-deoxy-D-xylulose-5-phosphate synthase 2, chloroplastic;Ontology_term=GO:0006694%2C GO:0008661%2C GO:0016114	1.49201e-22	1.03275e-20	3.85112	3.51994	56	78	66	0	2	252	223	18	14	25	431	860	115	27	242
ID=OE9A036094T1;Parent=OE9A036094;Name=OE9A036094T1;product=OE9A036094P1;Description=probable 1-deoxy-D-xylulose-5-phosphate synthase 2, chloroplastic;Ontology_term=GO:0006694%2C GO:0008661%2C GO:0016114	3.26603e-27	3.44732e-25	3.78006	3.51832	98	177	174	5	3	703	620	52	39	76	1029	1883	297	74	514
ID=OE9A036094T4;Parent=OE9A036094;Name=OE9A036094T4;product=OE9A036094P3;Description=probable 1-deoxy-D-xylulose-5-phosphate synthase 2, chloroplastic;Ontology_term=GO:0006694%2C GO:0008661%2C GO:0016114	3.26603e-27	3.44732e-25	3.78006	3.51832	98	177	174	5	3	703	620	52	39	76	1029	1883	297	74	514
ID=OE9A036094T2;Parent=OE9A036094;Name=OE9A036094T2;product=OE9A036094P2;Description=probable 1-deoxy-D-xylulose-5-phosphate synthase 2, chloroplastic;Ontology_term=GO:0006694%2C GO:0008661%2C GO:0016114	3.26603e-27	3.44732e-25	3.78006	3.51832	98	177	174	5	3	703	620	52	39	76	1029	1883	297	74	514
ID=OE9A036094T5;Parent=OE9A036094;Name=OE9A036094T5;product=OE9A036094P4;Description=probable 1-deoxy-D-xylulose-5-phosphate synthase 2, chloroplastic;Ontology_term=GO:0006694%2C GO:0008661%2C GO:0016114	3.26603e-27	3.44732e-25	3.78006	3.51832	98	177	174	5	3	703	620	52	39	76	1029	1883	297	74	514
ID=OE9A000398T1;Parent=OE9A000398;Name=OE9A000398T1;product=OE9A000398P1;Description=peroxidase P7-like;Ontology_term=GO:0004601%2C GO:0005576%2C GO:0006804%2C GO:0006979%2C GO:0020037%2C GO:0042744%2C GO:0046872%2C GO:0055114%2C GO:0098869	7.69563e-19	3.66853e-17	3.93371	3.51582	252	1240	949	176	24	207	280	18	9	27	691	1536	21	32	30
ID=OE9A022782T5;Parent=OE9A022782;Name=OE9A022782T5;product=OE9A022782P2;Description=uncharacterized protein LOC111412154;Ontology_term=GO:0008375%2C GO:0016021	1.59026e-25	1.46623e-23	3.79712	3.51509	38	72	236	147	171	1211	997	61	88	128	231	443	119	102	146
ID=OE9A057599T1;Parent=OE9A057599;Name=OE9A057599T1;product=OE9A057599P1;Description=calcium-binding CML42;Ontology_term=GO:0005509	5.85673e-18	2.50675e-16	3.95923	3.51435	272	291	1256	305	205	3378	2586	276	104	289	1997	3706	773	460	1021
ID=OE9A051537T1;Parent=OE9A051537;Name=OE9A051537T1;product=OE9A051537P1;Description=calcium-binding CML42;Ontology_term=GO:0005509	5.85673e-18	2.50675e-16	3.95923	3.51435	272	291	1256	305	205	3378	2586	276	104	289	1997	3706	773	460	1021
ID=OE9A023809T1;Parent=OE9A023809;Name=OE9A023809T1;product=OE9A023809P1;Description=cytochrome P450 71A6-like;Ontology_term=GO:0004497%2C GO:0005506%2C GO:0016021%2C GO:0016705%2C GO:0020037%2C GO:0055114	2.36921e-09	3.35826e-08	4.7872	3.5083	0	0	6	4	2	74	52	2	1	5	0	1	1	1	0
ID=OE9A099538T1;Parent=OE9A099538;Name=OE9A099538T1;product=OE9A099538P1;Description=calmodulin-binding transcription activator 3-like isoform X2;Ontology_term=GO:0003677%2C GO:0005515%2C GO:0005634	0	0	3.62763	3.50569	33	26	104	67	83	11675	12024	1266	863	1162	52	128	177	131	167
ID=OE9A099538T2;Parent=OE9A099538;Name=OE9A099538T2;product=OE9A099538P2;Description=calmodulin-binding transcription activator 3-like isoform X2;Ontology_term=GO:0003677%2C GO:0005515%2C GO:0005634	0	0	3.62763	3.50569	33	26	104	67	83	11675	12024	1266	863	1162	52	128	177	131	167
ID=OE9A083347T1;Parent=OE9A083347;Name=OE9A083347T1;product=OE9A083347P1;Description=lysosomal beta glucosidase-like;Ontology_term=GO:0004553%2C GO:0005975	2.45268e-30	3.53166e-28	3.73253	3.50565	31	472	670	248	908	1118	826	76	75	105	1535	2466	147	84	412
ID=OE9A064743T3;Parent=OE9A064743;Name=OE9A064743T3;product=OE9A064743P3;Description=YTH domain-containing family 2 isoform X2;Ontology_term=GO:0003723	0	4.90454e-44	3.64277	3.50501	770	1187	4538	905	1208	6271	5102	586	482	515	3593	8729	1041	553	1622
ID=OE9A064743T2;Parent=OE9A064743;Name=OE9A064743T2;product=OE9A064743P2;Description=YTH domain-containing family 2 isoform X2;Ontology_term=GO:0003723	0	4.90454e-44	3.64277	3.50501	770	1187	4538	905	1208	6271	5102	586	482	515	3593	8729	1041	553	1622
ID=OE9A064743T6;Parent=OE9A064743;Name=OE9A064743T6;product=OE9A064743P3	0	4.90454e-44	3.64277	3.50501	770	1187	4538	905	1208	6271	5102	586	482	515	3593	8729	1041	553	1622
ID=OE9A079990T1;Parent=OE9A079990;Name=OE9A079990T1;product=OE9A079990P1;Description=precursor of CEP16-like;Ontology_term=GO:0016021	4.91507e-09	6.62347e-08	5.11024	3.50482	17	11	235	33	78	46	439	10	3	9	39	33	0	4	5
ID=OE9A070070T1;Parent=OE9A070070;Name=OE9A070070T1;product=OE9A070070P1	7.7084e-37	2.02795e-34	3.68424	3.50377	124	246	1405	764	1186	870	1125	109	61	93	908	1691	92	91	281
ID=OE9A008517T2;Parent=OE9A008517;Name=OE9A008517T2;product=OE9A008517P2;Description=WAT1-related At1g25270-like;Ontology_term=GO:0005886%2C GO:0006810%2C GO:0016021%2C GO:0022857	1.56659e-07	1.63651e-06	7.87636	3.50367	105	29	299	29	30	18	62	0	0	0	30	43	0	0	0
ID=OE9A096301T1;Parent=OE9A096301;Name=OE9A096301T1;product=OE9A096301P1	1.69614e-06	1.44831e-05	6.90624	3.50354	0	2	25	0	1	20	59	0	0	1	28	10	4	4	2
ID=OE9A066138T3;Parent=OE9A066138;Name=OE9A066138T3;product=OE9A066138P2	8.17454e-14	2.17181e-12	4.15291	3.50353	197	579	1258	176	419	1093	809	34	37	117	1183	2297	95	69	232
ID=OE9A114103T1;Parent=OE9A114103;Name=OE9A114103T1;product=OE9A114103P1;Description=peroxisomal adenine nucleotide carrier 1-like;Ontology_term=GO:0006810%2C GO:0016021	3.72635e-28	4.28193e-26	3.74867	3.5017	222	576	382	227	228	2229	1615	167	124	210	1049	1761	367	125	419
ID=OE9A052171T4;Parent=OE9A052171;Name=OE9A052171T4;product=OE9A052171P1	1.96438e-33	3.60806e-31	3.70183	3.50058	453	680	2450	2636	1345	986	1432	83	85	146	2213	1540	104	229	157
ID=OE9A045960T1;Parent=OE9A045960;Name=OE9A045960T1;product=OE9A045960P1;Description=pollen-specific leucine-rich repeat extensin 1;Ontology_term=GO:0016020%2C GO:0044464	3.67288e-16	1.2699e-14	4.0084	3.49956	269	337	4670	908	1104	1551	3211	102	105	285	1662	1244	214	244	503
ID=OE9A026239T1;Parent=OE9A026239;Name=OE9A026239T1;product=OE9A026239P1;Description=serine threonine- kinase At5g01020;Ontology_term=GO:0004674%2C GO:0005524%2C GO:0006468%2C GO:0009069	3.84334e-41	1.40815e-38	3.65762	3.49917	29	103	421	124	210	414	481	43	32	46	345	389	49	32	56
ID=OE9A106473T1;Parent=OE9A106473;Name=OE9A106473T1;product=OE9A106473P1	1.92776e-06	1.62594e-05	5.98319	3.49508	0	3	16	12	12	36	38	2	0	0	0	0	0	0	0
ID=OE9A076786T1;Parent=OE9A076786;Name=OE9A076786T1;product=OE9A076786P1	1.35378e-17	5.568e-16	3.94033	3.4924	21	66	1374	86	58	1486	2017	157	54	175	652	405	254	470	417
ID=OE9A012653T2;Parent=OE9A012653;Name=OE9A012653T2;product=OE9A012653P1	3.19055e-23	2.3652e-21	3.79742	3.4883	443	1236	1412	228	379	3555	2275	301	168	269	2911	7884	646	245	1346
ID=OE9A012653T3;Parent=OE9A012653;Name=OE9A012653T3;product=OE9A012653P2	3.19055e-23	2.3652e-21	3.79742	3.4883	443	1236	1412	228	379	3555	2275	301	168	269	2911	7884	646	245	1346
ID=OE9A052171T1;Parent=OE9A052171;Name=OE9A052171T1;product=OE9A052171P1;Description=ethylene receptor 2;Ontology_term=GO:0000155%2C GO:0005515%2C GO:0005789%2C GO:0009365%2C GO:0010105%2C GO:0016021%2C GO:0018106%2C GO:0023014%2C GO:0038199%2C GO:0051740	8.55994e-35	1.86612e-32	3.67762	3.48775	467	716	2577	2790	1392	1025	1490	93	87	152	2309	1612	111	246	174
ID=OE9A049960T1;Parent=OE9A049960;Name=OE9A049960T1;product=OE9A049960P1	1.71158e-06	1.45997e-05	6.96944	3.4875	10	7	156	43	47	19	64	0	1	0	35	8	0	0	4
ID=OE9A035772T1;Parent=OE9A035772;Name=OE9A035772T1;product=OE9A035772P1;Description=berberine bridge enzyme-like 18;Ontology_term=GO:0016614%2C GO:0050660%2C GO:0055114	1.24438e-11	2.45178e-10	4.34421	3.48703	78	53	394	303	2315	383	700	30	7	52	217	389	0	18	31
ID=OE9A018714T8;Parent=OE9A018714;Name=OE9A018714T8;product=OE9A018714P5;Description=aspartyl protease family 1-like;Ontology_term=GO:0004190%2C GO:0006508	7.00649e-43	2.90191e-40	3.63386	3.48479	532	826	3674	767	1227	4655	4242	490	328	420	2485	8401	806	505	914
ID=OE9A018714T6;Parent=OE9A018714;Name=OE9A018714T6;product=OE9A018714P6;Description=aspartyl protease family 1-like;Ontology_term=GO:0004190%2C GO:0006508	7.00649e-43	2.90191e-40	3.63386	3.48479	532	826	3674	767	1227	4655	4242	490	328	420	2485	8401	806	505	914
ID=OE9A018714T3;Parent=OE9A018714;Name=OE9A018714T3;product=OE9A018714P3;Description=aspartyl protease family 1-like;Ontology_term=GO:0004190%2C GO:0006508	1.04677e-42	4.28334e-40	3.63268	3.48314	532	827	3675	767	1228	4655	4242	491	328	420	2485	8401	806	505	914
ID=OE9A018714T4;Parent=OE9A018714;Name=OE9A018714T4;product=OE9A018714P4;Description=aspartyl protease family 1-like;Ontology_term=GO:0004190%2C GO:0006508	1.04677e-42	4.28334e-40	3.63268	3.48314	532	827	3674	767	1227	4655	4242	491	328	420	2485	8401	806	505	914
ID=OE9A018714T2;Parent=OE9A018714;Name=OE9A018714T2;product=OE9A018714P2;Description=aspartyl protease family 1-like;Ontology_term=GO:0004190%2C GO:0006508	1.11263e-42	4.47723e-40	3.63153	3.48204	532	827	3675	767	1228	4655	4242	491	328	421	2485	8402	807	505	914
ID=OE9A052171T2;Parent=OE9A052171;Name=OE9A052171T2;product=OE9A052171P2;Description=ethylene receptor 2;Ontology_term=GO:0000155%2C GO:0005515%2C GO:0005789%2C GO:0009365%2C GO:0010105%2C GO:0016021%2C GO:0018106%2C GO:0023014%2C GO:0038199%2C GO:0051740	1.0145e-33	1.93447e-31	3.67747	3.48165	461	713	2565	2778	1383	1014	1478	90	87	152	2299	1607	111	243	171
ID=OE9A093966T1;Parent=OE9A093966;Name=OE9A093966T1;product=OE9A093966P1	6.29637e-23	4.57549e-21	3.79296	3.48071	2067	2864	9113	10438	6203	1145	850	78	57	117	1343	1303	119	136	299
ID=OE9A032871T1;Parent=OE9A032871;Name=OE9A032871T1;product=OE9A032871P1;Description=L-type lectin-domain containing receptor kinase -like;Ontology_term=GO:0004674%2C GO:0005524%2C GO:0006468%2C GO:0009069%2C GO:0016021%2C GO:0030246	4.6063e-17	1.77505e-15	3.93761	3.47805	44	22	92	195	130	144	141	13	6	13	100	220	7	11	27
ID=OE9A039614T1;Parent=OE9A039614;Name=OE9A039614T1;product=OE9A039614P1;Description=transcription factor bHLH13-like;Ontology_term=GO:0046983	1.52475e-20	8.64687e-19	3.83623	3.47764	822	855	372	65	98	966	786	56	48	110	834	1524	216	198	726
ID=OE9A052171T3;Parent=OE9A052171;Name=OE9A052171T3;product=OE9A052171P1	1.4157e-33	2.65605e-31	3.67102	3.47536	459	711	2559	2773	1380	1009	1472	90	87	152	2294	1604	110	242	170
ID=OE9A008243T1;Parent=OE9A008243;Name=OE9A008243T1;product=OE9A008243P1;Description=probable phosphatase 2C 25;Ontology_term=GO:0004721%2C GO:0006470%2C GO:0043169%2C GO:0044763	1.05521e-13	2.75845e-12	4.1127	3.47531	60	143	1713	185	155	1800	1362	104	39	177	628	1208	145	177	293
ID=OE9A040629T1;Parent=OE9A040629;Name=OE9A040629T1;product=OE9A040629P1;Description=aspartyl protease family 2-like;Ontology_term=GO:0004190%2C GO:0006508%2C GO:0030163	7.18029e-28	8.05251e-26	3.71265	3.4695	18	46	277	94	107	409	365	43	28	31	250	486	85	38	76
ID=OE9A117554T2;Parent=OE9A117554;Name=OE9A117554T2;product=OE9A117554P2	1.89064e-08	2.31873e-07	5.16989	3.46454	21	42	21	0	0	129	51	4	0	5	264	400	12	15	69
ID=OE9A117554T1;Parent=OE9A117554;Name=OE9A117554T1;product=OE9A117554P1	1.89064e-08	2.31873e-07	5.16989	3.46454	21	42	21	0	0	129	51	4	0	5	264	400	12	15	69
ID=OE9A074133T1;Parent=OE9A074133;Name=OE9A074133T1;product=OE9A074133P1;Description=1-aminocyclopropane-1-carboxylate oxidase 1;Ontology_term=GO:0046872%2C GO:0051213%2C GO:0055114	1.32052e-08	1.6558e-07	6.35642	3.46164	43	57	5066	83	316	122	1348	12	6	10	144	73	0	6	4
ID=OE9A095953T3;Parent=OE9A095953;Name=OE9A095953T3;product=OE9A095953P3;Description=caffeoylshikimate esterase-like;Ontology_term=GO:0016020%2C GO:0016042%2C GO:0016298	9.73587e-24	7.67248e-22	3.75352	3.46073	2249	2832	5260	4455	2718	4354	4236	403	207	488	4961	12313	522	244	2230
ID=OE9A097804T1;Parent=OE9A097804;Name=OE9A097804T1;product=OE9A097804P1;Description=60S ribosomal L10;Ontology_term=GO:0003735%2C GO:0005840%2C GO:0006412%2C GO:0042254	4.45896e-16	1.5281e-14	3.947	3.45618	101	162	2634	225	453	1089	1141	138	40	69	333	896	1092	527	480
ID=OE9A113690T1;Parent=OE9A113690;Name=OE9A113690T1;product=OE9A113690P1;Description=12-oxophytodienoate reductase 3;Ontology_term=GO:0003959%2C GO:0005777%2C GO:0006118%2C GO:0009695%2C GO:0010181%2C GO:0016629%2C GO:0031408%2C GO:0055114	6.57874e-25	5.72612e-23	3.72706	3.4532	1542	1667	1780	658	570	4593	2574	334	279	347	3641	8645	683	283	912
ID=OE9A094067T1;Parent=OE9A094067;Name=OE9A094067T1;product=OE9A094067P1;Description=lignin-forming anionic peroxidase-like;Ontology_term=GO:0004601%2C GO:0005576%2C GO:0006804%2C GO:0006979%2C GO:0020037%2C GO:0042744%2C GO:0046872%2C GO:0055114%2C GO:0098869	2.6369e-06	2.15799e-05	5.86005	3.45254	4	1	10	0	1	36	31	0	1	1	5	5	0	0	0
ID=OE9A050619T1;Parent=OE9A050619;Name=OE9A050619T1;product=OE9A050619P1;Description=7-deoxyloganetic acid UDP-glucosyltransferase;Ontology_term=GO:0035251%2C GO:1900994	1.7476e-12	3.88614e-11	4.15293	3.44993	20	21	140	95	79	66	103	3	5	8	40	84	5	5	13
ID=OE9A119630T1;Parent=OE9A119630;Name=OE9A119630T1;product=OE9A119630P1;Description=Copper chaperone;Ontology_term=GO:0046872	3.13484e-14	8.77855e-13	4.02692	3.44441	193	295	153	73	134	330	282	32	8	25	150	469	32	20	57
ID=OE9A005517T1;Parent=OE9A005517;Name=OE9A005517T1;product=OE9A005517P1;Description=AAA-ATPase ASD, mitochondrial-like;Ontology_term=GO:0005524%2C GO:0016021	5.89504e-12	1.21943e-10	4.21515	3.44354	107	416	2283	385	821	91	346	11	9	18	71	596	146	158	285
ID=OE9A112335T1;Parent=OE9A112335;Name=OE9A112335T1;product=OE9A112335P1	5.60244e-07	5.27386e-06	5.8568	3.44245	0	3	63	17	17	62	36	0	0	3	18	68	2	3	5
ID=OE9A065729T3;Parent=OE9A065729;Name=OE9A065729T3;product=OE9A065729P1;Description=squalene monooxygenase-like;Ontology_term=GO:0004506%2C GO:0006694%2C GO:0016021%2C GO:0016114%2C GO:0050660%2C GO:0055114	1.2503e-10	2.1424e-09	4.35712	3.4405	200	292	41	20	10	70	73	1	5	6	57	83	63	109	53
ID=OE9A113690T2;Parent=OE9A113690;Name=OE9A113690T2;product=OE9A113690P2;Description=12-oxophytodienoate reductase 3;Ontology_term=GO:0003959%2C GO:0005777%2C GO:0006118%2C GO:0009695%2C GO:0010181%2C GO:0016629%2C GO:0031408%2C GO:0055114	2.54569e-25	2.30761e-23	3.6983	3.43465	1627	1766	2002	718	616	4852	2765	360	304	376	3885	9307	769	316	1009
ID=OE9A113995T1;Parent=OE9A113995;Name=OE9A113995T1;product=OE9A113995P1;Description=calcium-dependent kinase 32-like;Ontology_term=GO:0004674%2C GO:0005509%2C GO:0005524%2C GO:0006468%2C GO:0009069	3.25659e-27	3.44732e-25	3.67568	3.43429	310	721	2433	3259	2570	4807	3603	506	335	306	3800	6122	1565	561	2372
ID=OE9A050816T1;Parent=OE9A050816;Name=OE9A050816T1;product=OE9A050816P1;Description=linoleate 13S-lipoxygenase 3-1, chloroplastic;Ontology_term=GO:0005515%2C GO:0009534%2C GO:0009570%2C GO:0016165%2C GO:0031408%2C GO:0046872%2C GO:0055114	2.18117e-28	2.56534e-26	3.66339	3.43408	885	1537	7358	2520	2842	10183	9260	1030	566	1057	9156	15771	3822	1628	4699
ID=OE9A113995T2;Parent=OE9A113995;Name=OE9A113995T2;product=OE9A113995P2;Description=calcium-dependent kinase 32-like;Ontology_term=GO:0004674%2C GO:0005509%2C GO:0005524%2C GO:0006468%2C GO:0009069	3.33675e-27	3.51137e-25	3.67553	3.43407	310	720	2433	3259	2570	4807	3602	506	335	306	3800	6122	1565	561	2372
ID=OE9A115115T1;Parent=OE9A115115;Name=OE9A115115T1;product=OE9A115115P1;Description=phospholipid-transporting ATPase 9;Ontology_term=GO:0000287%2C GO:0004012%2C GO:0005524%2C GO:0006812%2C GO:0015917%2C GO:0016021%2C GO:0045332	3.91102e-34	7.77538e-32	3.61591	3.43165	251	293	1314	548	888	3085	2916	365	215	263	1236	1372	379	234	459
ID=OE9A115115T2;Parent=OE9A115115;Name=OE9A115115T2;product=OE9A115115P1	3.91102e-34	7.77538e-32	3.61591	3.43165	251	293	1314	548	888	3085	2916	365	215	263	1236	1372	379	234	459
ID=OE9A115115T3;Parent=OE9A115115;Name=OE9A115115T3;product=OE9A115115P2;Description=phospholipid-transporting ATPase 9;Ontology_term=GO:0000287%2C GO:0004012%2C GO:0005524%2C GO:0006812%2C GO:0015917%2C GO:0016021%2C GO:0045332	3.91102e-34	7.77538e-32	3.61591	3.43165	251	293	1314	548	888	3085	2916	365	215	263	1236	1372	379	234	459
ID=OE9A040012T1;Parent=OE9A040012;Name=OE9A040012T1;product=OE9A040012P1;Description=nudix hydrolase 2-like isoform X1;Ontology_term=GO:0016787	3.41979e-07	3.35178e-06	7.43619	3.4309	14	62	15	5	0	26	30	0	0	0	19	39	0	0	0
ID=OE9A100244T1;Parent=OE9A100244;Name=OE9A100244T1;product=OE9A100244P1;Description=E3 ubiquitin- ligase ATL23-like;Ontology_term=GO:0005515%2C GO:0008270%2C GO:0016021%2C GO:0016874	5.72727e-07	5.37979e-06	5.58775	3.4303	35	32	150	23	32	51	31	2	0	1	31	20	16	12	28
ID=OE9A065729T2;Parent=OE9A065729;Name=OE9A065729T2;product=OE9A065729P2;Description=squalene monooxygenase-like;Ontology_term=GO:0004506%2C GO:0006694%2C GO:0016021%2C GO:0016114%2C GO:0050660%2C GO:0055114	1.55816e-10	2.6243e-09	4.34803	3.42856	200	291	41	20	10	70	72	1	5	6	57	80	63	109	53
ID=OE9A057226T2;Parent=OE9A057226;Name=OE9A057226T2;product=OE9A057226P2;Description=NAC domain-containing 2-like;Ontology_term=GO:0003677%2C GO:0005634%2C GO:0006355	4.42913e-17	1.70866e-15	3.86527	3.42705	329	1741	586	834	332	381	259	33	15	29	505	957	16	22	67
ID=OE9A057226T1;Parent=OE9A057226;Name=OE9A057226T1;product=OE9A057226P1;Description=NAC domain-containing 2-like;Ontology_term=GO:0003677%2C GO:0006355	4.42913e-17	1.70866e-15	3.86527	3.42705	329	1741	586	834	332	381	259	33	15	29	505	957	16	22	67
ID=OE9A000547T1;Parent=OE9A000547;Name=OE9A000547T1;product=OE9A000547P1;Description=plant cysteine oxidase 2-like;Ontology_term=GO:0009061%2C GO:0016702%2C GO:0018171%2C GO:0070483	1.11479e-31	1.78112e-29	3.62679	3.42659	476	724	2785	918	795	1345	1109	84	129	133	1195	1955	72	119	153
ID=OE9A020210T1;Parent=OE9A020210;Name=OE9A020210T1;product=OE9A020210P1;Description=E3 ubiquitin- ligase PUB23-like;Ontology_term=GO:0004842%2C GO:0005488%2C GO:0016567%2C GO:0016874	9.70183e-18	4.08258e-16	3.84045	3.42635	138	86	2585	467	104	2437	2782	258	91	273	807	1393	201	378	536
ID=OE9A071579T1;Parent=OE9A071579;Name=OE9A071579T1;product=OE9A071579P1;Description=serine threonine phosphatase 2A 57 kDa regulatory subunit B theta isoform-like;Ontology_term=GO:0000159%2C GO:0005488%2C GO:0007165%2C GO:0034047	5.08924e-34	1.00606e-31	3.61044	3.42626	247	427	1041	653	570	1409	1448	176	102	123	845	1586	184	94	217
ID=OE9A038999T1;Parent=OE9A038999;Name=OE9A038999T1;product=OE9A038999P1;Description=aspartic ase Asp1;Ontology_term=GO:0004190%2C GO:0006508%2C GO:0030163	1.86193e-30	2.7202e-28	3.62684	3.41887	838	1403	4108	1561	2312	3906	3670	385	235	439	3301	5122	1362	401	1736
ID=OE9A100467T2;Parent=OE9A100467;Name=OE9A100467T2;product=OE9A100467P2;Description=wall-associated receptor kinase-like 8;Ontology_term=GO:0004672%2C GO:0005509%2C GO:0005515%2C GO:0005524%2C GO:0006468%2C GO:0030247	2.62498e-14	7.4371e-13	3.97778	3.41751	198	343	314	488	1597	839	410	32	36	74	0	0	0	0	17
ID=OE9A068770T1;Parent=OE9A068770;Name=OE9A068770T1;product=OE9A068770P1;Description=lipid phosphate phosphatase epsilon 2, chloroplastic-like;Ontology_term=GO:0006651%2C GO:0006687%2C GO:0008195%2C GO:0009395%2C GO:0009507%2C GO:0016020	1.21473e-35	2.82415e-33	3.58924	3.41643	313	441	1991	531	407	3849	2968	360	269	359	2914	4883	925	649	880
ID=OE9A068770T3;Parent=OE9A068770;Name=OE9A068770T3;product=OE9A068770P2;Description=lipid phosphate phosphatase epsilon 2, chloroplastic-like;Ontology_term=GO:0006651%2C GO:0006687%2C GO:0008195%2C GO:0009395%2C GO:0009507%2C GO:0016020	1.21473e-35	2.82415e-33	3.58924	3.41643	313	441	1991	531	407	3849	2968	360	269	359	2914	4883	925	649	880
ID=OE9A042102T1;Parent=OE9A042102;Name=OE9A042102T1;product=OE9A042102P1;Description=glutathione S-transferase-like;Ontology_term=GO:0004364%2C GO:0005515%2C GO:0006749%2C GO:0006803	2.19188e-06	1.82669e-05	6.4589	3.41619	0	0	0	0	0	72	25	0	0	2	133	146	0	0	0
ID=OE9A009981T2;Parent=OE9A009981;Name=OE9A009981T2;product=OE9A009981P2;Description=probable N-acetyltransferase HLS1-like;Ontology_term=GO:0004596%2C GO:0006474%2C GO:0031248%2C GO:0042967	6.47549e-22	4.25497e-20	3.71668	3.4083	95	129	326	64	2	250	382	16	37	28	83	113	7	24	8
ID=OE9A113690T3;Parent=OE9A113690;Name=OE9A113690T3;product=OE9A113690P3;Description=12-oxophytodienoate reductase 3;Ontology_term=GO:0010181%2C GO:0016491%2C GO:0055114	4.01402e-26	3.89599e-24	3.65447	3.40726	1771	1970	2334	822	691	5331	3104	406	356	424	4394	10719	921	379	1263
ID=OE9A004366T1;Parent=OE9A004366;Name=OE9A004366T1;product=OE9A004366P1	2.52875e-09	3.57355e-08	4.55457	3.40705	0	0	1	0	0	69	67	1	2	7	40	33	2	6	1
ID=OE9A084275T5;Parent=OE9A084275;Name=OE9A084275T5;product=OE9A084275P3;Description=Alpha beta hydrolase related;Ontology_term=GO:0016021%2C GO:0016787	3.52179e-06	2.8147e-05	6.54274	3.40312	1	20	9	31	6	26	33	1	0	0	73	70	0	0	1
ID=OE9A094183T1;Parent=OE9A094183;Name=OE9A094183T1;product=OE9A094183P1;Description=E3 ubiquitin- ligase ATL23;Ontology_term=GO:0005515%2C GO:0008270%2C GO:0016021%2C GO:0016567%2C GO:0016874%2C GO:0043161%2C GO:0061630	3.34747e-12	7.19846e-11	4.10583	3.39886	164	207	758	202	129	109	312	6	19	15	82	79	5	3	2
ID=OE9A009667T1;Parent=OE9A009667;Name=OE9A009667T1;product=OE9A009667P1;Description=probable WRKY transcription factor 75;Ontology_term=GO:0003700%2C GO:0005667%2C GO:0006355%2C GO:0043565%2C GO:0044212%2C GO:0045449%2C GO:0048364	2.96935e-08	3.51956e-07	5.10927	3.39642	30	102	96	28	62	90	179	2	0	11	107	48	3	9	13
ID=OE9A056195T1;Parent=OE9A056195;Name=OE9A056195T1;product=OE9A056195P1;Description=clathrin assembly At1g25240;Ontology_term=GO:0005545%2C GO:0016491%2C GO:0030136%2C GO:0030276%2C GO:0048268	3.02376e-07	2.99254e-06	7.76096	3.39611	16	126	43	0	9	46	21	0	0	0	18	15	3	0	5
ID=OE9A108426T2;Parent=OE9A108426;Name=OE9A108426T2;product=OE9A108426P2;Description=MDIS1-interacting receptor like kinase 2-like;Ontology_term=GO:0004672%2C GO:0005515%2C GO:0005524%2C GO:0006468	6.67435e-07	6.19567e-06	5.31505	3.39484	1	7	22	10	39	37	32	1	1	1	53	105	4	0	6
ID=OE9A057226T3;Parent=OE9A057226;Name=OE9A057226T3;product=OE9A057226P3;Description=NAC domain-containing 2-like;Ontology_term=GO:0003677%2C GO:0005634%2C GO:0006355	6.22619e-16	2.0998e-14	3.85658	3.39094	315	1647	550	790	319	372	247	33	14	28	480	917	15	19	64
ID=OE9A045269T1;Parent=OE9A045269;Name=OE9A045269T1;product=OE9A045269P1;Description=E3 ubiquitin- ligase PUB23-like;Ontology_term=GO:0004842%2C GO:0005488%2C GO:0016567%2C GO:0016874	2.7176e-18	1.21364e-16	3.77213	3.38962	274	154	5481	1007	209	3995	5155	458	174	504	2174	3662	496	945	1218
ID=OE9A023329T1;Parent=OE9A023329;Name=OE9A023329T1;product=OE9A023329P1;Description=high-affinity nitrate transporter -like;Ontology_term=GO:0010167%2C GO:0015706%2C GO:0016021	1.32356e-17	5.45801e-16	3.7936	3.38946	178	172	505	759	290	560	315	32	31	49	982	1597	60	75	135
ID=OE9A001739T1;Parent=OE9A001739;Name=OE9A001739T1;product=OE9A001739P1;Description=disease resistance RPP13 4;Ontology_term=GO:0006952%2C GO:0043531	0	4.2039e-44	3.5117	3.38805	508	778	2962	1295	1746	3904	3154	359	357	361	3154	4208	411	342	803
ID=OE9A105060T1;Parent=OE9A105060;Name=OE9A105060T1;product=OE9A105060P1;Description=phosphoglycerate mutase AT74H;Ontology_term=GO:0003824%2C GO:0008152	2.85652e-07	2.83867e-06	7.85426	3.38678	7	0	3	31	21	51	20	0	0	0	42	24	0	0	0
ID=OE9A066138T1;Parent=OE9A066138;Name=OE9A066138T1;product=OE9A066138P1;Description=probable WRKY transcription factor 40;Ontology_term=GO:0003700%2C GO:0005667%2C GO:0006355%2C GO:0043565%2C GO:0045449	1.32213e-12	2.98941e-11	4.04698	3.38637	205	601	1352	184	441	1145	858	37	41	135	1262	2459	100	74	255
ID=OE9A066138T2;Parent=OE9A066138;Name=OE9A066138T2;product=OE9A066138P2;Description=probable WRKY transcription factor 40;Ontology_term=GO:0002237%2C GO:0003700%2C GO:0005634%2C GO:0005667%2C GO:0031347%2C GO:0043565%2C GO:0044212%2C GO:0045449%2C GO:0045892	1.32213e-12	2.98941e-11	4.04698	3.38637	205	601	1352	184	441	1145	858	37	41	135	1262	2459	100	74	255
ID=OE9A117373T1;Parent=OE9A117373;Name=OE9A117373T1;product=OE9A117373P1;Description=calcium-dependent kinase 26-like;Ontology_term=GO:0004674%2C GO:0005509%2C GO:0005524%2C GO:0006468%2C GO:0009069	2.40018e-18	1.08294e-16	3.76344	3.38413	37	74	185	52	87	180	157	13	11	19	196	571	101	37	197
ID=OE9A096610T1;Parent=OE9A096610;Name=OE9A096610T1;product=OE9A096610P1;Description=premnaspirodiene oxygenase-like;Ontology_term=GO:0004497%2C GO:0005506%2C GO:0016021%2C GO:0016705%2C GO:0020037%2C GO:0055114	1.59357e-07	1.66222e-06	5.86545	3.38271	59	40	52	124	80	23	199	2	0	4	82	51	2	25	0
ID=OE9A062908T1;Parent=OE9A062908;Name=OE9A062908T1;product=OE9A062908P1;Description=proline transporter 1;Ontology_term=GO:0003333%2C GO:0005886%2C GO:0015171%2C GO:0016021	1.50958e-34	3.13473e-32	3.55526	3.38176	371	722	1253	337	600	2023	1513	166	160	200	1458	3774	319	152	448
ID=OE9A093283T1;Parent=OE9A093283;Name=OE9A093283T1;product=OE9A093283P1	3.80078e-35	8.47066e-33	3.54876	3.37912	371	678	1924	720	870	2537	1997	247	184	244	2206	3983	736	427	1166
ID=OE9A044356T2;Parent=OE9A044356;Name=OE9A044356T2;product=OE9A044356P2;Description=12-oxophytodienoate reductase 3;Ontology_term=GO:0010181%2C GO:0016629%2C GO:0055114	7.32584e-25	6.36057e-23	3.6307	3.37597	1980	2593	2503	1391	1067	9034	5769	767	523	816	7525	13781	2795	1307	4679
ID=OE9A080641T1;Parent=OE9A080641;Name=OE9A080641T1;product=OE9A080641P1;Description=NDR1 HIN1-Like 3-like;Ontology_term=GO:0016021	2.06613e-12	4.54821e-11	4.04546	3.37574	141	171	973	201	357	588	1177	80	18	79	592	999	117	157	293
ID=OE9A009930T1;Parent=OE9A009930;Name=OE9A009930T1;product=OE9A009930P1;Description=dehydration-responsive element-binding 1E-like;Ontology_term=GO:0003677%2C GO:0003700%2C GO:0005634%2C GO:0005667%2C GO:0006355%2C GO:0045449	2.76149e-12	5.9848e-11	4.05003	3.3722	0	0	0	0	0	2518	1807	201	47	209	0	0	0	0	0
ID=OE9A099961T1;Parent=OE9A099961;Name=OE9A099961T1;product=OE9A099961P1;Description=Syntaxin 6, N-terminal;Ontology_term=GO:0000149%2C GO:0005484%2C GO:0006886%2C GO:0006906%2C GO:0012505%2C GO:0016021%2C GO:0031201%2C GO:0048278	2.56265e-32	4.32131e-30	3.5568	3.37128	246	737	3351	929	1026	3284	2489	330	231	295	2430	3571	696	347	747
ID=OE9A112578T1;Parent=OE9A112578;Name=OE9A112578T1;product=OE9A112578P1;Description=calcium-transporting ATPase 12, plasma membrane-type-like;Ontology_term=GO:0000166%2C GO:0016021%2C GO:0046872	6.1282e-11	1.09485e-09	4.20198	3.37046	200	275	5940	244	829	618	1406	44	20	118	323	725	99	48	177
ID=OE9A016940T1;Parent=OE9A016940;Name=OE9A016940T1;product=OE9A016940P1;Description=calcium-binding PBP1-like;Ontology_term=GO:0005509	4.95036e-09	6.66717e-08	4.60775	3.37004	16	38	245	118	135	110	133	6	0	11	58	114	11	0	30
ID=OE9A052431T1;Parent=OE9A052431;Name=OE9A052431T1;product=OE9A052431P1	4.12173e-24	3.35784e-22	3.63197	3.36898	279	331	1070	658	1288	1475	1629	179	82	167	776	1391	230	60	370
ID=OE9A004416T1;Parent=OE9A004416;Name=OE9A004416T1;product=OE9A004416P1;Description=mitogen-activated kinase kinase kinase YODA-like;Ontology_term=GO:0004702%2C GO:0005524%2C GO:0005737%2C GO:0006468%2C GO:0007178%2C GO:0009069	4.94384e-14	1.35728e-12	3.91407	3.36749	15	40	300	163	72	820	427	65	25	57	511	663	58	76	147
ID=OE9A002572T2;Parent=OE9A002572;Name=OE9A002572T2;product=OE9A002572P2;Description=pleiotropic drug resistance 1;Ontology_term=GO:0005524%2C GO:0005886%2C GO:0016021%2C GO:0042626%2C GO:0055085	1.26503e-31	2.01197e-29	3.55665	3.36697	44	89	1014	282	524	1247	1140	151	93	106	1588	1752	9	10	66
ID=OE9A002572T1;Parent=OE9A002572;Name=OE9A002572T1;product=OE9A002572P1;Description=pleiotropic drug resistance 1-like;Ontology_term=GO:0005524%2C GO:0005886%2C GO:0016021%2C GO:0042626%2C GO:0055085	1.26503e-31	2.01197e-29	3.55665	3.36697	44	89	1014	282	524	1247	1140	151	93	106	1588	1752	9	10	66
ID=OE9A056811T1;Parent=OE9A056811;Name=OE9A056811T1;product=OE9A056811P1;Description=phospholipase A1-Igamma1, chloroplastic;Ontology_term=GO:0006629%2C GO:0016787	1.32348e-10	2.2584e-09	4.24624	3.36677	67	49	86	8	5	339	160	19	5	23	302	453	64	56	145
ID=OE9A002572T3;Parent=OE9A002572;Name=OE9A002572T3;product=OE9A002572P3;Description=pleiotropic drug resistance 1-like;Ontology_term=GO:0005524%2C GO:0005886%2C GO:0016021%2C GO:0042626%2C GO:0055085	4.58364e-31	6.94293e-29	3.55796	3.3647	44	85	1012	282	522	1244	1131	151	93	104	1549	1721	9	10	64
ID=OE9A078548T1;Parent=OE9A078548;Name=OE9A078548T1;product=OE9A078548P1;Description=trichome birefringence-like 38;Ontology_term=GO:0016021	3.90912e-12	8.30732e-11	4.04803	3.36342	25	35	429	36	29	91	317	9	14	17	79	79	25	34	25
ID=OE9A023079T2;Parent=OE9A023079;Name=OE9A023079T2;product=OE9A023079P2	4.79702e-39	1.49198e-36	3.51145	3.36333	2303	3168	2942	574	1000	10692	9486	1006	809	1252	8179	13978	5562	1503	10496
ID=OE9A023079T1;Parent=OE9A023079;Name=OE9A023079T1;product=OE9A023079P1	4.79702e-39	1.49198e-36	3.51145	3.36333	2303	3168	2942	574	1000	10692	9486	1006	809	1252	8179	13978	5562	1503	10496
ID=OE9A023079T3;Parent=OE9A023079;Name=OE9A023079T3;product=OE9A023079P3	4.79702e-39	1.49198e-36	3.51145	3.36333	2303	3168	2942	574	1000	10692	9486	1006	809	1252	8179	13978	5562	1503	10496
ID=OE9A009981T1;Parent=OE9A009981;Name=OE9A009981T1;product=OE9A009981P1;Description=probable N-acetyltransferase HLS1-like;Ontology_term=GO:0004596%2C GO:0006474%2C GO:0031248%2C GO:0042967	1.78978e-20	1.00844e-18	3.68451	3.36282	97	134	333	67	2	253	388	16	39	29	83	116	10	25	8
ID=OE9A116632T1;Parent=OE9A116632;Name=OE9A116632T1;product=OE9A116632P1;Description=4-coumarate-- ligase 1;Ontology_term=GO:0005524%2C GO:0009805%2C GO:0009809%2C GO:0009811%2C GO:0016207	4.92114e-14	1.35158e-12	3.89897	3.35857	15	36	75	11	6	174	162	5	17	17	226	286	52	74	64
ID=OE9A009091T1;Parent=OE9A009091;Name=OE9A009091T1;product=OE9A009091P1;Description=beta-amyrin 28-oxidase-like;Ontology_term=GO:0004497%2C GO:0005506%2C GO:0016021%2C GO:0016705%2C GO:0020037%2C GO:0055114	5.88373e-24	4.70027e-22	3.61756	3.35588	511	2351	1145	1261	1158	1026	1656	111	80	176	2937	2711	313	221	295
ID=OE9A015716T1;Parent=OE9A015716;Name=OE9A015716T1;product=OE9A015716P1;Description=NAC domain-containing 90;Ontology_term=GO:0003677%2C GO:0005634%2C GO:0006355	1.3383e-11	2.62631e-10	4.08358	3.35231	9	5	627	183	413	828	702	53	15	89	303	572	47	42	126
ID=OE9A066774T1;Parent=OE9A066774;Name=OE9A066774T1;product=OE9A066774P1;Description=transcription factor MYB44-like;Ontology_term=GO:0003677	1.4013e-45	4.45613e-43	3.47365	3.35097	271	355	280	185	132	1380	1309	126	126	166	869	826	661	321	895
ID=OE9A043612T1;Parent=OE9A043612;Name=OE9A043612T1;product=OE9A043612P1;Description=cytochrome P450 94C1-like;Ontology_term=GO:0004497%2C GO:0005506%2C GO:0016021%2C GO:0016705%2C GO:0020037%2C GO:0055114	4.559e-27	4.76889e-25	3.57345	3.34956	912	1721	12146	1271	3689	25064	23544	2459	1516	3080	9199	20334	3788	1004	9613
ID=OE9A030969T1;Parent=OE9A030969;Name=OE9A030969T1;product=OE9A030969P1;Description=gibberellin 2-beta-dioxygenase 1-like;Ontology_term=GO:0005506%2C GO:0009416%2C GO:0045487%2C GO:0052634%2C GO:0055114	1.89492e-10	3.15579e-09	4.23348	3.34911	25	64	116	6	1	358	129	8	14	25	494	589	6	4	29
ID=OE9A115354T9;Parent=OE9A115354;Name=OE9A115354T9;product=OE9A115354P1	1.2096e-19	6.26557e-18	3.68309	3.34858	647	349	615	526	929	499	691	43	32	82	1073	1668	109	110	665
ID=OE9A036345T1;Parent=OE9A036345;Name=OE9A036345T1;product=OE9A036345P1;Description=universal stress A;Ontology_term=GO:0006950	2.65209e-11	4.98639e-10	4.10735	3.34711	1030	1770	17121	1379	1207	739	2850	197	74	62	540	347	19	49	28
ID=OE9A078536T1;Parent=OE9A078536;Name=OE9A078536T1;product=OE9A078536P1	8.07836e-24	6.38784e-22	3.60532	3.34438	65	109	424	87	127	683	634	66	39	82	293	362	77	69	158
ID=OE9A078536T2;Parent=OE9A078536;Name=OE9A078536T2;product=OE9A078536P1	8.07836e-24	6.38784e-22	3.60532	3.34438	65	109	424	87	127	683	634	66	39	82	293	362	77	69	158
ID=OE9A072634T1;Parent=OE9A072634;Name=OE9A072634T1;product=OE9A072634P1;Description=Serine threonine kinase;Ontology_term=GO:0005509%2C GO:0005515%2C GO:0030247	1.34133e-19	6.92738e-18	3.67756	3.34334	16	21	122	49	111	281	218	22	17	29	151	324	6	17	41
ID=OE9A099961T2;Parent=OE9A099961;Name=OE9A099961T2;product=OE9A099961P2;Description=Syntaxin 6, N-terminal;Ontology_term=GO:0000149%2C GO:0005484%2C GO:0006886%2C GO:0006906%2C GO:0012505%2C GO:0016021%2C GO:0031201%2C GO:0048193%2C GO:0048278	4.00322e-33	7.16484e-31	3.51854	3.34304	263	785	3587	1005	1139	3582	2671	360	269	324	2664	3987	781	400	848
ID=OE9A099961T4;Parent=OE9A099961;Name=OE9A099961T4;product=OE9A099961P4;Description=Syntaxin 6, N-terminal;Ontology_term=GO:0000149%2C GO:0005484%2C GO:0006886%2C GO:0006906%2C GO:0012505%2C GO:0016021%2C GO:0031201%2C GO:0048193%2C GO:0048278	4.00322e-33	7.16484e-31	3.51854	3.34304	263	785	3587	1005	1139	3582	2671	360	269	324	2664	3987	781	400	848
ID=OE9A028367T1;Parent=OE9A028367;Name=OE9A028367T1;product=OE9A028367P1;md5=54dfbbbfb869f497f4e35950ed7c1901;INTERPRO=<table><tr><th>DB</th><th>ID</th><th>Description</th></tr><tr><td>Gene3D</td><td>G3DSA:3.10.20.30</td><td></td></tr><tr><td>PANTHER</td><td>PTHR11702</td><td></td></tr><tr><td>Pfam</td><td>PF02824</td><td>TGS domain</td></tr><tr><td>SUPERFAMILY</td><td>SSF81271</td><td></td></tr>…	2.89896e-28	3.36992e-26	3.55442	3.34288	4	12	291	24	43	248	334	20	30	34	83	61	58	31	37
ID=OE9A115354T1;Parent=OE9A115354;Name=OE9A115354T1;product=OE9A115354P1	1.20494e-18	5.68974e-17	3.69749	3.34172	663	356	643	548	957	516	725	44	32	86	1114	1718	113	114	689
ID=OE9A033294T1;Parent=OE9A033294;Name=OE9A033294T1;product=OE9A033294P1	2.79629e-12	6.05272e-11	3.99155	3.34131	51	116	14	15	26	126	82	6	7	10	3	46	3	3	5
ID=OE9A108426T1;Parent=OE9A108426;Name=OE9A108426T1;product=OE9A108426P1;Description=MDIS1-interacting receptor like kinase 2-like;Ontology_term=GO:0004672%2C GO:0005515%2C GO:0005524%2C GO:0006468	1.00653e-06	9.01993e-06	5.27719	3.34078	1	7	22	9	38	37	30	1	1	1	52	105	4	0	6
ID=OE9A095066T1;Parent=OE9A095066;Name=OE9A095066T1;product=OE9A095066P1	2.18551e-14	6.23999e-13	3.84169	3.33554	21	26	52	22	95	137	101	8	10	11	83	115	103	13	159
ID=OE9A120195T1;Parent=OE9A120195;Name=OE9A120195T1;product=OE9A120195P1;Description=Serine threonine kinase;Ontology_term=GO:0004674%2C GO:0005515%2C GO:0005524%2C GO:0006468%2C GO:0009069%2C GO:0016021%2C GO:0048544	3.2983e-24	2.70275e-22	3.58875	3.33542	625	488	622	462	347	1480	903	109	109	132	653	2894	182	126	407
ID=OE9A044356T1;Parent=OE9A044356;Name=OE9A044356T1;product=OE9A044356P1;Description=12-oxophytodienoate reductase 3;Ontology_term=GO:0003959%2C GO:0005777%2C GO:0006118%2C GO:0009695%2C GO:0010181%2C GO:0016629%2C GO:0031408%2C GO:0055114	9.10914e-25	7.87958e-23	3.5807	3.33485	2053	2753	2658	1500	1151	9413	6027	818	573	883	8239	15310	3167	1447	5340
ID=OE9A078686T1;Parent=OE9A078686;Name=OE9A078686T1;product=OE9A078686P1;Description=transcription factor MYB44-like;Ontology_term=GO:0003677	1.1911e-43	5.17738e-41	3.4622	3.33482	236	336	244	173	130	1296	1231	115	122	159	899	784	654	326	855
ID=OE9A012294T1;Parent=OE9A012294;Name=OE9A012294T1;product=OE9A012294P1;Description=allene oxide synthase 1, chloroplastic-like;Ontology_term=GO:0004497%2C GO:0005506%2C GO:0016705%2C GO:0020037%2C GO:0055114	4.57877e-12	9.63677e-11	4.00019	3.3343	94	122	406	75	86	144	82	7	8	10	744	1690	332	153	404
ID=OE9A081854T1;Parent=OE9A081854;Name=OE9A081854T1;product=OE9A081854P1	3.64433e-08	4.24202e-07	4.70229	3.3328	0	3	12	4	0	56	49	0	4	3	20	13	4	2	4
ID=OE9A009638T1;Parent=OE9A009638;Name=OE9A009638T1;product=OE9A009638P1;Description=phosphatidylinositol:ceramide inositolphosphotransferase 2-like;Ontology_term=GO:0016021	1.46425e-16	5.33966e-15	3.74473	3.33203	1140	3113	17924	4737	5295	28814	25572	2965	1053	3003	18702	27087	7935	4330	8992
ID=OE9A071382T1;Parent=OE9A071382;Name=OE9A071382T1;product=OE9A071382P1;md5=2b4d7ea0479e1052a962de12fb5f1367;INTERPRO=<table><tr><th>DB</th><th>ID</th><th>Description</th></tr><tr><td>Gene3D</td><td>G3DSA:1.10.510.10</td><td></td></tr><tr><td>Gene3D</td><td>G3DSA:2.60.120.200</td><td></td></tr><tr><td>Gene3D</td><td>G3DSA:3.30.200.20</td><td></td></tr><tr><td>PANTHER</td><td>PTHR27001</td><td></…	1.21668e-11	2.40247e-10	4.0399	3.33121	16	71	165	42	134	220	123	12	6	19	124	314	34	30	43
ID=OE9A027867T1;Parent=OE9A027867;Name=OE9A027867T1;product=OE9A027867P1;Description=calcium-transporting ATPase 11, plasma membrane-type;Ontology_term=GO:0005388%2C GO:0005516%2C GO:0005524%2C GO:0005887%2C GO:0016529%2C GO:0046872%2C GO:0070588	1.05014e-17	4.41372e-16	3.70669	3.33058	2131	4514	13776	4997	7182	17234	12305	1110	807	2059	12297	29726	3748	747	7682
ID=OE9A007587T1;Parent=OE9A007587;Name=OE9A007587T1;product=OE9A007587P1	9.42773e-09	1.21055e-07	4.52644	3.3301	57	65	126	68	68	48	90	2	1	7	93	194	6	10	15
ID=OE9A115354T2;Parent=OE9A115354;Name=OE9A115354T2;product=OE9A115354P1	1.71786e-18	7.93502e-17	3.68347	3.32857	661	356	640	546	953	511	718	44	32	86	1101	1707	112	113	686
ID=OE9A115354T7;Parent=OE9A115354;Name=OE9A115354T7;product=OE9A115354P1	1.74315e-18	8.00958e-17	3.68241	3.32767	661	356	639	546	953	511	717	44	32	86	1101	1706	112	113	685
ID=OE9A115354T3;Parent=OE9A115354;Name=OE9A115354T3;product=OE9A115354P1	1.74315e-18	8.00958e-17	3.68241	3.32767	661	356	639	546	953	511	717	44	32	86	1101	1706	112	113	685
ID=OE9A115354T4;Parent=OE9A115354;Name=OE9A115354T4;product=OE9A115354P1	1.74315e-18	8.00958e-17	3.68241	3.32767	661	356	639	546	953	511	717	44	32	86	1101	1706	112	113	685
ID=OE9A115354T6;Parent=OE9A115354;Name=OE9A115354T6;product=OE9A115354P1	1.74315e-18	8.00958e-17	3.68241	3.32767	661	356	639	546	953	511	717	44	32	86	1101	1706	112	113	685
ID=OE9A115354T5;Parent=OE9A115354;Name=OE9A115354T5;product=OE9A115354P1	1.74315e-18	8.00958e-17	3.68241	3.32767	661	356	639	546	953	511	717	44	32	86	1101	1706	112	113	685
ID=OE9A115354T8;Parent=OE9A115354;Name=OE9A115354T8;product=OE9A115354P1	1.74315e-18	8.00958e-17	3.68241	3.32767	661	356	639	546	953	511	717	44	32	86	1101	1706	112	113	685
ID=OE9A028761T1;Parent=OE9A028761;Name=OE9A028761T1;product=OE9A028761P1	1.17176e-07	1.25e-06	5.15371	3.32597	2	7	75	5	0	98	63	1	0	7	104	101	3	0	4
ID=OE9A084307T1;Parent=OE9A084307;Name=OE9A084307T1;product=OE9A084307P1;Description=ethylene-responsive transcription factor ERF022-like;Ontology_term=GO:0003677%2C GO:0003700%2C GO:0005667%2C GO:0006355%2C GO:0045449	9.87773e-08	1.06673e-06	5.28104	3.32478	0	0	12	6	8	144	123	1	0	11	30	27	3	3	8
ID=OE9A105698T1;Parent=OE9A105698;Name=OE9A105698T1;product=OE9A105698P1;Description=cytochrome P450 81E8-like;Ontology_term=GO:0005506%2C GO:0016021%2C GO:0016709%2C GO:0020037%2C GO:0042343%2C GO:0044550%2C GO:0055114%2C GO:0098542	1.5894e-11	3.0717e-10	4.03796	3.32377	54	105	372	22	26	1574	607	79	37	124	786	1849	55	106	179
ID=OE9A018103T1;Parent=OE9A018103;Name=OE9A018103T1;product=OE9A018103P1;Description=ethylene-responsive transcription factor 1B-like;Ontology_term=GO:0003677%2C GO:0003700%2C GO:0005667%2C GO:0006355%2C GO:0045449	8.30051e-11	1.4602e-09	4.10077	3.32363	21	36	55	74	88	69	71	6	2	6	45	78	5	13	17
ID=OE9A009638T2;Parent=OE9A009638;Name=OE9A009638T2;product=OE9A009638P2;Description=phosphatidylinositol:ceramide inositolphosphotransferase 2-like;Ontology_term=GO:0016021	1.90554e-16	6.83144e-15	3.73463	3.32221	839	2268	14335	3691	4196	22420	19419	2279	821	2347	14877	21942	6548	3499	7463
ID=OE9A078536T3;Parent=OE9A078536;Name=OE9A078536T3;product=OE9A078536P2	7.96526e-23	5.70531e-21	3.5913	3.32216	63	106	413	85	124	670	620	65	38	82	283	352	75	68	156
ID=OE9A065156T1;Parent=OE9A065156;Name=OE9A065156T1;product=OE9A065156P1;Description=berberine bridge enzyme-like 18;Ontology_term=GO:0016614%2C GO:0050660%2C GO:0055114	2.1866e-12	4.79382e-11	3.95036	3.31988	654	2820	510	17	26	518	289	17	23	53	1058	351	24	16	708
ID=OE9A109914T1;Parent=OE9A109914;Name=OE9A109914T1;product=OE9A109914P1;Description=3-ketoacyl- synthase 11;Ontology_term=GO:0006633%2C GO:0016021%2C GO:0016747	0	0	3.40481	3.31732	235	309	1390	577	369	1121	1155	126	114	129	1941	2757	333	334	406
ID=OE9A056810T2;Parent=OE9A056810;Name=OE9A056810T2;product=OE9A056810P2	2.07978e-13	5.25048e-12	3.86685	3.31456	69	236	385	255	174	186	318	10	14	34	273	322	16	74	40
ID=OE9A021931T1;Parent=OE9A021931;Name=OE9A021931T1;product=OE9A021931P1;Description=D-aminoacyl-tRNA deacylase;Ontology_term=GO:0019478%2C GO:0051499	0	0	3.38831	3.3145	1199	2003	9677	2303	2434	3239	4219	375	359	475	2997	2641	720	694	931
ID=OE9A021931T2;Parent=OE9A021931;Name=OE9A021931T2;product=OE9A021931P2;Description=D-aminoacyl-tRNA deacylase;Ontology_term=GO:0019478%2C GO:0051499	0	0	3.38831	3.3145	1199	2003	9677	2303	2434	3239	4219	375	359	475	2997	2641	720	694	931
ID=OE9A084122T1;Parent=OE9A084122;Name=OE9A084122T1;product=OE9A084122P1;Description=G-type lectin S-receptor-like serine threonine- kinase B120;Ontology_term=GO:0004674%2C GO:0005524%2C GO:0006468%2C GO:0009069%2C GO:0016020%2C GO:0048544	3.11398e-14	8.72713e-13	3.81826	3.31412	290	454	388	213	142	1267	480	58	77	89	698	3330	67	50	304
ID=OE9A084122T2;Parent=OE9A084122;Name=OE9A084122T2;product=OE9A084122P2;Description=G-type lectin S-receptor-like serine threonine- kinase B120;Ontology_term=GO:0004674%2C GO:0005524%2C GO:0006468%2C GO:0009069%2C GO:0016020%2C GO:0048544	3.11398e-14	8.72713e-13	3.81826	3.31412	290	454	388	213	142	1267	480	58	77	89	698	3330	67	50	304
ID=OE9A099961T6;Parent=OE9A099961;Name=OE9A099961T6;product=OE9A099961P6;Description=Syntaxin 6, N-terminal;Ontology_term=GO:0000149%2C GO:0005484%2C GO:0006886%2C GO:0006906%2C GO:0012505%2C GO:0016021%2C GO:0031201%2C GO:0048193%2C GO:0048278	1.05198e-25	9.86834e-24	3.54199	3.31203	127	370	1422	486	732	2597	1587	226	202	206	2181	3410	616	298	673
ID=OE9A099961T5;Parent=OE9A099961;Name=OE9A099961T5;product=OE9A099961P5;Description=Syntaxin 6, N-terminal;Ontology_term=GO:0000149%2C GO:0005484%2C GO:0006886%2C GO:0006906%2C GO:0012505%2C GO:0016021%2C GO:0031201%2C GO:0048193%2C GO:0048278	1.05198e-25	9.86834e-24	3.54199	3.31203	127	370	1422	486	732	2597	1587	226	202	206	2181	3410	616	298	673
ID=OE9A087669T2;Parent=OE9A087669;Name=OE9A087669T2;product=OE9A087669P1	7.41707e-29	9.38601e-27	3.50825	3.30863	401	552	811	292	515	1516	1436	152	103	193	634	921	380	237	413
ID=OE9A033101T1;Parent=OE9A033101;Name=OE9A033101T1;product=OE9A033101P1;Description=cationic amino acid transporter 1-like;Ontology_term=GO:0003333%2C GO:0015171%2C GO:0016021	1.93715e-23	1.48969e-21	3.56479	3.30778	76	169	1369	607	429	419	337	42	41	28	791	1957	75	97	87
ID=OE9A027814T1;Parent=OE9A027814;Name=OE9A027814T1;product=OE9A027814P1;Description=Multicopper oxidase;Ontology_term=GO:0005507%2C GO:0009809%2C GO:0016722%2C GO:0046274%2C GO:0048046%2C GO:0052716%2C GO:0055114	2.13936e-08	2.59963e-07	6.5854	3.30725	674	650	16492	1424	5256	659	8637	53	25	73	1281	2525	104	353	106
ID=OE9A027814T3;Parent=OE9A027814;Name=OE9A027814T3;product=OE9A027814P3;Description=Multicopper oxidase;Ontology_term=GO:0005507%2C GO:0009809%2C GO:0016722%2C GO:0046274%2C GO:0048046%2C GO:0052716%2C GO:0055114	2.13936e-08	2.59963e-07	6.5854	3.30725	674	650	16492	1424	5256	659	8637	53	25	73	1281	2525	104	353	106
ID=OE9A027814T2;Parent=OE9A027814;Name=OE9A027814T2;product=OE9A027814P2;Description=Multicopper oxidase;Ontology_term=GO:0005507%2C GO:0009809%2C GO:0016722%2C GO:0046274%2C GO:0048046%2C GO:0052716%2C GO:0055114	2.13936e-08	2.59963e-07	6.5854	3.30725	674	650	16492	1424	5256	659	8637	53	25	73	1281	2525	104	353	106
ID=OE9A031752T1;Parent=OE9A031752;Name=OE9A031752T1;product=OE9A031752P1;Description=ethylene-responsive transcription factor 1B-like;Ontology_term=GO:0003677%2C GO:0003700%2C GO:0005634%2C GO:0005667%2C GO:0006355%2C GO:0006952%2C GO:0009873%2C GO:0045449	2.27035e-22	1.54251e-20	3.57564	3.30477	769	1722	733	825	642	2367	1395	206	150	202	1957	1819	487	188	1573
ID=OE9A115531T2;Parent=OE9A115531;Name=OE9A115531T2;product=OE9A115531P2;Description=calcium-transporting ATPase 13, plasma membrane-type;Ontology_term=GO:0005388%2C GO:0005524%2C GO:0005887%2C GO:0016529%2C GO:0046872%2C GO:0070588	1.15802e-08	1.4641e-07	4.57652	3.30282	22	131	377	18	20	427	256	2	15	34	662	713	9	23	62
ID=OE9A081984T1;Parent=OE9A081984;Name=OE9A081984T1;product=OE9A081984P1;Description=Xyloglucan endotransglucosylase hydrolase 2;Ontology_term=GO:0004553%2C GO:0005618%2C GO:0010411%2C GO:0016762%2C GO:0042546%2C GO:0048046%2C GO:0071555	6.29342e-08	7.02414e-07	4.73468	3.30199	0	8	164	3	40	61	46	4	0	3	18	12	0	0	9
ID=OE9A066931T1;Parent=OE9A066931;Name=OE9A066931T1;product=OE9A066931P1;Description=polyadenylate-binding RBP47;Ontology_term=GO:0000166%2C GO:0003677%2C GO:0005634%2C GO:0008143%2C GO:0010494%2C GO:0034605	1.12237e-11	2.22818e-10	3.98164	3.30158	80	164	700	135	128	252	722	18	23	60	154	393	64	77	102
ID=OE9A116451T1;Parent=OE9A116451;Name=OE9A116451T1;product=OE9A116451P1	5.35136e-06	4.12568e-05	6.04898	3.30084	49	23	347	58	91	21	60	0	2	0	6	5	4	1	0
ID=OE9A060358T1;Parent=OE9A060358;Name=OE9A060358T1;product=OE9A060358P1	7.00485e-31	1.04076e-28	3.48381	3.30065	20	42	260	59	86	663	526	64	59	62	481	838	288	111	671
ID=OE9A104762T2;Parent=OE9A104762;Name=OE9A104762T2;product=OE9A104762P2;Description=probable xyloglucan endotransglucosylase hydrolase 23;Ontology_term=GO:0004553%2C GO:0005618%2C GO:0010411%2C GO:0016762%2C GO:0042546%2C GO:0048046%2C GO:0071555	5.29155e-21	3.1302e-19	3.59057	3.29906	1030	1689	3610	1408	2309	1154	2874	234	174	139	1358	2847	346	364	340
ID=OE9A116623T1;Parent=OE9A116623;Name=OE9A116623T1;product=OE9A116623P1;Description=7-deoxyloganetic acid UDP-glucosyltransferase;Ontology_term=GO:0035251%2C GO:1900994	1.70382e-24	1.43655e-22	3.53903	3.29817	132	120	1119	768	806	345	618	59	34	45	170	299	8	28	32
ID=OE9A106717T1;Parent=OE9A106717;Name=OE9A106717T1;product=OE9A106717P1;Description=pectinesterase pectinesterase inhibitor PPE8B-like;Ontology_term=GO:0004857%2C GO:0005576%2C GO:0005618%2C GO:0005982%2C GO:0005985%2C GO:0030599%2C GO:0042545%2C GO:0043086%2C GO:0045330%2C GO:0045490	3.29763e-11	6.0953e-10	4.02293	3.29714	1930	2345	2676	1372	1095	287	1354	32	46	84	316	479	95	66	76
ID=OE9A033101T2;Parent=OE9A033101;Name=OE9A033101T2;product=OE9A033101P1	9.52245e-24	7.51275e-22	3.54671	3.29661	76	169	1379	612	433	421	339	42	42	29	796	1969	75	97	88
ID=OE9A055176T5;Parent=OE9A055176;Name=OE9A055176T5;product=OE9A055176P1	4.28435e-17	1.65646e-15	3.67632	3.29513	166	408	653	296	640	610	464	41	31	75	887	1190	110	45	287
ID=OE9A015707T2;Parent=OE9A015707;Name=OE9A015707T2;product=OE9A015707P2;Description=probable phosphatase 2C 25;Ontology_term=GO:0004721%2C GO:0006470%2C GO:0043169%2C GO:0044763	1.64472e-11	3.1751e-10	3.98024	3.29199	34	85	1162	170	80	2028	1748	138	42	236	529	1092	132	194	302
ID=OE9A015707T1;Parent=OE9A015707;Name=OE9A015707T1;product=OE9A015707P1;Description=probable phosphatase 2C 25;Ontology_term=GO:0004721%2C GO:0006470%2C GO:0043169	1.64472e-11	3.1751e-10	3.98024	3.29199	34	85	1162	170	80	2028	1748	138	42	236	529	1092	132	194	302
ID=OE9A012248T1;Parent=OE9A012248;Name=OE9A012248T1;product=OE9A012248P1	4.53604e-07	4.34659e-06	7.8936	3.28489	109	88	29	22	63	14	68	0	0	0	0	0	0	0	0
ID=OE9A019980T1;Parent=OE9A019980;Name=OE9A019980T1;product=OE9A019980P1;Description=calcium permeable stress-gated cation channel 1-like;Ontology_term=GO:0016021	3.03743e-35	6.79104e-33	3.43911	3.28454	356	702	3195	888	1045	1646	1467	145	207	145	1924	7370	375	209	808
ID=OE9A104762T1;Parent=OE9A104762;Name=OE9A104762T1;product=OE9A104762P1;Description=probable xyloglucan endotransglucosylase hydrolase 23;Ontology_term=GO:0004553%2C GO:0005618%2C GO:0010411%2C GO:0016762%2C GO:0042546%2C GO:0048046%2C GO:0071555	3.54192e-20	1.94861e-18	3.58638	3.28412	837	1402	3026	1145	1976	962	2417	198	147	115	1148	2340	273	295	264
ID=OE9A101343T1;Parent=OE9A101343;Name=OE9A101343T1;product=OE9A101343P1;Description=probable serine threonine- kinase NAK isoform X2;Ontology_term=GO:0004674%2C GO:0005524%2C GO:0006468%2C GO:0009069	7.16639e-10	1.10318e-08	4.18468	3.28221	38	105	308	91	243	178	110	8	3	17	447	850	117	89	100
ID=OE9A023892T4;Parent=OE9A023892;Name=OE9A023892T4;product=OE9A023892P4;Description=alpha carbonic anhydrase 7;Ontology_term=GO:0004089%2C GO:0006730%2C GO:0006807%2C GO:0008270	9.19165e-12	1.84149e-10	3.93397	3.28086	178	393	163	141	342	110	171	3	15	13	197	435	0	28	23
ID=OE9A023892T1;Parent=OE9A023892;Name=OE9A023892T1;product=OE9A023892P1;Description=alpha carbonic anhydrase 7;Ontology_term=GO:0004089%2C GO:0006730%2C GO:0006807%2C GO:0008270	9.19165e-12	1.84149e-10	3.93397	3.28086	178	393	163	141	342	110	171	3	15	13	197	435	0	28	23
ID=OE9A023892T2;Parent=OE9A023892;Name=OE9A023892T2;product=OE9A023892P2;Description=alpha carbonic anhydrase 7;Ontology_term=GO:0004089%2C GO:0006730%2C GO:0006807%2C GO:0008270	9.19165e-12	1.84149e-10	3.93397	3.28086	178	393	163	141	342	110	171	3	15	13	197	435	0	28	23
ID=OE9A023892T3;Parent=OE9A023892;Name=OE9A023892T3;product=OE9A023892P3;Description=alpha carbonic anhydrase 7;Ontology_term=GO:0004089%2C GO:0006730%2C GO:0006807%2C GO:0008270	9.19165e-12	1.84149e-10	3.93397	3.28086	178	393	163	141	342	110	171	3	15	13	197	435	0	28	23
ID=OE9A005700T2;Parent=OE9A005700;Name=OE9A005700T2;product=OE9A005700P2;Description=uncharacterized protein LOC111390916 isoform X1;Ontology_term=GO:0016020	1.63649e-15	5.29458e-14	3.7049	3.27692	53	81	305	67	98	558	307	26	41	51	332	975	67	24	149
ID=OE9A005700T1;Parent=OE9A005700;Name=OE9A005700T1;product=OE9A005700P1;Description=uncharacterized protein LOC111390916 isoform X1;Ontology_term=GO:0016020	1.63649e-15	5.29458e-14	3.7049	3.27692	53	81	305	67	98	558	307	26	41	51	332	975	67	24	149
ID=OE9A024825T1;Parent=OE9A024825;Name=OE9A024825T1;product=OE9A024825P1;Description=transcription initiation factor TFIID subunit 4b;Ontology_term=GO:0005669%2C GO:0006352%2C GO:0046982	3.78532e-09	5.18897e-08	4.29096	3.27283	9	6	24	14	5	92	52	6	2	5	33	30	3	2	5
ID=OE9A116071T1;Parent=OE9A116071;Name=OE9A116071T1;product=OE9A116071P1;Description=NDR1 HIN1-Like 3-like;Ontology_term=GO:0016021	4.36257e-11	7.95447e-10	3.9834	3.26915	281	376	3001	453	907	1797	3353	213	49	280	429	822	104	107	229
ID=OE9A114993T1;Parent=OE9A114993;Name=OE9A114993T1;product=OE9A114993P1	2.18816e-07	2.22221e-06	4.92492	3.26885	97	130	47	10	2	55	50	0	1	5	37	25	1	2	4
ID=OE9A108459T1;Parent=OE9A108459;Name=OE9A108459T1;product=OE9A108459P1;Description=SCAI;Ontology_term=GO:0003714%2C GO:0005667%2C GO:0016481%2C GO:1903507	9.74563e-20	5.10478e-18	3.57415	3.26793	236	305	588	202	305	1054	575	74	80	89	1083	4499	313	165	684
ID=OE9A036454T3;Parent=OE9A036454;Name=OE9A036454T3;product=OE9A036454P2;Description=cyclic nucleotide-gated ion channel 1-like;Ontology_term=GO:0005249%2C GO:0005515%2C GO:0006813%2C GO:0008076%2C GO:0034220	2.58436e-21	1.58227e-19	3.54319	3.26646	303	555	2630	872	1699	3904	4535	609	260	362	2617	4413	889	428	1380
ID=OE9A106717T2;Parent=OE9A106717;Name=OE9A106717T2;product=OE9A106717P2;Description=pectinesterase pectinesterase inhibitor PPE8B-like;Ontology_term=GO:0004857%2C GO:0005576%2C GO:0005618%2C GO:0005982%2C GO:0005985%2C GO:0030599%2C GO:0042545%2C GO:0043086%2C GO:0045330%2C GO:0045490	4.26869e-11	7.79142e-10	3.97544	3.26527	2091	2570	3051	1517	1220	310	1495	36	55	93	340	550	121	76	89
ID=OE9A055176T1;Parent=OE9A055176;Name=OE9A055176T1;product=OE9A055176P1;Description=calmodulin-binding 60 B-like;Ontology_term=GO:0005516%2C GO:0006950	1.8117e-16	6.50502e-15	3.65373	3.26514	166	423	684	305	656	630	477	41	33	80	913	1235	119	49	302
ID=OE9A073709T1;Parent=OE9A073709;Name=OE9A073709T1;product=OE9A073709P1	1.79149e-11	3.44324e-10	3.93416	3.26405	42	61	207	4	6	156	294	19	5	25	277	357	93	80	174
ID=OE9A055176T2;Parent=OE9A055176;Name=OE9A055176T2;product=OE9A055176P1	1.96124e-16	7.01675e-15	3.65259	3.26354	166	423	684	305	656	630	476	41	33	80	913	1235	119	49	302
ID=OE9A055176T4;Parent=OE9A055176;Name=OE9A055176T4;product=OE9A055176P3;Description=calmodulin-binding 60 B-like;Ontology_term=GO:0005516%2C GO:0006950	1.96124e-16	7.01675e-15	3.65259	3.26354	166	423	684	305	656	630	476	41	33	80	913	1235	119	49	302
ID=OE9A055176T3;Parent=OE9A055176;Name=OE9A055176T3;product=OE9A055176P2;Description=calmodulin-binding 60 B-like;Ontology_term=GO:0005516%2C GO:0006950	1.96124e-16	7.01675e-15	3.65259	3.26354	166	423	684	305	656	630	476	41	33	80	913	1235	119	49	302
ID=OE9A040165T2;Parent=OE9A040165;Name=OE9A040165T2;product=OE9A040165P2;Description=L-ascorbate oxidase;Ontology_term=GO:0005507%2C GO:0005576%2C GO:0006118%2C GO:0008447%2C GO:0016722%2C GO:0019852%2C GO:0055114	7.59408e-22	4.96203e-20	3.53026	3.26264	233	302	857	562	664	697	800	47	65	110	962	1302	101	78	227
ID=OE9A040165T3;Parent=OE9A040165;Name=OE9A040165T3;product=OE9A040165P1	7.59408e-22	4.96203e-20	3.53026	3.26264	233	302	857	562	664	697	800	47	65	110	962	1302	101	78	227
ID=OE9A055853T1;Parent=OE9A055853;Name=OE9A055853T1;product=OE9A055853P1;Description=peroxidase 17;Ontology_term=GO:0004601%2C GO:0005576%2C GO:0005773%2C GO:0005829%2C GO:0006804%2C GO:0006979%2C GO:0020037%2C GO:0042744%2C GO:0046872%2C GO:0055114%2C GO:0098869	1.68404e-22	1.15871e-20	3.52021	3.26233	559	549	686	308	456	937	790	68	69	125	525	2118	101	56	212
ID=OE9A034615T2;Parent=OE9A034615;Name=OE9A034615T2;product=OE9A034615P2;Description=glycosyltransferase family 64 C5;Ontology_term=GO:0006024%2C GO:0015012%2C GO:0016021	1.41363e-41	5.31879e-39	3.38781	3.26218	207	264	370	238	227	607	591	70	65	62	74	149	144	91	154
ID=OE9A034615T1;Parent=OE9A034615;Name=OE9A034615T1;product=OE9A034615P1;Description=glycosyltransferase family 64 C5;Ontology_term=GO:0006024%2C GO:0015012%2C GO:0016021	1.41363e-41	5.31879e-39	3.38781	3.26218	207	264	370	238	227	607	591	70	65	62	74	149	144	91	154
ID=OE9A116998T1;Parent=OE9A116998;Name=OE9A116998T1;product=OE9A116998P1;Description=probable WRKY transcription factor 70;Ontology_term=GO:0003700%2C GO:0005667%2C GO:0006355%2C GO:0043565%2C GO:0045449	3.10734e-14	8.71549e-13	3.73683	3.26189	1474	4877	8351	5807	8792	8370	10983	1046	312	1101	4298	9354	513	534	809
ID=OE9A116998T2;Parent=OE9A116998;Name=OE9A116998T2;product=OE9A116998P2;Description=probable WRKY transcription factor 70;Ontology_term=GO:0003700%2C GO:0005667%2C GO:0006355%2C GO:0043565%2C GO:0045449	3.10734e-14	8.71549e-13	3.73683	3.26189	1474	4877	8351	5807	8792	8370	10983	1046	312	1101	4298	9354	513	534	809
ID=OE9A026071T2;Parent=OE9A026071;Name=OE9A026071T2;product=OE9A026071P2;Description=(3S,6E)-nerolidol synthase 1-like isoform X1;Ontology_term=GO:0000287%2C GO:0008152%2C GO:0010333	1.03875e-15	3.42562e-14	3.67097	3.2596	2409	3276	2538	420	190	3761	5622	256	274	716	2604	3245	1430	1782	3522
ID=OE9A026071T1;Parent=OE9A026071;Name=OE9A026071T1;product=OE9A026071P1;Description=(3S,6E)-nerolidol synthase 1-like isoform X1;Ontology_term=GO:0000287%2C GO:0008152%2C GO:0010333	1.03875e-15	3.42562e-14	3.67097	3.2596	2409	3276	2538	420	190	3761	5622	256	274	716	2604	3245	1430	1782	3522
ID=OE9A095953T4;Parent=OE9A095953;Name=OE9A095953T4;product=OE9A095953P2	1.74474e-30	2.56506e-28	3.43746	3.25927	2728	3399	5921	5083	3149	5034	4949	548	367	673	5828	13955	759	367	2647
ID=OE9A045550T1;Parent=OE9A045550;Name=OE9A045550T1;product=OE9A045550P1;Description=galactinol synthase 2;Ontology_term=GO:0005737%2C GO:0006012%2C GO:0046872%2C GO:0047216	1.65168e-13	4.22459e-12	3.77147	3.25895	154	441	623	127	49	1429	764	92	50	144	133	396	281	94	616
ID=OE9A095953T1;Parent=OE9A095953;Name=OE9A095953T1;product=OE9A095953P1;Description=caffeoylshikimate esterase-like;Ontology_term=GO:0016020%2C GO:0016042%2C GO:0016298	2.83296e-30	4.04593e-28	3.43751	3.25809	2753	3447	6026	5166	3196	5083	5009	557	369	679	5916	14186	767	371	2702
ID=OE9A095953T2;Parent=OE9A095953;Name=OE9A095953T2;product=OE9A095953P2;Description=caffeoylshikimate esterase-like;Ontology_term=GO:0016020%2C GO:0016042%2C GO:0016298	2.83296e-30	4.04593e-28	3.43751	3.25809	2753	3447	6026	5166	3196	5083	5009	557	369	679	5916	14186	767	371	2702
ID=OE9A084150T3;Parent=OE9A084150;Name=OE9A084150T3;product=OE9A084150P2;Description=alcohol dehydrogenase 1;Ontology_term=GO:0003979%2C GO:0004022%2C GO:0005737%2C GO:0005982%2C GO:0005985%2C GO:0008270%2C GO:0009117%2C GO:0055114	7.0478e-13	1.65727e-11	3.80818	3.25805	2908	5399	45375	3927	5761	3278	12656	925	500	397	5778	3620	471	481	498
ID=OE9A084150T1;Parent=OE9A084150;Name=OE9A084150T1;product=OE9A084150P1;Description=alcohol dehydrogenase 1;Ontology_term=GO:0003979%2C GO:0004022%2C GO:0005737%2C GO:0005982%2C GO:0005985%2C GO:0008270%2C GO:0009117%2C GO:0055114	7.0478e-13	1.65727e-11	3.80818	3.25805	2908	5399	45375	3927	5761	3278	12656	925	500	397	5778	3620	471	481	498
ID=OE9A096142T1;Parent=OE9A096142;Name=OE9A096142T1;product=OE9A096142P1	4.60463e-12	9.68828e-11	3.86422	3.25547	571	1038	33480	568	1147	1412	7477	406	221	343	1740	852	588	934	672
ID=OE9A030969T2;Parent=OE9A030969;Name=OE9A030969T2;product=OE9A030969P2;Description=gibberellin 2-beta-dioxygenase 1-like;Ontology_term=GO:0005506%2C GO:0009416%2C GO:0045487%2C GO:0052634%2C GO:0055114	9.85567e-10	1.48514e-08	4.14989	3.25412	14	34	81	4	0	228	86	7	8	17	317	414	4	4	19
ID=OE9A115337T3;Parent=OE9A115337;Name=OE9A115337T3;product=OE9A115337P2;Description=transcription factor bHLH118-like;Ontology_term=GO:0046983	5.06277e-09	6.80155e-08	4.25356	3.25305	7	38	23	9	7	64	57	1	4	6	122	149	7	4	6
ID=OE9A115337T2;Parent=OE9A115337;Name=OE9A115337T2;product=OE9A115337P1;Description=transcription factor bHLH118-like;Ontology_term=GO:0046983	5.06277e-09	6.80155e-08	4.25356	3.25305	7	38	23	9	7	64	57	1	4	6	122	149	7	4	6
ID=OE9A036454T2;Parent=OE9A036454;Name=OE9A036454T2;product=OE9A036454P1	9.02243e-22	5.82463e-20	3.51875	3.25296	304	562	2688	897	1738	3946	4594	621	271	375	2654	4486	908	440	1432
ID=OE9A036454T1;Parent=OE9A036454;Name=OE9A036454T1;product=OE9A036454P1;Description=cyclic nucleotide-gated ion channel 1-like;Ontology_term=GO:0005249%2C GO:0005515%2C GO:0006813%2C GO:0008076%2C GO:0034220	9.02243e-22	5.82463e-20	3.51875	3.25296	304	562	2688	897	1738	3946	4594	621	271	375	2654	4486	908	440	1432
ID=OE9A115531T1;Parent=OE9A115531;Name=OE9A115531T1;product=OE9A115531P1;Description=calcium-transporting ATPase 13, plasma membrane-type;Ontology_term=GO:0005388%2C GO:0005524%2C GO:0005887%2C GO:0016529%2C GO:0046872%2C GO:0070588	2.33956e-08	2.82329e-07	4.54539	3.25292	22	137	382	18	21	432	263	2	15	36	676	722	11	24	62
ID=OE9A034307T1;Parent=OE9A034307;Name=OE9A034307T1;product=OE9A034307P1;Description=disease resistance RPS2-like;Ontology_term=GO:0005524%2C GO:0006952%2C GO:0043531	9.37424e-12	1.87592e-10	3.87778	3.25141	23	58	184	41	92	91	79	9	4	7	94	139	26	18	46
ID=OE9A077542T1;Parent=OE9A077542;Name=OE9A077542T1;product=OE9A077542P1;Description=calcium-transporting ATPase 13, plasma membrane-type;Ontology_term=GO:0005388%2C GO:0005524%2C GO:0016021%2C GO:0016529%2C GO:0046872%2C GO:0070588	8.86846e-08	9.62642e-07	4.70354	3.24874	37	99	359	19	46	84	48	0	4	5	132	294	12	6	89
ID=OE9A034558T1;Parent=OE9A034558;Name=OE9A034558T1;product=OE9A034558P1;Description=heavy metal-associated isoprenylated plant 3-like isoform X1;Ontology_term=GO:0030001%2C GO:0046872	9.02703e-09	1.16337e-07	4.36536	3.24819	10	38	13	34	17	228	66	10	4	12	104	204	8	7	18
ID=OE9A103256T1;Parent=OE9A103256;Name=OE9A103256T1;product=OE9A103256P1;Description=premnaspirodiene oxygenase-like;Ontology_term=GO:0004497%2C GO:0005506%2C GO:0016021%2C GO:0016705%2C GO:0020037%2C GO:0055114	3.42815e-07	3.35903e-06	5.5399	3.24796	61	44	65	135	85	24	213	4	0	4	88	47	1	27	0
ID=OE9A030876T1;Parent=OE9A030876;Name=OE9A030876T1;product=OE9A030876P1;Description=Salicylate carboxymethyltransferase;Ontology_term=GO:0008168%2C GO:0032259	2.17875e-07	2.21387e-06	5.12564	3.24698	5	33	44	45	39	115	83	0	1	9	20	45	2	13	4
ID=OE9A056810T1;Parent=OE9A056810;Name=OE9A056810T1;product=OE9A056810P1	1.38463e-12	3.11865e-11	3.80787	3.24479	72	251	408	265	184	209	349	11	16	40	304	353	16	78	42
ID=OE9A026865T1;Parent=OE9A026865;Name=OE9A026865T1;product=OE9A026865P1	1.47577e-17	6.03943e-16	3.59133	3.24378	3622	4245	1300	334	537	4917	3197	308	283	598	5812	12139	1309	367	3882
ID=OE9A017358T1;Parent=OE9A017358;Name=OE9A017358T1;product=OE9A017358P1;Description=glutathione S-transferase-like;Ontology_term=GO:0004364%2C GO:0005515%2C GO:0006749%2C GO:0006803%2C GO:0009734	7.66876e-07	7.01058e-06	7.60067	3.24371	0	0	0	0	0	41	19	0	0	0	110	112	0	0	0
ID=OE9A024364T1;Parent=OE9A024364;Name=OE9A024364T1;product=OE9A024364P1;Description=receptor 12;Ontology_term=GO:0005515%2C GO:0016020	9.30241e-14	2.44822e-12	3.73387	3.2433	93	124	605	259	258	591	524	63	19	63	403	1081	71	50	124
ID=OE9A026865T2;Parent=OE9A026865;Name=OE9A026865T2;product=OE9A026865P2	1.72752e-17	7.02042e-16	3.58703	3.23931	3622	4245	1283	334	537	4906	3183	308	283	598	5796	12129	1306	366	3876
ID=OE9A004639T1;Parent=OE9A004639;Name=OE9A004639T1;product=OE9A004639P1;Description=F-box At2g27310;Ontology_term=GO:0005515%2C GO:0016020	1.08672e-28	1.32721e-26	3.42656	3.23896	529	278	1763	369	241	2824	2737	400	236	253	1810	1726	1534	620	1964
ID=OE9A071898T1;Parent=OE9A071898;Name=OE9A071898T1;product=OE9A071898P1;Description=calmodulin-binding 60 C;Ontology_term=GO:0005516%2C GO:0006950%2C GO:0009617%2C GO:0050789	8.88166e-12	1.78449e-10	3.85889	3.23778	74	159	416	234	733	841	510	47	24	94	497	973	69	31	193
ID=OE9A071898T4;Parent=OE9A071898;Name=OE9A071898T4;product=OE9A071898P2;Description=calmodulin-binding 60 C;Ontology_term=GO:0005516%2C GO:0006950%2C GO:0009617%2C GO:0050789	8.88166e-12	1.78449e-10	3.85889	3.23778	74	159	416	234	733	841	510	47	24	94	497	973	69	31	193
ID=OE9A051863T1;Parent=OE9A051863;Name=OE9A051863T1;product=OE9A051863P1;Description=calcium-binding PBP1-like;Ontology_term=GO:0005509	6.47584e-08	7.2082e-07	4.58066	3.23746	15	36	225	147	88	67	57	3	0	6	656	726	35	28	84
ID=OE9A014159T1;Parent=OE9A014159;Name=OE9A014159T1;product=OE9A014159P1;Description=receptor 12;Ontology_term=GO:0005515%2C GO:0016020	2.04495e-13	5.17415e-12	3.73909	3.23457	41	48	247	85	103	545	481	57	17	59	115	353	19	10	46
ID=OE9A005129T3;Parent=OE9A005129;Name=OE9A005129T3;product=OE9A005129P3	2.16134e-21	1.3326e-19	3.50078	3.23383	68	122	1280	91	139	234	372	26	22	42	71	333	31	28	54
ID=OE9A044950T4;Parent=OE9A044950;Name=OE9A044950T4;product=OE9A044950P2	6.88762e-11	1.22179e-09	3.93508	3.23374	46	80	47	17	22	113	79	7	4	11	259	414	13	8	19
ID=OE9A065276T1;Parent=OE9A065276;Name=OE9A065276T1;product=OE9A065276P1;md5=81bac2ab6db63a0b255bd05429b062ff;INTERPRO=<table><tr><th>DB</th><th>ID</th><th>Description</th></tr><tr><td>PANTHER</td><td>PTHR23155</td><td></td></tr><tr><td>PANTHER</td><td>PTHR23155:SF634</td><td></td></tr><tr><td>Pfam</td><td>PF00931</td><td>NB-ARC domain</td></tr><tr><td>SUPERFAMILY</td><td>SSF52058</td><td></td></…	1.15319e-06	1.02178e-05	5.3733	3.23343	3	5	19	21	14	35	64	0	0	4	23	49	1	0	9
ID=OE9A013025T1;Parent=OE9A013025;Name=OE9A013025T1;product=OE9A013025P1;Description=Serine threonine kinase;Ontology_term=GO:0004674%2C GO:0005509%2C GO:0005515%2C GO:0005524%2C GO:0006468%2C GO:0009069%2C GO:0016021%2C GO:0030247	9.82797e-13	2.26088e-11	3.7756	3.23117	21	43	145	53	61	243	366	23	10	42	188	187	30	24	31
ID=OE9A040165T1;Parent=OE9A040165;Name=OE9A040165T1;product=OE9A040165P1;Description=L-ascorbate oxidase;Ontology_term=GO:0005507%2C GO:0005576%2C GO:0006118%2C GO:0008447%2C GO:0016722%2C GO:0019852%2C GO:0055114	1.18862e-21	7.55489e-20	3.49006	3.22863	227	283	778	515	610	634	745	44	63	103	890	1210	91	74	208
ID=OE9A095327T1;Parent=OE9A095327;Name=OE9A095327T1;product=OE9A095327P1;Description=Alpha beta hydrolase related;Ontology_term=GO:0016021%2C GO:0016787	3.2313e-19	1.60373e-17	3.53189	3.22765	132	212	543	127	164	573	557	77	32	59	468	1369	159	100	216
ID=OE9A095327T2;Parent=OE9A095327;Name=OE9A095327T2;product=OE9A095327P1	3.2313e-19	1.60373e-17	3.53189	3.22765	132	212	543	127	164	573	557	77	32	59	468	1369	159	100	216
ID=OE9A062084T1;Parent=OE9A062084;Name=OE9A062084T1;product=OE9A062084P1;Description=ethylene-responsive transcription factor 1A-like;Ontology_term=GO:0003677%2C GO:0003700%2C GO:0005667%2C GO:0006355%2C GO:0045449	1.17061e-06	1.03538e-05	7.25959	3.22505	0	0	12	1	2	21	29	0	0	0	14	23	0	0	3
ID=OE9A044987T2;Parent=OE9A044987;Name=OE9A044987T2;product=OE9A044987P2;Description=transmembrane 56-B-like;Ontology_term=GO:0016021	1.33603e-10	2.27927e-09	3.95249	3.222	107	136	419	44	127	281	517	29	8	49	152	251	29	45	81
ID=OE9A110781T1;Parent=OE9A110781;Name=OE9A110781T1;product=OE9A110781P1	1.91399e-22	1.30674e-20	3.46885	3.22069	180	253	419	308	791	395	453	38	30	63	991	1989	140	138	171
ID=OE9A095327T3;Parent=OE9A095327;Name=OE9A095327T3;product=OE9A095327P1	3.71852e-19	1.83643e-17	3.52394	3.22066	131	212	541	126	163	569	555	77	32	59	466	1362	159	100	216
ID=OE9A113995T3;Parent=OE9A113995;Name=OE9A113995T3;product=OE9A113995P3;Description=calcium-dependent kinase 32-like;Ontology_term=GO:0004674%2C GO:0005509%2C GO:0005524%2C GO:0006468%2C GO:0009069	1.06577e-25	9.98426e-24	3.42929	3.21953	185	419	1663	2235	1802	2980	2178	347	264	225	2707	4392	1210	400	1825
ID=OE9A076635T1;Parent=OE9A076635;Name=OE9A076635T1;product=OE9A076635P1;Description=probable serine threonine- kinase At1g54610;Ontology_term=GO:0004672%2C GO:0005524%2C GO:0006468	0	0	3.31199	3.21829	286	350	2828	1122	2029	1917	1855	242	206	206	1425	2772	315	278	500
ID=OE9A037077T1;Parent=OE9A037077;Name=OE9A037077T1;product=OE9A037077P1	3.91657e-10	6.27045e-09	3.99534	3.21584	15	14	83	7	1	115	65	4	8	8	65	111	8	11	2
ID=OE9A023146T1;Parent=OE9A023146;Name=OE9A023146T1;product=OE9A023146P1;Description=calmodulin 11;Ontology_term=GO:0005509	9.23314e-11	1.60827e-09	3.89846	3.21546	13	33	20	8	18	54	69	5	5	4	29	68	0	1	0
ID=OE9A015931T1;Parent=OE9A015931;Name=OE9A015931T1;product=OE9A015931P1;Description=zinc finger a20 and an1 domain-containing stress-associated 1;Ontology_term=GO:0003677%2C GO:0008270	7.48482e-12	1.52397e-10	3.81075	3.21534	29	44	138	74	73	115	77	8	7	9	111	208	19	18	64
ID=OE9A074345T1;Parent=OE9A074345;Name=OE9A074345T1;product=OE9A074345P1;Description=Multicopper oxidase;Ontology_term=GO:0005507%2C GO:0009809%2C GO:0016722%2C GO:0046274%2C GO:0048046%2C GO:0052716%2C GO:0055114	1.17656e-06	1.04011e-05	7.31934	3.21496	14	6	8	2	5	18	35	0	0	0	99	58	0	6	0
ID=OE9A049570T1;Parent=OE9A049570;Name=OE9A049570T1;product=OE9A049570P1;Description=CASP 4B1;Ontology_term=GO:0005886%2C GO:0016021	9.21863e-06	6.7228e-05	6.37217	3.2149	7	14	20	13	10	25	27	1	0	0	9	22	8	8	7
ID=OE9A065125T1;Parent=OE9A065125;Name=OE9A065125T1;product=OE9A065125P1	4.30109e-25	3.85885e-23	3.42862	3.21402	1197	1629	4545	1739	895	4139	4490	541	281	550	3272	3621	1277	1429	1360
ID=OE9A038369T1;Parent=OE9A038369;Name=OE9A038369T1;product=OE9A038369P1;Description=threonine dehydratase biosynthetic, chloroplastic-like;Ontology_term=GO:0004794%2C GO:0005737%2C GO:0006544%2C GO:0006563%2C GO:0006566%2C GO:0009097%2C GO:0030170	1.57833e-14	4.60023e-13	3.65181	3.21385	74	85	32	50	3	837	706	50	43	121	260	157	11	31	40
ID=OE9A001039T1;Parent=OE9A001039;Name=OE9A001039T1;product=OE9A001039P1;Description=O-fucosyltransferase 20-like;Ontology_term=GO:0005737%2C GO:0016021	1.02114e-14	3.04212e-13	3.64284	3.21372	127	417	7385	2638	2724	5059	7554	700	234	765	2754	2619	2002	1292	1915
ID=OE9A061518T1;Parent=OE9A061518;Name=OE9A061518T1;product=OE9A061518P1;Description=receptor-like cytosolic serine threonine- kinase RBK2;Ontology_term=GO:0004674%2C GO:0005524%2C GO:0006468%2C GO:0009069	1.01913e-05	7.37146e-05	5.6574	3.21174	15	29	13	3	17	33	25	1	1	0	34	160	5	5	50
ID=OE9A044950T3;Parent=OE9A044950;Name=OE9A044950T3;product=OE9A044950P2	9.24504e-11	1.60977e-09	3.90363	3.20914	46	72	46	14	21	110	78	7	4	11	255	401	13	7	18
ID=OE9A038369T2;Parent=OE9A038369;Name=OE9A038369T2;product=OE9A038369P2;Description=threonine dehydratase biosynthetic, chloroplastic-like;Ontology_term=GO:0004794%2C GO:0006544%2C GO:0006563%2C GO:0006566%2C GO:0009097%2C GO:0030170	1.62562e-13	4.15944e-12	3.69176	3.20819	124	107	37	61	4	1048	903	61	48	154	265	156	11	33	35
ID=OE9A003540T1;Parent=OE9A003540;Name=OE9A003540T1;product=OE9A003540P1;Description=blue copper -like;Ontology_term=GO:0006118%2C GO:0009055	1.52405e-17	6.21882e-16	3.54324	3.20776	142	183	147	116	128	637	781	79	34	94	727	1175	24	44	123
ID=OE9A095690T1;Parent=OE9A095690;Name=OE9A095690T1;product=OE9A095690P1;Description=GDSL esterase lipase At5g55050-like;Ontology_term=GO:0016788	2.14809e-14	6.1633e-13	3.64897	3.20772	490	693	622	466	346	199	389	14	40	24	204	686	98	84	72
ID=OE9A097771T1;Parent=OE9A097771;Name=OE9A097771T1;product=OE9A097771P1;Description=NAC transcription factor 29-like;Ontology_term=GO:0003677%2C GO:0006355%2C GO:0007568%2C GO:0044702%2C GO:0048367%2C GO:0048608	1.10137e-07	1.17904e-06	4.77056	3.20757	252	408	2394	248	530	42	553	13	5	16	74	96	0	8	8
ID=OE9A040457T1;Parent=OE9A040457;Name=OE9A040457T1;product=OE9A040457P1;Description=endochitinase EP3-like;Ontology_term=GO:0004568%2C GO:0005975%2C GO:0006032%2C GO:0008061%2C GO:0016998	2.41102e-07	2.42907e-06	4.93535	3.20713	134	171	11	0	0	130	39	7	1	2	503	1994	89	71	17
ID=OE9A042563T1;Parent=OE9A042563;Name=OE9A042563T1;product=OE9A042563P1;Description=blue copper -like;Ontology_term=GO:0006118%2C GO:0009055	1.56071e-17	6.361e-16	3.54232	3.20689	142	183	147	116	128	637	780	79	34	94	727	1174	24	44	123
ID=OE9A060643T2;Parent=OE9A060643;Name=OE9A060643T2;product=OE9A060643P2;Description=MACPF domain-containing CAD1;Ontology_term=GO:0009626%2C GO:0010337	9.45786e-34	1.80836e-31	3.35709	3.20662	276	561	1710	1193	1014	2662	2621	378	240	268	1831	3219	623	364	645
ID=OE9A060643T1;Parent=OE9A060643;Name=OE9A060643T1;product=OE9A060643P1;Description=MACPF domain-containing CAD1;Ontology_term=GO:0005215%2C GO:0006810%2C GO:0009626%2C GO:0010337%2C GO:0016021	9.45786e-34	1.80836e-31	3.35709	3.20662	276	561	1710	1193	1014	2662	2621	378	240	268	1831	3219	623	364	645
ID=OE9A098283T1;Parent=OE9A098283;Name=OE9A098283T1;product=OE9A098283P1;Description=dnaJ homolog subfamily B member 1-like;Ontology_term=GO:0006457%2C GO:0051082	1.24599e-14	3.6822e-13	3.63702	3.20642	40	120	168	32	43	715	312	52	48	48	350	544	56	59	89
ID=OE9A053467T1;Parent=OE9A053467;Name=OE9A053467T1;product=OE9A053467P1;Description=1-aminocyclopropane-1-carboxylate synthase-like;Ontology_term=GO:0006519%2C GO:0016847%2C GO:0030170%2C GO:0042218	8.49249e-11	1.49173e-09	3.89594	3.20519	34	76	2288	389	287	3940	2772	246	85	462	1727	2013	510	346	582
ID=OE9A053467T2;Parent=OE9A053467;Name=OE9A053467T2;product=OE9A053467P2;Description=1-aminocyclopropane-1-carboxylate synthase-like;Ontology_term=GO:0006519%2C GO:0016847%2C GO:0030170%2C GO:0042218	8.49249e-11	1.49173e-09	3.89594	3.20519	34	76	2288	389	287	3940	2772	246	85	462	1727	2013	510	346	582
ID=OE9A053467T3;Parent=OE9A053467;Name=OE9A053467T3;product=OE9A053467P3;Description=1-aminocyclopropane-1-carboxylate synthase-like;Ontology_term=GO:0006519%2C GO:0016847%2C GO:0030170%2C GO:0042218	8.49249e-11	1.49173e-09	3.89594	3.20519	34	76	2288	389	287	3940	2772	246	85	462	1727	2013	510	346	582
ID=OE9A064881T3;Parent=OE9A064881;Name=OE9A064881T3;product=OE9A064881P2;Description=abscisic acid 8 -hydroxylase 1-like;Ontology_term=GO:0004497%2C GO:0005506%2C GO:0016021%2C GO:0016705%2C GO:0020037%2C GO:0055114	2.01906e-14	5.81217e-13	3.64155	3.20415	172	408	8567	2198	2056	1501	2640	244	78	231	450	888	273	107	296
ID=OE9A064881T6;Parent=OE9A064881;Name=OE9A064881T6;product=OE9A064881P4;Description=abscisic acid 8 -hydroxylase 1-like;Ontology_term=GO:0004497%2C GO:0005506%2C GO:0016705%2C GO:0020037%2C GO:0055114	2.01906e-14	5.81217e-13	3.64155	3.20415	172	408	8567	2198	2056	1501	2640	244	78	231	450	888	273	107	296
ID=OE9A064881T5;Parent=OE9A064881;Name=OE9A064881T5;product=OE9A064881P3;Description=abscisic acid 8 -hydroxylase 1;Ontology_term=GO:0004497%2C GO:0005506%2C GO:0016705%2C GO:0020037%2C GO:0055114	2.01906e-14	5.81217e-13	3.64155	3.20415	172	408	8567	2198	2056	1501	2640	244	78	231	450	888	273	107	296
ID=OE9A018103T2;Parent=OE9A018103;Name=OE9A018103T2;product=OE9A018103P2;Description=ethylene-responsive transcription factor 1B-like;Ontology_term=GO:0003677%2C GO:0003700%2C GO:0005634%2C GO:0005667%2C GO:0006355%2C GO:0045449	2.36641e-08	2.85127e-07	4.2873	3.20116	20	29	45	62	74	53	49	5	1	3	35	52	3	11	12
ID=OE9A049167T2;Parent=OE9A049167;Name=OE9A049167T2;product=OE9A049167P2;Description=S-type anion channel SLAH2 isoform X3;Ontology_term=GO:0005886%2C GO:0006873%2C GO:0008308%2C GO:0016021%2C GO:1903959	2.32791e-07	2.35075e-06	4.81164	3.20034	7	26	78	3	11	44	109	0	2	7	14	12	3	11	6
ID=OE9A109793T1;Parent=OE9A109793;Name=OE9A109793T1;product=OE9A109793P1	7.42975e-09	9.72021e-08	4.21291	3.19984	9	11	24	50	16	179	69	13	7	4	162	189	30	32	53
ID=OE9A070416T1;Parent=OE9A070416;Name=OE9A070416T1;product=OE9A070416P1	1.33298e-06	1.16153e-05	7.25704	3.19937	19	64	28	57	15	25	24	0	0	0	151	118	1	9	2
ID=OE9A105848T1;Parent=OE9A105848;Name=OE9A105848T1;product=OE9A105848P1	1.09632e-05	7.87686e-05	5.70114	3.19681	6	21	55	19	32	28	33	0	2	0	49	66	5	9	6
ID=OE9A017818T1;Parent=OE9A017818;Name=OE9A017818T1;product=OE9A017818P1	1.53946e-11	2.98178e-10	3.80755	3.19629	454	483	727	478	379	121	405	12	28	21	236	222	81	71	86
ID=OE9A017818T2;Parent=OE9A017818;Name=OE9A017818T2;product=OE9A017818P2	1.53946e-11	2.98178e-10	3.80755	3.19629	454	483	727	478	379	121	405	12	28	21	236	222	81	71	86
ID=OE9A004855T3;Parent=OE9A004855;Name=OE9A004855T3;product=OE9A004855P2;Description=trehalose-phosphate phosphatase A-like isoform X1;Ontology_term=GO:0004805%2C GO:0005982%2C GO:0005985%2C GO:0005992%2C GO:0016311	1.29414e-08	1.62597e-07	4.24609	3.1913	15	94	18	1	12	118	76	7	1	10	191	269	5	11	22
ID=OE9A088962T1;Parent=OE9A088962;Name=OE9A088962T1;product=OE9A088962P1	5.27047e-12	1.09835e-10	3.76163	3.19089	160	1304	144	11	4	330	146	15	22	26	2316	1508	25	43	31
ID=OE9A037437T1;Parent=OE9A037437;Name=OE9A037437T1;product=OE9A037437P1	3.20107e-06	2.58226e-05	5.27203	3.19071	1	0	22	0	1	22	48	1	0	2	1	8	0	0	0
ID=OE9A046266T1;Parent=OE9A046266;Name=OE9A046266T1;product=OE9A046266P1;Description=transcription factor MYC2-like;Ontology_term=GO:0046983	1.7302e-07	1.79244e-06	4.6563	3.18858	10	55	21	0	4	68	63	2	0	7	108	213	9	3	53
ID=OE9A025306T1;Parent=OE9A025306;Name=OE9A025306T1;product=OE9A025306P1;Description=late embryogenesis abundant At1g64065-like;Ontology_term=GO:0016020	2.78184e-13	6.87891e-12	3.67396	3.18825	169	254	2347	1062	554	295	649	51	18	53	430	378	47	48	64
ID=OE9A079507T1;Parent=OE9A079507;Name=OE9A079507T1;product=OE9A079507P1;Description=probable glucan endo-1,3-beta-glucosidase A6;Ontology_term=GO:0004553%2C GO:0005975	7.31825e-06	5.45807e-05	6.76578	3.1882	1	10	1	0	0	47	18	1	0	0	6	3	3	3	5
ID=OE9A064523T1;Parent=OE9A064523;Name=OE9A064523T1;product=OE9A064523P1;Description=galactinol synthase 2;Ontology_term=GO:0005737%2C GO:0006012%2C GO:0046872%2C GO:0047216	1.10274e-11	2.1907e-10	3.78004	3.18679	154	328	189	49	27	295	152	17	12	29	162	500	327	107	695
ID=OE9A045932T1;Parent=OE9A045932;Name=OE9A045932T1;product=OE9A045932P1	1.5e-17	6.12427e-16	3.51355	3.18639	774	1521	4492	1773	2494	5866	5966	694	296	791	4013	5945	395	354	861
ID=OE9A104337T3;Parent=OE9A104337;Name=OE9A104337T3;product=OE9A104337P3	6.38499e-23	4.62548e-21	3.4158	3.18324	1553	1860	1270	338	356	1013	854	137	77	89	1750	1848	485	674	468
ID=OE9A104337T1;Parent=OE9A104337;Name=OE9A104337T1;product=OE9A104337P1	6.38499e-23	4.62548e-21	3.4158	3.18324	1553	1860	1270	338	356	1013	854	137	77	89	1750	1848	485	674	468
ID=OE9A104337T2;Parent=OE9A104337;Name=OE9A104337T2;product=OE9A104337P2	6.38499e-23	4.62548e-21	3.4158	3.18324	1553	1860	1270	338	356	1013	854	137	77	89	1750	1848	485	674	468
ID=OE9A095728T1;Parent=OE9A095728;Name=OE9A095728T1;product=OE9A095728P1;Description=uncharacterized protein LOC111371543 isoform X1;Ontology_term=GO:0016021	1.15223e-13	2.99306e-12	3.64106	3.18072	97	146	164	150	96	95	158	8	17	9	74	115	13	20	15
ID=OE9A085057T1;Parent=OE9A085057;Name=OE9A085057T1;product=OE9A085057P1;Description=aspartic ase NANA, chloroplast-like;Ontology_term=GO:0004190%2C GO:0006508%2C GO:0030163	3.46072e-13	8.45899e-12	3.66071	3.17619	21	13	162	27	211	183	159	7	18	22	112	375	3	1	41
ID=OE9A010597T2;Parent=OE9A010597;Name=OE9A010597T2;product=OE9A010597P2;Description=monocopper oxidase SKU5;Ontology_term=GO:0005507%2C GO:0016491%2C GO:0055114	3.04942e-18	1.35148e-16	3.48374	3.17614	492	899	4896	1615	2357	5866	3936	481	336	726	4212	10593	808	331	2020
ID=OE9A005031T3;Parent=OE9A005031;Name=OE9A005031T3;product=OE9A005031P3;Description=transcription factor RAX3-like;Ontology_term=GO:0003677	4.88872e-07	4.64574e-06	4.65734	3.17431	11	24	116	45	263	25	51	2	1	2	29	58	0	2	7
ID=OE9A108230T1;Parent=OE9A108230;Name=OE9A108230T1;product=OE9A108230P1;Description=probable inactive receptor kinase At4g23740;Ontology_term=GO:0004672%2C GO:0005524%2C GO:0006468	4.49824e-08	5.15284e-07	4.3012	3.1728	20	5	57	15	62	47	57	2	1	6	46	42	3	13	14
ID=OE9A045932T2;Parent=OE9A045932;Name=OE9A045932T2;product=OE9A045932P2	3.08189e-17	1.2163e-15	3.50231	3.17227	716	1379	4103	1588	2310	5438	5443	648	273	731	3710	5543	364	329	806
ID=OE9A017035T1;Parent=OE9A017035;Name=OE9A017035T1;product=OE9A017035P1	8.1562e-25	7.064e-23	3.37656	3.1687	221	452	1047	547	388	1207	1341	91	137	193	691	1552	315	192	347
ID=OE9A069045T1;Parent=OE9A069045;Name=OE9A069045T1;product=OE9A069045P1;Description=uncharacterized protein LOC111386977;Ontology_term=GO:0016020	3.31303e-20	1.82556e-18	3.43366	3.16662	105	278	808	1019	919	5178	4498	647	302	602	608	1239	1221	398	1698
ID=OE9A044950T2;Parent=OE9A044950;Name=OE9A044950T2;product=OE9A044950P2;Description=cation H(+) antiporter 18-like;Ontology_term=GO:0005451%2C GO:0006885%2C GO:0012505%2C GO:0016021%2C GO:1902600	2.20546e-10	3.62892e-09	3.86625	3.16568	46	68	43	14	21	108	75	7	4	11	254	398	13	7	17
ID=OE9A080356T1;Parent=OE9A080356;Name=OE9A080356T1;product=OE9A080356P1;Description=probable WRKY transcription factor 40;Ontology_term=GO:0003700%2C GO:0005667%2C GO:0006355%2C GO:0043565%2C GO:0045449	1.8101e-09	2.61338e-08	3.99837	3.16412	11	55	118	400	1278	63	244	10	6	15	3	10	0	0	0
ID=OE9A017035T2;Parent=OE9A017035;Name=OE9A017035T2;product=OE9A017035P2	2.72004e-24	2.24732e-22	3.3755	3.16338	221	450	1038	543	386	1204	1329	90	136	193	688	1543	312	192	341
ID=OE9A038510T1;Parent=OE9A038510;Name=OE9A038510T1;product=OE9A038510P1;Description=allene oxide synthase 1, chloroplastic-like;Ontology_term=GO:0004497%2C GO:0005506%2C GO:0016705%2C GO:0020037%2C GO:0047987%2C GO:0055114	5.74442e-10	8.9631e-09	3.91871	3.16268	38	27	177	45	39	166	108	4	10	18	501	1131	230	94	262
ID=OE9A101725T2;Parent=OE9A101725;Name=OE9A101725T2;product=OE9A101725P2;Description=mechanosensitive ion channel 10-like;Ontology_term=GO:0005886%2C GO:0006820%2C GO:0008381%2C GO:0050982%2C GO:0055085	1.67116e-09	2.42529e-08	3.98518	3.16257	96	86	82	24	40	54	170	9	4	10	252	193	11	7	23
ID=OE9A086752T3;Parent=OE9A086752;Name=OE9A086752T3;product=OE9A086752P3	0	0	3.24286	3.16215	614	1277	1861	2184	1723	577	739	77	81	78	664	533	21	78	92
ID=OE9A086752T2;Parent=OE9A086752;Name=OE9A086752T2;product=OE9A086752P2	0	0	3.24286	3.16215	614	1277	1861	2184	1723	577	739	77	81	78	664	533	21	78	92
ID=OE9A008430T3;Parent=OE9A008430;Name=OE9A008430T3;product=OE9A008430P2	2.02905e-17	8.19822e-16	3.48161	3.16	730	1442	224	449	768	470	1079	58	61	110	252	289	77	82	174
ID=OE9A086752T1;Parent=OE9A086752;Name=OE9A086752T1;product=OE9A086752P1	0	0	3.23915	3.15878	614	1279	1863	2187	1725	579	739	78	81	78	665	533	21	78	92
ID=OE9A005129T2;Parent=OE9A005129;Name=OE9A005129T2;product=OE9A005129P2	1.44506e-20	8.24111e-19	3.41357	3.15504	71	129	1323	94	144	238	377	31	22	44	75	350	31	30	57
ID=OE9A106763T1;Parent=OE9A106763;Name=OE9A106763T1;product=OE9A106763P1	2.19003e-26	2.18628e-24	3.34495	3.15469	851	1433	1613	618	344	3969	3895	460	298	576	2737	3712	1253	890	2203
ID=OE9A043744T4;Parent=OE9A043744;Name=OE9A043744T4;product=OE9A043744P1	8.88158e-16	2.95405e-14	3.51969	3.15371	24	74	242	40	88	215	152	20	15	21	203	682	81	21	171
ID=OE9A091680T1;Parent=OE9A091680;Name=OE9A091680T1;product=OE9A091680P1;Description=receptor kinase At5g39000;Ontology_term=GO:0004672%2C GO:0005524%2C GO:0006468%2C GO:0016020	3.1984e-13	7.85623e-12	3.61985	3.15107	6	21	201	54	138	149	167	14	7	23	21	21	2	1	2
ID=OE9A051134T1;Parent=OE9A051134;Name=OE9A051134T1;product=OE9A051134P1;Description=G-type lectin S-receptor-like serine threonine- kinase LECRK3;Ontology_term=GO:0004672%2C GO:0005515%2C GO:0005524%2C GO:0006468%2C GO:0016020%2C GO:0048544	7.96816e-09	1.03761e-07	4.07644	3.15057	4	13	42	19	14	78	57	4	2	8	15	27	0	3	9
ID=OE9A010597T1;Parent=OE9A010597;Name=OE9A010597T1;product=OE9A010597P1;Description=monocopper oxidase SKU5;Ontology_term=GO:0005507%2C GO:0009505%2C GO:0009506%2C GO:0016722%2C GO:0046658%2C GO:0055114	5.81504e-18	2.49196e-16	3.45283	3.14817	500	928	5065	1683	2476	6011	4016	501	353	759	4313	10888	848	344	2117
ID=OE9A007158T3;Parent=OE9A007158;Name=OE9A007158T3;product=OE9A007158P3;Description=probable xyloglucan endotransglucosylase hydrolase 33;Ontology_term=GO:0004553%2C GO:0005618%2C GO:0005887%2C GO:0009831%2C GO:0010411%2C GO:0016762%2C GO:0042546%2C GO:0048046	1.93515e-12	4.27062e-11	3.65911	3.14721	54	106	479	243	554	516	310	23	30	63	687	1327	85	54	150
ID=OE9A007158T2;Parent=OE9A007158;Name=OE9A007158T2;product=OE9A007158P2;Description=probable xyloglucan endotransglucosylase hydrolase 33;Ontology_term=GO:0004553%2C GO:0005618%2C GO:0005887%2C GO:0009831%2C GO:0010411%2C GO:0016762%2C GO:0042546%2C GO:0048046	1.93515e-12	4.27062e-11	3.65911	3.14721	54	106	479	243	554	516	310	23	30	63	687	1327	85	54	150
ID=OE9A007158T1;Parent=OE9A007158;Name=OE9A007158T1;product=OE9A007158P1;Description=probable xyloglucan endotransglucosylase hydrolase 33;Ontology_term=GO:0004553%2C GO:0005618%2C GO:0005887%2C GO:0009831%2C GO:0010411%2C GO:0016762%2C GO:0042546%2C GO:0048046	1.93515e-12	4.27062e-11	3.65911	3.14721	54	106	479	243	554	516	310	23	30	63	687	1327	85	54	150
ID=OE9A117633T1;Parent=OE9A117633;Name=OE9A117633T1;product=OE9A117633P1;Description=NAC domain-containing 90-like;Ontology_term=GO:0003677%2C GO:0006355	3.04193e-10	4.92309e-09	3.84838	3.14521	65	361	1037	250	527	1224	1069	77	29	171	1062	1754	329	143	532
ID=OE9A084935T1;Parent=OE9A084935;Name=OE9A084935T1;product=OE9A084935P1;Description=scarecrow 8;Ontology_term=GO:0003700%2C GO:0005634%2C GO:0005667%2C GO:0006355%2C GO:0043565%2C GO:0045449	4.54656e-36	1.08962e-33	3.27467	3.14368	1549	1600	5458	2381	1874	5554	4730	723	533	586	3335	6801	1367	1016	1613
ID=OE9A064753T1;Parent=OE9A064753;Name=OE9A064753T1;product=OE9A064753P1;Description=nudix hydrolase 18, mitochondrial-like;Ontology_term=GO:0016787	6.16709e-14	1.66759e-12	3.57286	3.14263	81	305	467	111	307	202	222	23	9	29	338	607	44	14	79
ID=OE9A064753T2;Parent=OE9A064753;Name=OE9A064753T2;product=OE9A064753P2;Description=nudix hydrolase 17, mitochondrial-like;Ontology_term=GO:0016787	6.16709e-14	1.66759e-12	3.57286	3.14263	81	305	467	111	307	202	222	23	9	29	338	607	44	14	79
ID=OE9A052666T2;Parent=OE9A052666;Name=OE9A052666T2;product=OE9A052666P2;Description=DUF2215 domain-containing;Ontology_term=GO:0016020	2.17661e-14	6.22253e-13	3.55308	3.14239	35	50	299	63	88	172	123	12	14	18	298	985	60	18	144
ID=OE9A052666T1;Parent=OE9A052666;Name=OE9A052666T1;product=OE9A052666P1;Description=uncharacterized protein LOC111390916 isoform X1;Ontology_term=GO:0016020	2.17661e-14	6.22253e-13	3.55308	3.14239	35	50	299	63	88	172	123	12	14	18	298	985	60	18	144
ID=OE9A068613T1;Parent=OE9A068613;Name=OE9A068613T1;product=OE9A068613P1	5.71712e-07	5.3717e-06	4.70833	3.1423	10	10	37	0	2	54	35	0	3	3	32	25	0	0	2
ID=OE9A044950T1;Parent=OE9A044950;Name=OE9A044950T1;product=OE9A044950P1;Description=cation H(+) antiporter 18-like;Ontology_term=GO:0005451%2C GO:0006885%2C GO:0012505%2C GO:0016021%2C GO:1902600	6.02621e-10	9.37351e-09	3.8708	3.1395	46	65	41	14	20	104	71	6	4	11	249	379	13	6	16
ID=OE9A112578T2;Parent=OE9A112578;Name=OE9A112578T2;product=OE9A112578P2;Description=calcium-transporting ATPase 12, plasma membrane-type-like;Ontology_term=GO:0000166%2C GO:0016021%2C GO:0046872	9.8131e-10	1.47985e-08	3.90456	3.13872	244	371	6687	318	1016	679	1616	64	28	161	376	915	131	67	214
ID=OE9A112578T3;Parent=OE9A112578;Name=OE9A112578T3;product=OE9A112578P2	9.8131e-10	1.47985e-08	3.90456	3.13872	244	371	6687	319	1016	679	1616	64	28	161	376	915	131	67	214
ID=OE9A097092T1;Parent=OE9A097092;Name=OE9A097092T1;product=OE9A097092P1;Description=ATP-dependent Clp protease ATP-binding subunit homolog CD4B, chloroplastic;Ontology_term=GO:0005524%2C GO:0006508%2C GO:0008233	6.52886e-10	1.01104e-08	3.87877	3.13803	0	0	0	0	0	242	320	16	7	42	99	307	7	6	43
ID=OE9A035533T1;Parent=OE9A035533;Name=OE9A035533T1;product=OE9A035533P1	1.27126e-09	1.87843e-08	3.91615	3.1354	62	62	1517	110	106	198	454	35	6	30	104	127	10	20	46
ID=OE9A085281T1;Parent=OE9A085281;Name=OE9A085281T1;product=OE9A085281P1;Description=pelargonidin 3-O-(6-caffeoylglucoside) 5-O-(6-O-malonylglucoside) 4 -malonyltransferase-like;Ontology_term=GO:0016747	6.41584e-10	9.9442e-09	3.86341	3.13427	509	454	114	14	0	82	106	2	8	12	433	587	279	94	191
ID=OE9A052666T3;Parent=OE9A052666;Name=OE9A052666T3;product=OE9A052666P3;Description=uncharacterized protein LOC111390916 isoform X1;Ontology_term=GO:0016020	2.87462e-14	8.09848e-13	3.54343	3.13241	32	48	291	61	83	171	122	12	14	18	288	947	57	17	141
ID=OE9A006916T2;Parent=OE9A006916;Name=OE9A006916T2;product=OE9A006916P2;Description=cellulose synthase E6;Ontology_term=GO:0005982%2C GO:0005985%2C GO:0006011%2C GO:0016021%2C GO:0016760%2C GO:0030244%2C GO:0071555	2.91685e-28	3.37949e-26	3.30286	3.13137	157	105	938	527	965	771	1009	105	70	131	790	1237	137	125	222
ID=OE9A006916T1;Parent=OE9A006916;Name=OE9A006916T1;product=OE9A006916P1;Description=cellulose synthase E6;Ontology_term=GO:0005982%2C GO:0005985%2C GO:0006011%2C GO:0016021%2C GO:0016760%2C GO:0030244%2C GO:0071555	2.91685e-28	3.37949e-26	3.30286	3.13137	157	105	938	527	965	771	1009	105	70	131	790	1237	137	125	222
ID=OE9A065729T4;Parent=OE9A065729;Name=OE9A065729T4;product=OE9A065729P2	1.51244e-08	1.88361e-07	4.07493	3.13105	186	273	30	18	5	52	56	1	5	5	49	74	60	108	50
ID=OE9A011866T1;Parent=OE9A011866;Name=OE9A011866T1;product=OE9A011866P1	1.77994e-28	2.11477e-26	3.29977	3.12986	95	178	286	99	164	319	310	36	33	41	121	118	24	19	26
ID=OE9A011866T2;Parent=OE9A011866;Name=OE9A011866T2;product=OE9A011866P2	1.77994e-28	2.11477e-26	3.29977	3.12986	95	178	286	99	164	319	310	36	33	41	121	118	24	19	26
ID=OE9A021899T1;Parent=OE9A021899;Name=OE9A021899T1;product=OE9A021899P1;Description=cytochrome P450 71A6-like;Ontology_term=GO:0005506%2C GO:0016705%2C GO:0020037%2C GO:0055114	9.80623e-15	2.92515e-13	3.51877	3.1286	56	32	579	253	342	1166	1537	213	68	117	1	1	44	31	20
ID=OE9A095728T2;Parent=OE9A095728;Name=OE9A095728T2;product=OE9A095728P2;Description=uncharacterized protein LOC111371543 isoform X1;Ontology_term=GO:0016021	1.69906e-10	2.85406e-09	3.78423	3.12845	66	120	142	121	77	74	132	4	14	7	58	97	12	18	12
ID=OE9A087897T1;Parent=OE9A087897;Name=OE9A087897T1;product=OE9A087897P1	1.29952e-05	9.20172e-05	6.40575	3.12808	84	77	25	24	24	31	21	1	0	0	27	66	4	1	2
ID=OE9A087897T2;Parent=OE9A087897;Name=OE9A087897T2;product=OE9A087897P2	1.29952e-05	9.20172e-05	6.40575	3.12808	84	77	25	24	24	31	21	1	0	0	27	65	4	1	2
ID=OE9A111094T2;Parent=OE9A111094;Name=OE9A111094T2;product=OE9A111094P2;Description=probable WRKY transcription factor 31;Ontology_term=GO:0003700%2C GO:0005667%2C GO:0006355%2C GO:0043565%2C GO:0045449	5.66459e-07	5.3295e-06	4.63507	3.12773	6	22	29	0	2	46	40	2	0	4	58	217	4	0	14
ID=OE9A111094T1;Parent=OE9A111094;Name=OE9A111094T1;product=OE9A111094P1;Description=probable WRKY transcription factor 31;Ontology_term=GO:0003700%2C GO:0005667%2C GO:0006355%2C GO:0043565%2C GO:0045449	5.66459e-07	5.3295e-06	4.63507	3.12773	6	22	29	0	2	46	40	2	0	4	58	217	4	0	14
ID=OE9A027463T1;Parent=OE9A027463;Name=OE9A027463T1;product=OE9A027463P1;Description=dnaJ homolog subfamily B member 1-like;Ontology_term=GO:0006457%2C GO:0051082	7.07105e-15	2.14306e-13	3.50968	3.12552	24	76	137	24	25	894	404	71	70	63	460	736	80	71	119
ID=OE9A004064T1;Parent=OE9A004064;Name=OE9A004064T1;product=OE9A004064P1;Description=cytochrome P450 CYP72A219-like;Ontology_term=GO:0004497%2C GO:0005506%2C GO:0016021%2C GO:0016705%2C GO:0020037%2C GO:0055114	5.09792e-14	1.39629e-12	3.54252	3.12467	41	61	171	26	50	324	279	22	19	49	227	137	1	27	15
ID=OE9A004064T2;Parent=OE9A004064;Name=OE9A004064T2;product=OE9A004064P2;Description=cytochrome P450 CYP72A219-like;Ontology_term=GO:0004497%2C GO:0005506%2C GO:0016021%2C GO:0016705%2C GO:0020037%2C GO:0055114	5.09792e-14	1.39629e-12	3.54252	3.12467	41	61	171	26	50	324	279	22	19	49	227	137	1	27	15
ID=OE9A064672T1;Parent=OE9A064672;Name=OE9A064672T1;product=OE9A064672P1;Description=C2-DOMAIN ABA-RELATED 4-like;Ontology_term=GO:0005515	1.76182e-10	2.95029e-09	3.77895	3.12298	6	17	141	6	2	101	126	17	5	6	93	35	1	8	11
ID=OE9A077712T2;Parent=OE9A077712;Name=OE9A077712T2;product=OE9A077712P1	8.04534e-29	1.01261e-26	3.28844	3.12251	256	332	2501	1030	1268	3377	3972	579	347	353	1627	2408	469	417	477
ID=OE9A077712T1;Parent=OE9A077712;Name=OE9A077712T1;product=OE9A077712P1;Description=heat stress transcription factor A-4b-like;Ontology_term=GO:0003700%2C GO:0005634%2C GO:0005667%2C GO:0006355%2C GO:0043565%2C GO:0045449	8.04534e-29	1.01261e-26	3.28844	3.12251	256	332	2501	1030	1268	3377	3972	579	347	353	1627	2408	469	417	477
ID=OE9A079345T2;Parent=OE9A079345;Name=OE9A079345T2;product=OE9A079345P2;Description=Alpha beta hydrolase related;Ontology_term=GO:0016021%2C GO:0016787	4.91084e-06	3.82226e-05	5.0958	3.12235	23	35	20	29	34	28	32	0	2	1	29	51	4	3	10
ID=OE9A075849T1;Parent=OE9A075849;Name=OE9A075849T1;product=OE9A075849P1;Description=omega-3 fatty acid desaturase;Ontology_term=GO:0006636%2C GO:0016021%2C GO:0016717%2C GO:0031969%2C GO:0055114	2.09372e-14	6.01718e-13	3.52035	3.12133	4684	7034	4460	1394	2233	20769	11220	1126	1307	2541	14162	36716	2648	1509	6657
ID=OE9A075849T2;Parent=OE9A075849;Name=OE9A075849T2;product=OE9A075849P2;Description=omega-3 fatty acid desaturase;Ontology_term=GO:0006636%2C GO:0016021%2C GO:0016717%2C GO:0031969%2C GO:0055114	2.09372e-14	6.01718e-13	3.52035	3.12133	4684	7034	4460	1394	2233	20769	11220	1126	1307	2541	14162	36716	2648	1509	6657
ID=OE9A025047T1;Parent=OE9A025047;Name=OE9A025047T1;product=OE9A025047P1	1.35121e-12	3.05321e-11	3.60725	3.12079	29	60	417	295	129	475	811	85	23	68	216	152	81	83	82
ID=OE9A084267T1;Parent=OE9A084267;Name=OE9A084267T1;product=OE9A084267P1	3.93523e-08	4.55562e-07	4.21868	3.11853	21	91	270	13	15	117	588	39	9	12	611	311	8	11	13
ID=OE9A100613T1;Parent=OE9A100613;Name=OE9A100613T1;product=OE9A100613P1;Description=U-box domain-containing 4-like;Ontology_term=GO:0005515%2C GO:0005634%2C GO:0005737	1.04143e-21	6.64957e-20	3.3505	3.11798	66	111	319	121	200	513	582	85	41	57	1349	2579	445	201	907
ID=OE9A119311T1;Parent=OE9A119311;Name=OE9A119311T1;product=OE9A119311P1;Description=probable alpha,alpha-trehalose-phosphate synthase [UDP-forming] 7;Ontology_term=GO:0003825%2C GO:0004805%2C GO:0005982%2C GO:0005985%2C GO:0005992%2C GO:0016311	3.71381e-26	3.63486e-24	3.30301	3.11774	219	630	3306	690	791	1176	1185	166	92	153	3722	5615	1029	433	1730
ID=OE9A073780T4;Parent=OE9A073780;Name=OE9A073780T4;product=OE9A073780P4;Description=cation H(+) antiporter 20;Ontology_term=GO:0006885%2C GO:0006950%2C GO:0015299%2C GO:0016021%2C GO:1902600	2.88513e-18	1.28273e-16	3.40613	3.11746	366	302	324	80	144	821	1628	183	88	111	350	1257	62	91	226
ID=OE9A073780T3;Parent=OE9A073780;Name=OE9A073780T3;product=OE9A073780P3;Description=cation H(+) antiporter 20;Ontology_term=GO:0006885%2C GO:0006950%2C GO:0015299%2C GO:0016021%2C GO:1902600	2.88513e-18	1.28273e-16	3.40613	3.11746	366	302	324	80	144	821	1628	183	88	111	350	1257	62	91	226
ID=OE9A073780T1;Parent=OE9A073780;Name=OE9A073780T1;product=OE9A073780P1;Description=cation H(+) antiporter 20;Ontology_term=GO:0006885%2C GO:0006950%2C GO:0015299%2C GO:0016021%2C GO:1902600	2.88513e-18	1.28273e-16	3.40613	3.11746	366	302	324	80	144	821	1628	183	88	111	350	1257	62	91	226
ID=OE9A073780T2;Parent=OE9A073780;Name=OE9A073780T2;product=OE9A073780P2;Description=cation H(+) antiporter 20;Ontology_term=GO:0006885%2C GO:0006950%2C GO:0015299%2C GO:0016021%2C GO:1902600	2.88513e-18	1.28273e-16	3.40613	3.11746	366	302	324	80	144	821	1628	183	88	111	350	1257	62	91	226
ID=OE9A073780T5;Parent=OE9A073780;Name=OE9A073780T5;product=OE9A073780P5;Description=cation H(+) antiporter 20;Ontology_term=GO:0006885%2C GO:0006950%2C GO:0015299%2C GO:0016021%2C GO:1902600	2.88513e-18	1.28273e-16	3.40613	3.11746	366	302	324	80	144	821	1628	183	88	111	350	1257	62	91	226
ID=OE9A008430T2;Parent=OE9A008430;Name=OE9A008430T2;product=OE9A008430P2;Description=probable trehalose-phosphate phosphatase 2;Ontology_term=GO:0004805%2C GO:0005982%2C GO:0005985%2C GO:0005992%2C GO:0016311	8.48363e-17	3.185e-15	3.43813	3.11626	735	1448	233	453	773	478	1090	60	63	116	253	300	91	89	182
ID=OE9A043538T1;Parent=OE9A043538;Name=OE9A043538T1;product=OE9A043538P1	4.62959e-37	1.25088e-34	3.23699	3.11365	213	453	1975	978	1107	1871	1898	283	198	205	1909	3819	452	217	659
ID=OE9A070362T1;Parent=OE9A070362;Name=OE9A070362T1;product=OE9A070362P1;Description=ethylene-responsive transcription factor ERF017-like;Ontology_term=GO:0003677%2C GO:0003700%2C GO:0005634%2C GO:0005667%2C GO:0006355%2C GO:0045449	4.12865e-07	3.9901e-06	4.46527	3.11349	0	0	20	1	0	43	33	1	2	3	39	8	2	7	7
ID=OE9A043538T4;Parent=OE9A043538;Name=OE9A043538T4;product=OE9A043538P1	4.96529e-37	1.32622e-34	3.23665	3.11325	213	453	1975	977	1107	1871	1897	283	198	205	1909	3819	452	217	659
ID=OE9A043538T2;Parent=OE9A043538;Name=OE9A043538T2;product=OE9A043538P1	4.96529e-37	1.32622e-34	3.23665	3.11325	213	453	1975	977	1107	1871	1897	283	198	205	1909	3819	452	217	659
ID=OE9A043538T3;Parent=OE9A043538;Name=OE9A043538T3;product=OE9A043538P2	4.96529e-37	1.32622e-34	3.23665	3.11325	213	453	1975	977	1107	1871	1897	283	198	205	1909	3819	452	217	659
ID=OE9A109511T2;Parent=OE9A109511;Name=OE9A109511T2;product=OE9A109511P2;Description=probable WRKY transcription factor 33;Ontology_term=GO:0003700%2C GO:0005667%2C GO:0006355%2C GO:0043565%2C GO:0045449	2.49297e-12	5.43821e-11	3.60604	3.11137	17	33	58	11	29	85	101	12	5	9	179	154	17	21	23
ID=OE9A109511T3;Parent=OE9A109511;Name=OE9A109511T3;product=OE9A109511P3;Description=probable WRKY transcription factor 33;Ontology_term=GO:0003700%2C GO:0005667%2C GO:0006355%2C GO:0043565%2C GO:0045449	2.49297e-12	5.43821e-11	3.60604	3.11137	17	33	58	11	29	85	101	12	5	9	179	154	17	21	23
ID=OE9A008994T1;Parent=OE9A008994;Name=OE9A008994T1;product=OE9A008994P1;Description=Spindle pole body;Ontology_term=GO:0015031	1.83857e-23	1.41544e-21	3.31913	3.10948	37	64	405	110	114	518	425	67	45	52	481	939	160	95	233
ID=OE9A052407T1;Parent=OE9A052407;Name=OE9A052407T1;product=OE9A052407P1	2.93074e-12	6.33787e-11	3.60408	3.1058	105	78	998	250	251	141	530	30	28	31	114	74	7	27	12
ID=OE9A013920T1;Parent=OE9A013920;Name=OE9A013920T1;product=OE9A013920P1;Description=lysosomal beta glucosidase-like;Ontology_term=GO:0004553%2C GO:0005975	1.37898e-18	6.4506e-17	3.38368	3.10503	44	497	554	229	896	1033	802	100	66	141	2992	5133	290	131	805
ID=OE9A013920T2;Parent=OE9A013920;Name=OE9A013920T2;product=OE9A013920P2;Description=lysosomal beta glucosidase-like;Ontology_term=GO:0004553%2C GO:0005975	1.37898e-18	6.4506e-17	3.38368	3.10503	44	497	554	229	896	1033	802	100	66	141	2992	5133	290	131	805
ID=OE9A073838T1;Parent=OE9A073838;Name=OE9A073838T1;product=OE9A073838P1;Description=ethylene-responsive transcription factor ERF027-like;Ontology_term=GO:0003677%2C GO:0003700%2C GO:0005667%2C GO:0006355%2C GO:0045449	9.20329e-11	1.6041e-09	3.70697	3.10225	2	2	49	16	14	75	77	6	4	10	51	155	5	5	37
ID=OE9A006256T1;Parent=OE9A006256;Name=OE9A006256T1;product=OE9A006256P1	1.37353e-19	7.08845e-18	3.36243	3.1022	156	361	734	214	169	503	327	45	47	50	170	778	122	166	191
ID=OE9A027886T1;Parent=OE9A027886;Name=OE9A027886T1;product=OE9A027886P1;Description=CUB and sushi domain-containing 3;Ontology_term=GO:0006118%2C GO:0009055	7.46653e-10	1.1446e-08	3.81264	3.10057	139	48	289	2679	2129	470	952	93	16	58	146	256	9	28	34
ID=OE9A086480T2;Parent=OE9A086480;Name=OE9A086480T2;product=OE9A086480P2;Description=phosphatidylinositol transfer 1-like isoform X1;Ontology_term=GO:0005622%2C GO:0006810	3.15565e-34	6.32757e-32	3.23061	3.09777	182	531	1041	604	833	1361	1311	199	135	156	1394	2776	210	141	428
ID=OE9A115757T1;Parent=OE9A115757;Name=OE9A115757T1;product=OE9A115757P1;Description=ankyrin repeat-containing At3g12360-like;Ontology_term=GO:0005515%2C GO:0007165%2C GO:0016020	1.30066e-11	2.55531e-10	3.63462	3.09756	21	12	501	127	636	284	562	46	14	53	238	437	31	21	74
ID=OE9A010223T1;Parent=OE9A010223;Name=OE9A010223T1;product=OE9A010223P1	1.09839e-22	7.77202e-21	3.30884	3.09432	176	169	1685	466	225	1778	1552	195	131	257	1272	3061	365	599	481
ID=OE9A069643T2;Parent=OE9A069643;Name=OE9A069643T2;product=OE9A069643P2;Description=NAC domain-containing 72-like;Ontology_term=GO:0003677%2C GO:0005634%2C GO:0006355	0	0	3.13696	3.09292	3360	8575	4497	330	844	3056	3692	406	425	476	5220	11433	4313	1933	6455
ID=OE9A069643T1;Parent=OE9A069643;Name=OE9A069643T1;product=OE9A069643P1;Description=NAC domain-containing 72-like;Ontology_term=GO:0003677%2C GO:0005634%2C GO:0006355	0	0	3.13696	3.09292	3360	8575	4497	330	844	3056	3692	406	425	476	5220	11433	4313	1933	6455
ID=OE9A086480T1;Parent=OE9A086480;Name=OE9A086480T1;product=OE9A086480P1;Description=phosphatidylinositol transfer 1-like;Ontology_term=GO:0005622%2C GO:0006810	2.08369e-36	5.11636e-34	3.21505	3.09194	270	756	1235	780	1098	1721	1600	242	173	202	1680	3470	239	160	503
ID=OE9A023438T1;Parent=OE9A023438;Name=OE9A023438T1;product=OE9A023438P1;Description=probable glucan endo-1,3-beta-glucosidase A6;Ontology_term=GO:0004553%2C GO:0005975	6.15608e-06	4.65984e-05	5.37781	3.09162	1	9	1	0	0	48	22	2	0	1	6	3	3	3	6
ID=OE9A001737T1;Parent=OE9A001737;Name=OE9A001737T1;product=OE9A001737P1;Description=PLANT CADMIUM RESISTANCE 2-like;Ontology_term=GO:0016021	5.80621e-13	1.37969e-11	3.54258	3.0914	18	33	203	46	194	160	228	31	12	13	264	377	36	38	65
ID=OE9A046683T1;Parent=OE9A046683;Name=OE9A046683T1;product=OE9A046683P1;Description=serine carboxypeptidase-like 50;Ontology_term=GO:0004185%2C GO:0006508	1.9712e-07	2.02087e-06	4.42977	3.08938	37	30	88	47	70	133	214	12	0	15	75	174	1	0	24
ID=OE9A095709T1;Parent=OE9A095709;Name=OE9A095709T1;product=OE9A095709P1;Description=ubiquinol oxidase 2, mitochondrial-like;Ontology_term=GO:0005743%2C GO:0006118%2C GO:0009916%2C GO:0016021%2C GO:0046872%2C GO:0055114%2C GO:0070469	4.05582e-08	4.68763e-07	4.12841	3.08887	44	70	911	37	25	38	226	7	9	8	27	31	3	12	12
ID=OE9A074259T1;Parent=OE9A074259;Name=OE9A074259T1;product=OE9A074259P1;Description=uncharacterized protein LOC111405665;Ontology_term=GO:0016021	2.09035e-09	2.99025e-08	3.84232	3.08845	87	214	71	72	29	84	55	7	4	6	41	203	31	31	28
ID=OE9A015993T1;Parent=OE9A015993;Name=OE9A015993T1;product=OE9A015993P1;Description=peroxidase 5-like;Ontology_term=GO:0004601%2C GO:0005576%2C GO:0006804%2C GO:0006979%2C GO:0009505%2C GO:0009664%2C GO:0020037%2C GO:0042744%2C GO:0046872%2C GO:0055114%2C GO:0098869	4.95523e-17	1.90322e-15	3.39508	3.08806	0	1	512	17	15	379	309	27	32	55	155	363	72	92	70
ID=OE9A053628T1;Parent=OE9A053628;Name=OE9A053628T1;product=OE9A053628P1;Description=SRC2 homolog;Ontology_term=GO:0005509%2C GO:0005515%2C GO:0005544%2C GO:0005829%2C GO:0005886%2C GO:0009506	9.78012e-21	5.63303e-19	3.32265	3.08542	83	698	5825	1407	922	5969	6840	913	419	852	3535	2696	3467	1572	3209
ID=OE9A053628T2;Parent=OE9A053628;Name=OE9A053628T2;product=OE9A053628P2;Description=SRC2 homolog;Ontology_term=GO:0005509%2C GO:0005515%2C GO:0005544%2C GO:0005886	9.78012e-21	5.63303e-19	3.32265	3.08542	83	698	5825	1407	922	5969	6840	913	419	852	3535	2696	3467	1572	3209
ID=OE9A053628T3;Parent=OE9A053628;Name=OE9A053628T3;product=OE9A053628P3;Description=SRC2 homolog;Ontology_term=GO:0005509%2C GO:0005515%2C GO:0005544%2C GO:0005886	9.78012e-21	5.63303e-19	3.32265	3.08542	83	698	5825	1407	922	5969	6840	913	419	852	3535	2696	3467	1572	3209
ID=OE9A040976T1;Parent=OE9A040976;Name=OE9A040976T1;product=OE9A040976P1	2.85808e-18	1.27475e-16	3.36185	3.08319	152	185	113	115	77	434	324	36	35	58	14	22	5	4	12
ID=OE9A054352T1;Parent=OE9A054352;Name=OE9A054352T1;product=OE9A054352P1;Description=vegetative cell wall gp1-like;Ontology_term=GO:0005199%2C GO:0005618%2C GO:0016021%2C GO:0042546	1.70427e-36	4.25946e-34	3.20387	3.08231	1040	1748	1965	600	985	1170	1597	133	160	216	2619	1689	725	229	773
ID=OE9A005129T1;Parent=OE9A005129;Name=OE9A005129T1;product=OE9A005129P1	2.61601e-19	1.31232e-17	3.34034	3.0814	73	133	1352	96	146	239	382	33	23	47	75	356	32	30	57
ID=OE9A035607T1;Parent=OE9A035607;Name=OE9A035607T1;product=OE9A035607P1	3.31861e-14	9.26353e-13	3.47034	3.08008	49	129	81	38	22	191	132	20	17	14	115	165	85	64	89
ID=OE9A078258T1;Parent=OE9A078258;Name=OE9A078258T1;product=OE9A078258P1;Description=extradiol ring-cleavage dioxygenase-like;Ontology_term=GO:0006725%2C GO:0008198%2C GO:0008270%2C GO:0016021%2C GO:0016701%2C GO:0051213%2C GO:0055114	1.75185e-23	1.35763e-21	3.27863	3.07661	96	262	431	209	273	1303	872	131	117	146	896	1669	171	110	296
ID=OE9A007718T1;Parent=OE9A007718;Name=OE9A007718T1;product=OE9A007718P1	2.56511e-06	2.1059e-05	7.21583	3.0754	26	76	45	12	3	27	20	0	0	0	51	116	2	0	0
ID=OE9A007718T2;Parent=OE9A007718;Name=OE9A007718T2;product=OE9A007718P1	2.56511e-06	2.1059e-05	7.21583	3.0754	26	75	44	12	3	27	20	0	0	0	51	116	2	0	0
ID=OE9A008430T1;Parent=OE9A008430;Name=OE9A008430T1;product=OE9A008430P1;Description=probable trehalose-phosphate phosphatase 2;Ontology_term=GO:0004805%2C GO:0005982%2C GO:0005985%2C GO:0005992%2C GO:0016311	3.12787e-16	1.09335e-14	3.39617	3.07436	671	1322	219	424	724	417	946	50	61	103	216	271	81	80	159
ID=OE9A005793T1;Parent=OE9A005793;Name=OE9A005793T1;product=OE9A005793P1;Description=IAA-amino acid hydrolase ILR1-like 4;Ontology_term=GO:0008152%2C GO:0016787	2.4976e-36	6.06882e-34	3.19512	3.07397	937	1294	1242	282	494	2266	1849	235	279	268	3274	3954	1625	556	3217
ID=OE9A005793T2;Parent=OE9A005793;Name=OE9A005793T2;product=OE9A005793P2;Description=IAA-amino acid hydrolase ILR1-like 4;Ontology_term=GO:0008152%2C GO:0016787	2.4976e-36	6.06882e-34	3.19512	3.07397	937	1294	1242	282	494	2266	1849	235	279	268	3274	3954	1625	556	3217
ID=OE9A015659T1;Parent=OE9A015659;Name=OE9A015659T1;product=OE9A015659P1;Description=kirola-like;Ontology_term=GO:0006952%2C GO:0009607	6.55682e-07	6.09438e-06	5.35979	3.07358	23	70	4640	266	115	598	4801	39	43	126	515	101	0	1	0
ID=OE9A052565T1;Parent=OE9A052565;Name=OE9A052565T1;product=OE9A052565P1	4.67775e-08	5.34099e-07	4.09795	3.07198	41	169	11	0	0	109	76	1	11	7	375	360	28	30	20
ID=OE9A064234T1;Parent=OE9A064234;Name=OE9A064234T1;product=OE9A064234P1;Description=L-ascorbate oxidase;Ontology_term=GO:0004672%2C GO:0005507%2C GO:0005524%2C GO:0005576%2C GO:0006118%2C GO:0006468%2C GO:0008447%2C GO:0016624%2C GO:0016722%2C GO:0019852%2C GO:0055114	1.93995e-24	1.6239e-22	3.26309	3.07158	209	295	846	600	644	749	873	71	82	136	597	822	68	64	122
ID=OE9A046824T1;Parent=OE9A046824;Name=OE9A046824T1;product=OE9A046824P1;Description=aspartyl protease family 2-like;Ontology_term=GO:0004190%2C GO:0006508%2C GO:0030163	1.43682e-11	2.80236e-10	3.59327	3.07087	111	234	369	723	432	389	950	37	40	106	0	0	0	0	0
ID=OE9A038359T6;Parent=OE9A038359;Name=OE9A038359T6;product=OE9A038359P5;Description=aspartic ase 2;Ontology_term=GO:0004190%2C GO:0006508%2C GO:0016021%2C GO:0030163	2.66452e-30	3.82097e-28	3.21622	3.06795	119	276	722	115	56	288	309	39	34	37	424	835	50	19	85
ID=OE9A020536T1;Parent=OE9A020536;Name=OE9A020536T1;product=OE9A020536P1;Description=transcription factor bHLH35;Ontology_term=GO:0046983	2.56678e-06	2.10701e-05	7.25499	3.06769	0	38	8	0	1	29	19	0	0	0	6	27	0	0	0
ID=OE9A068469T1;Parent=OE9A068469;Name=OE9A068469T1;product=OE9A068469P1	2.07244e-09	2.96583e-08	3.80561	3.0652	418	349	95	7	6	224	130	7	11	27	653	757	80	47	291
ID=OE9A072952T1;Parent=OE9A072952;Name=OE9A072952T1;product=OE9A072952P1	8.23163e-08	9.00218e-07	4.10484	3.06426	38	25	50	101	187	36	67	1	5	4	15	52	0	5	0
ID=OE9A063762T2;Parent=OE9A063762;Name=OE9A063762T2;product=OE9A063762P2;Description=proline transporter 1;Ontology_term=GO:0003333%2C GO:0005886%2C GO:0015171%2C GO:0016021	1.47242e-28	1.76438e-26	3.22063	3.0629	599	1212	2597	715	1169	3611	2603	413	342	412	3055	7668	805	346	1160
ID=OE9A063762T1;Parent=OE9A063762;Name=OE9A063762T1;product=OE9A063762P1;Description=proline transporter 2-like;Ontology_term=GO:0003333%2C GO:0005886%2C GO:0015171%2C GO:0016021%2C GO:0030246	1.47242e-28	1.76438e-26	3.22063	3.0629	599	1212	2597	715	1169	3611	2603	413	342	412	3055	7668	805	346	1160
ID=OE9A078258T2;Parent=OE9A078258;Name=OE9A078258T2;product=OE9A078258P1	4.17664e-23	3.08639e-21	3.265	3.06211	95	261	427	209	271	1293	861	131	117	146	892	1664	169	109	294
ID=OE9A113873T1;Parent=OE9A113873;Name=OE9A113873T1;product=OE9A113873P1;Description=Serine threonine kinase;Ontology_term=GO:0004674%2C GO:0005509%2C GO:0005515%2C GO:0005524%2C GO:0006468%2C GO:0009069%2C GO:0016021	1.02029e-06	9.1328e-06	4.78131	3.06205	2	31	25	7	12	32	122	6	0	3	34	24	0	3	10
ID=OE9A104526T1;Parent=OE9A104526;Name=OE9A104526T1;product=OE9A104526P1;Description=cannabidiolic acid synthase-like;Ontology_term=GO:0016614%2C GO:0050660%2C GO:0055114	3.04618e-08	3.60209e-07	4.03097	3.06192	64	49	28	2	4	276	144	4	13	29	122	308	0	5	3
ID=OE9A054019T2;Parent=OE9A054019;Name=OE9A054019T2;product=OE9A054019P2;Description=;Ontology_term=GO:0005516%2C GO:0006950	2.11847e-28	2.4958e-26	3.21898	3.06062	212	816	4172	1029	1462	4210	3451	514	364	553	3608	3040	2110	772	2228
ID=OE9A054019T1;Parent=OE9A054019;Name=OE9A054019T1;product=OE9A054019P1;Description=calmodulin-binding 60 C;Ontology_term=GO:0005516%2C GO:0006950%2C GO:0009617%2C GO:0050789	2.11847e-28	2.4958e-26	3.21898	3.06062	212	816	4172	1029	1462	4210	3451	514	364	553	3608	3040	2110	772	2228
ID=OE9A073668T1;Parent=OE9A073668;Name=OE9A073668T1;product=OE9A073668P1;Description=uncharacterized acetyltransferase At3g50280;Ontology_term=GO:0016747	9.40907e-14	2.47536e-12	3.45775	3.06006	6580	10667	4921	4458	1230	2747	2450	252	133	436	4077	5413	463	307	939
ID=OE9A102074T2;Parent=OE9A102074;Name=OE9A102074T2;product=OE9A102074P2;Description=sister chromatid cohesion 1 1;Ontology_term=GO:0000228%2C GO:0005515	4.02014e-06	3.17492e-05	5.55179	3.06003	0	6	23	0	1	82	20	0	1	3	60	280	11	5	31
ID=OE9A005031T2;Parent=OE9A005031;Name=OE9A005031T2;product=OE9A005031P2;Description=transcription factor RAX3-like;Ontology_term=GO:0003677	2.09841e-07	2.14125e-06	4.21135	3.05912	13	33	130	51	326	31	58	4	1	3	33	69	1	2	9
ID=OE9A005031T1;Parent=OE9A005031;Name=OE9A005031T1;product=OE9A005031P1;Description=transcription factor RAX3-like;Ontology_term=GO:0003677	2.09841e-07	2.14125e-06	4.21135	3.05912	13	33	130	51	326	31	58	4	1	3	33	69	1	2	9
ID=OE9A067178T1;Parent=OE9A067178;Name=OE9A067178T1;product=OE9A067178P1;Description=uncharacterized protein LOC111406815;Ontology_term=GO:0006629%2C GO:0016020	5.66839e-34	1.11113e-31	3.1847	3.05629	78	186	998	367	403	1367	1104	152	156	165	1193	2027	431	218	613
ID=OE9A067178T3;Parent=OE9A067178;Name=OE9A067178T3;product=OE9A067178P3;Description=uncharacterized protein LOC111406815;Ontology_term=GO:0006629%2C GO:0016021%2C GO:0016787	5.66839e-34	1.11113e-31	3.1847	3.05629	78	186	998	367	403	1367	1104	152	156	165	1193	2027	431	218	613
ID=OE9A067178T2;Parent=OE9A067178;Name=OE9A067178T2;product=OE9A067178P2;Description=uncharacterized protein LOC111406815;Ontology_term=GO:0006629%2C GO:0016020	5.66839e-34	1.11113e-31	3.1847	3.05629	78	186	998	367	403	1367	1104	152	156	165	1193	2027	431	218	613
ID=OE9A039709T1;Parent=OE9A039709;Name=OE9A039709T1;product=OE9A039709P1;Description=probable phosphatase 2C 49;Ontology_term=GO:0004722%2C GO:0006470%2C GO:0008287%2C GO:0046872	2.45803e-14	6.9782e-13	3.42926	3.05584	158	263	934	329	327	1603	1241	200	75	185	1715	2869	869	649	784
ID=OE9A033041T1;Parent=OE9A033041;Name=OE9A033041T1;product=OE9A033041P1;Description=G-type lectin S-receptor-like serine threonine- kinase B120;Ontology_term=GO:0004674%2C GO:0005524%2C GO:0006468%2C GO:0009069%2C GO:0016020%2C GO:0048544	1.30115e-10	2.22432e-09	3.63962	3.05146	212	318	322	179	133	444	162	25	25	38	242	1167	25	16	125
ID=OE9A079569T1;Parent=OE9A079569;Name=OE9A079569T1;product=OE9A079569P1;Description=trichome birefringence-like 34;Ontology_term=GO:0016021	2.38944e-06	1.97558e-05	4.83079	3.0499	14	21	49	7	0	52	28	0	2	3	59	98	1	4	7
ID=OE9A079569T2;Parent=OE9A079569;Name=OE9A079569T2;product=OE9A079569P2;Description=trichome birefringence-like 34;Ontology_term=GO:0016020	2.38944e-06	1.97558e-05	4.83079	3.0499	14	21	49	7	0	52	28	0	2	3	59	98	1	4	7
ID=OE9A026208T1;Parent=OE9A026208;Name=OE9A026208T1;product=OE9A026208P1	1.13482e-12	2.58511e-11	3.49222	3.04957	311	168	297	35	10	1953	2435	296	85	281	1057	962	198	659	560
ID=OE9A103895T1;Parent=OE9A103895;Name=OE9A103895T1;product=OE9A103895P1;Description=rust resistance kinase Lr10-like;Ontology_term=GO:0004672%2C GO:0005524%2C GO:0006468	1.41674e-10	2.40289e-09	3.63357	3.04716	0	0	22	1	2	114	77	9	6	12	747	984	55	76	136
ID=OE9A096878T1;Parent=OE9A096878;Name=OE9A096878T1;product=OE9A096878P1;Description=;Ontology_term=GO:0005525%2C GO:0007264	1.25465e-24	1.07204e-22	3.23084	3.04608	82	226	726	338	299	980	813	114	83	135	626	1117	126	106	130
ID=OE9A116362T1;Parent=OE9A116362;Name=OE9A116362T1;product=OE9A116362P1	1.41029e-24	1.19918e-22	3.22652	3.0423	921	1116	1697	751	1185	4834	4992	602	403	800	3661	7164	2653	980	5024
ID=OE9A116362T2;Parent=OE9A116362;Name=OE9A116362T2;product=OE9A116362P2	1.43458e-24	1.21835e-22	3.22325	3.03951	920	1115	1695	751	1182	4822	4976	602	403	799	3647	7153	2653	980	5020
ID=OE9A091269T1;Parent=OE9A091269;Name=OE9A091269T1;product=OE9A091269P1;Description=myb-related Myb4-like;Ontology_term=GO:0003677	5.8027e-14	1.5776e-12	3.4134	3.03414	45	168	83	74	96	219	208	32	12	25	78	114	20	13	21
ID=OE9A096579T1;Parent=OE9A096579;Name=OE9A096579T1;product=OE9A096579P1;Description=GDSL esterase lipase At5g55050-like;Ontology_term=GO:0016788	5.03852e-20	2.72907e-18	3.2632	3.02947	652	631	675	506	526	220	401	26	42	40	191	498	148	110	181
ID=OE9A039709T2;Parent=OE9A039709;Name=OE9A039709T2;product=OE9A039709P2;Description=probable phosphatase 2C 49;Ontology_term=GO:0004722%2C GO:0006470%2C GO:0008287%2C GO:0046872	9.49903e-15	2.83835e-13	3.37616	3.02831	161	289	1024	361	350	1700	1369	220	86	208	1829	3060	977	725	890
ID=OE9A025340T1;Parent=OE9A025340;Name=OE9A025340T1;product=OE9A025340P1;Description=UPF0481 At3g47200-like;Ontology_term=GO:0016020	1.18832e-21	7.55489e-20	3.23992	3.02797	56	148	325	171	237	508	457	40	73	64	360	339	25	50	82
ID=OE9A032025T1;Parent=OE9A032025;Name=OE9A032025T1;product=OE9A032025P1;Description=cysteine-rich receptor kinase 10;Ontology_term=GO:0004672%2C GO:0005524%2C GO:0006468%2C GO:0016020	4.02761e-21	2.41106e-19	3.24027	3.02312	680	1223	2583	1021	2101	540	866	74	59	117	413	722	25	27	125
ID=OE9A038359T5;Parent=OE9A038359;Name=OE9A038359T5;product=OE9A038359P4;Description=aspartic ase 2;Ontology_term=GO:0004190%2C GO:0006508%2C GO:0016021%2C GO:0030163	1.7723e-31	2.78084e-29	3.15607	3.02094	128	288	821	131	67	316	334	40	44	41	507	962	58	22	108
ID=OE9A040566T1;Parent=OE9A040566;Name=OE9A040566T1;product=OE9A040566P1;Description=C2H2-like zinc finger ,;Ontology_term=GO:0046872	3.8484e-26	3.74563e-24	3.18822	3.02065	198	282	437	140	199	475	608	59	52	91	132	255	53	66	86
ID=OE9A040566T2;Parent=OE9A040566;Name=OE9A040566T2;product=OE9A040566P2;Description=C2H2-like zinc finger ,;Ontology_term=GO:0046872	3.8484e-26	3.74563e-24	3.18822	3.02065	198	282	437	140	199	475	608	59	52	91	132	255	53	66	86
ID=OE9A032517T1;Parent=OE9A032517;Name=OE9A032517T1;product=OE9A032517P1;Description=zinc finger ZAT11-like;Ontology_term=GO:0046872	9.86257e-06	7.15215e-05	5.02057	3.02037	4	4	42	0	2	22	36	1	0	2	19	50	3	1	0
ID=OE9A112950T1;Parent=OE9A112950;Name=OE9A112950T1;product=OE9A112950P1;Description=zinc finger 5;Ontology_term=GO:0003676%2C GO:0044763%2C GO:0046872%2C GO:0050789	7.43334e-09	9.72309e-08	3.77523	3.01896	88	91	176	59	60	50	54	4	6	3	32	29	3	9	11
ID=OE9A112692T2;Parent=OE9A112692;Name=OE9A112692T2;product=OE9A112692P1	3.86283e-27	4.05278e-25	3.17683	3.01711	300	536	1368	166	280	1197	913	149	120	138	565	1090	277	170	473
ID=OE9A016847T1;Parent=OE9A016847;Name=OE9A016847T1;product=OE9A016847P1	1.32693e-14	3.90468e-13	3.36376	3.01623	188	870	4331	1198	650	4964	3800	553	252	682	2017	3413	1189	868	1610
ID=OE9A048927T1;Parent=OE9A048927;Name=OE9A048927T1;product=OE9A048927P1	2.13513e-23	1.63475e-21	3.20664	3.01607	39	71	112	88	75	381	352	54	35	48	154	729	63	38	54
ID=OE9A085227T1;Parent=OE9A085227;Name=OE9A085227T1;product=OE9A085227P1;Description=uncharacterized LOC107803974;Ontology_term=GO:0035556	2.40198e-07	2.4224e-06	4.10563	3.01567	110	127	123	119	70	36	45	3	1	4	31	51	0	0	4
ID=OE9A110918T1;Parent=OE9A110918;Name=OE9A110918T1;product=OE9A110918P1;Description=alpha carbonic anhydrase 7;Ontology_term=GO:0004089%2C GO:0006730%2C GO:0006807%2C GO:0008270	1.05015e-05	7.57938e-05	5.17428	3.01565	430	0	12	6	69	18	48	1	0	2	110	8	0	35	26
ID=OE9A052840T1;Parent=OE9A052840;Name=OE9A052840T1;product=OE9A052840P1;Description=probable glutathione S-transferase;Ontology_term=GO:0004364%2C GO:0005515%2C GO:0005737%2C GO:0006749%2C GO:0006803%2C GO:0009407	2.8387e-21	1.73495e-19	3.229	3.01556	312	388	3435	1614	2642	563	1058	89	71	128	263	729	56	120	89
ID=OE9A079911T1;Parent=OE9A079911;Name=OE9A079911T1;product=OE9A079911P1;Description=ethylene-responsive transcription factor ERF109-like;Ontology_term=GO:0003677%2C GO:0003700%2C GO:0005667%2C GO:0006355%2C GO:0045449	1.96624e-20	1.1052e-18	3.23955	3.0154	39	73	1242	107	60	2430	2789	343	186	415	969	784	465	667	854
ID=OE9A042566T2;Parent=OE9A042566;Name=OE9A042566T2;product=OE9A042566P2;Description=annexin D8-like;Ontology_term=GO:0005509%2C GO:0005544	2.97618e-08	3.52646e-07	3.91028	3.01517	357	384	354	59	46	85	216	5	6	22	485	661	88	52	158
ID=OE9A112692T3;Parent=OE9A112692;Name=OE9A112692T3;product=OE9A112692P1	4.84068e-27	5.04093e-25	3.17488	3.01486	300	536	1367	166	280	1196	911	149	120	138	564	1090	277	170	473
ID=OE9A112692T1;Parent=OE9A112692;Name=OE9A112692T1;product=OE9A112692P1;Description=SNF1-related kinase regulatory subunit beta-3;Ontology_term=GO:0005515%2C GO:0009744%2C GO:0016301%2C GO:0016310%2C GO:0043562	4.29046e-27	4.4947e-25	3.17338	3.01389	299	535	1365	165	280	1194	911	149	120	138	564	1088	277	169	471
ID=OE9A016722T1;Parent=OE9A016722;Name=OE9A016722T1;product=OE9A016722P1	5.40948e-07	5.10389e-06	5.99767	3.01375	11220	2382	759	663	17	1528	5290	10	44	120	5315	2448	154	1415	1045
ID=OE9A016722T3;Parent=OE9A016722;Name=OE9A016722T3;product=OE9A016722P2	5.42848e-07	5.11698e-06	5.99742	3.01331	11215	2382	759	663	17	1527	5290	10	44	120	5315	2448	154	1415	1045
ID=OE9A016722T2;Parent=OE9A016722;Name=OE9A016722T2;product=OE9A016722P1	5.42848e-07	5.11698e-06	5.99742	3.01331	11215	2382	759	663	17	1527	5290	10	44	120	5315	2448	154	1415	1045
ID=OE9A016722T4;Parent=OE9A016722;Name=OE9A016722T4;product=OE9A016722P3	5.42848e-07	5.11698e-06	5.99742	3.01331	11215	2382	759	663	17	1527	5290	10	44	120	5315	2448	154	1415	1045
ID=OE9A106261T1;Parent=OE9A106261;Name=OE9A106261T1;product=OE9A106261P1;Description=NRT1 PTR FAMILY isoform X1;Ontology_term=GO:0005215%2C GO:0006810%2C GO:0016020	8.35471e-07	7.58317e-06	4.65476	3.01305	391	700	1020	466	493	2758	1393	81	31	183	2312	12429	33	63	197
ID=OE9A112692T6;Parent=OE9A112692;Name=OE9A112692T6;product=OE9A112692P1	7.41933e-27	7.65788e-25	3.17308	3.01222	300	536	1364	166	279	1196	908	149	120	138	564	1089	277	170	473
ID=OE9A112692T5;Parent=OE9A112692;Name=OE9A112692T5;product=OE9A112692P1	7.15235e-27	7.39323e-25	3.17022	3.00987	299	535	1362	165	279	1193	907	149	120	138	564	1088	277	169	472
ID=OE9A041368T1;Parent=OE9A041368;Name=OE9A041368T1;product=OE9A041368P1;Description=delta-1-pyrroline-5-carboxylate synthase;Ontology_term=GO:0000051%2C GO:0004349%2C GO:0004350%2C GO:0005524%2C GO:0005737%2C GO:0006537%2C GO:0016310%2C GO:0055114%2C GO:0055129	1.75564e-08	2.16188e-07	3.84817	3.00926	16	101	3533	275	618	157	1391	49	55	65	18	6	8	7	9
ID=OE9A027801T2;Parent=OE9A027801;Name=OE9A027801T2;product=OE9A027801P2;Description=transcription factor bHLH96-like;Ontology_term=GO:0046983	4.21631e-12	8.93302e-11	3.45969	3.00866	29	60	134	53	40	95	83	9	8	11	50	73	10	9	13
ID=OE9A027801T1;Parent=OE9A027801;Name=OE9A027801T1;product=OE9A027801P1;Description=transcription factor bHLH96-like;Ontology_term=GO:0046983	4.21631e-12	8.93302e-11	3.45969	3.00866	29	60	134	53	40	95	83	9	8	11	50	73	10	9	13
ID=OE9A048927T2;Parent=OE9A048927;Name=OE9A048927T2;product=OE9A048927P2;Description=rhodanese-like domain-containing 6;Ontology_term=GO:0004146%2C GO:0006761%2C GO:0046656%2C GO:0055114	2.57695e-23	1.94306e-21	3.198	3.00824	40	71	112	89	75	381	353	54	35	49	154	731	63	38	55
ID=OE9A000462T1;Parent=OE9A000462;Name=OE9A000462T1;product=OE9A000462P1;Description=basic 7S globulin-like;Ontology_term=GO:0004190%2C GO:0006508%2C GO:0030163	2.13088e-06	1.78008e-05	7.68059	3.0077	4	3	32	1	1	11	60	0	0	0	11	0	0	0	0
ID=OE9A096674T2;Parent=OE9A096674;Name=OE9A096674T2;product=OE9A096674P2;Description=, induced by hypoxia;Ontology_term=GO:0031305%2C GO:0033617%2C GO:0097249	2.20891e-06	1.83826e-05	4.85006	3.00375	12	8	276	25	24	25	119	3	0	5	30	7	1	14	5
ID=OE9A096674T1;Parent=OE9A096674;Name=OE9A096674T1;product=OE9A096674P1;Description=, induced by hypoxia;Ontology_term=GO:0031305%2C GO:0033617%2C GO:0097249	2.20891e-06	1.83826e-05	4.85006	3.00375	12	8	276	25	24	25	119	3	0	5	30	7	1	14	5
ID=OE9A096674T3;Parent=OE9A096674;Name=OE9A096674T3;product=OE9A096674P3;Description=hypoxia-responsive family;Ontology_term=GO:0031305%2C GO:0033617%2C GO:0097249	2.20891e-06	1.83826e-05	4.85006	3.00375	12	8	276	25	24	25	119	3	0	5	30	7	1	14	5
ID=OE9A087622T5;Parent=OE9A087622;Name=OE9A087622T5;product=OE9A087622P5;Description=peroxisomal fatty acid beta-oxidation multifunctional AIM1;Ontology_term=GO:0003857%2C GO:0005777%2C GO:0006550%2C GO:0006552%2C GO:0006554%2C GO:0006568%2C GO:0006574%2C GO:0006633%2C GO:0006635%2C GO:0016021%2C GO:0016853%2C GO:0018874	1.84641e-14	5.33551e-13	3.3498	3.00269	895	2651	554	1376	1471	1721	1174	141	105	254	1228	2776	315	127	768
ID=OE9A119275T1;Parent=OE9A119275;Name=OE9A119275T1;product=OE9A119275P1;md5=35292a7086020ed286ea7bf6c57b26b3;INTERPRO=<table><tr><th>DB</th><th>ID</th><th>Description</th></tr><tr><td>Gene3D</td><td>G3DSA:1.10.510.10</td><td></td></tr><tr><td>PANTHER</td><td>PTHR27002</td><td></td></tr><tr><td>PANTHER</td><td>PTHR27002:SF82</td><td></td></tr><tr><td>Pfam</td><td>PF00069</td><td>Protein kinase do…	6.48997e-41	2.34109e-38	3.1013	3.00264	91	116	916	134	350	734	728	104	90	99	239	457	99	58	98
ID=OE9A068607T1;Parent=OE9A068607;Name=OE9A068607T1;product=OE9A068607P1;Description=calcium-binding PBP1-like;Ontology_term=GO:0005509	1.02839e-12	2.35819e-11	3.41634	3.00078	124	388	1750	1840	841	3448	3551	351	168	610	1534	1811	573	507	812
ID=OE9A021231T1;Parent=OE9A021231;Name=OE9A021231T1;product=OE9A021231P1;Description=U-box domain-containing 28-like;Ontology_term=GO:0004842%2C GO:0005488%2C GO:0016567	2.07609e-10	3.42733e-09	3.56816	3.00066	255	145	1336	257	412	1012	1923	211	46	153	486	907	159	285	319
ID=OE9A055261T1;Parent=OE9A055261;Name=OE9A055261T1;product=OE9A055261P1;Description=pentatricopeptide repeat-containing At3g15200;Ontology_term=GO:0022626	8.001e-14	2.12893e-12	3.36758	2.99845	0	4	5	8	7	243	176	26	15	30	74	131	23	39	21
ID=OE9A078224T1;Parent=OE9A078224;Name=OE9A078224T1;product=OE9A078224P1	2.38605e-18	1.07727e-16	3.24996	2.99758	28	25	141	59	55	224	199	19	30	28	76	143	133	43	124
ID=OE9A043560T1;Parent=OE9A043560;Name=OE9A043560T1;product=OE9A043560P1	2.10605e-13	5.31295e-12	3.37666	2.99412	437	424	419	653	445	924	843	122	44	128	251	133	27	63	57
ID=OE9A045505T1;Parent=OE9A045505;Name=OE9A045505T1;product=OE9A045505P1;Description=serine threonine- kinase CCR3;Ontology_term=GO:0004674%2C GO:0005524%2C GO:0006468%2C GO:0009069%2C GO:0016021	2.49699e-12	5.4453e-11	3.42471	2.99227	57	67	89	37	44	175	183	31	12	14	171	172	49	60	83
ID=OE9A002741T2;Parent=OE9A002741;Name=OE9A002741T2;product=OE9A002741P2;Description=Serine threonine kinase;Ontology_term=GO:0004672%2C GO:0005524%2C GO:0006468	1.25068e-08	1.57443e-07	3.77404	2.99213	8	92	20	6	12	83	66	2	9	8	403	751	9	0	30
ID=OE9A109173T2;Parent=OE9A109173;Name=OE9A109173T2;product=OE9A109173P2;Description=methyltransferase DDB_G0268948;Ontology_term=GO:0005768%2C GO:0005774%2C GO:0005802%2C GO:0008757%2C GO:0032259	1.59334e-15	5.16211e-14	3.30204	2.99103	212	681	4738	626	535	488	1106	72	65	130	1131	1779	280	291	290
ID=OE9A116362T6;Parent=OE9A116362;Name=OE9A116362T6;product=OE9A116362P4	2.33784e-24	1.93841e-22	3.16669	2.9905	905	1082	1638	739	1156	4541	4618	590	396	769	3357	6718	2625	956	4858
ID=OE9A116362T4;Parent=OE9A116362;Name=OE9A116362T4;product=OE9A116362P1	2.33784e-24	1.93841e-22	3.16669	2.9905	905	1082	1638	739	1156	4541	4618	590	396	769	3357	6718	2625	956	4858
ID=OE9A116362T7;Parent=OE9A116362;Name=OE9A116362T7;product=OE9A116362P3	2.33784e-24	1.93841e-22	3.16669	2.9905	905	1082	1638	739	1156	4541	4618	590	396	769	3357	6718	2625	956	4858
ID=OE9A116362T3;Parent=OE9A116362;Name=OE9A116362T3;product=OE9A116362P3	2.33784e-24	1.93841e-22	3.16669	2.9905	905	1082	1638	739	1156	4541	4618	590	396	769	3357	6718	2625	956	4858
ID=OE9A116362T5;Parent=OE9A116362;Name=OE9A116362T5;product=OE9A116362P1	2.33784e-24	1.93841e-22	3.16669	2.9905	905	1082	1638	739	1156	4541	4618	590	396	769	3357	6718	2625	956	4858
ID=OE9A117567T2;Parent=OE9A117567;Name=OE9A117567T2;product=OE9A117567P2;Description=diacylglycerol kinase 5-like;Ontology_term=GO:0004143%2C GO:0005524%2C GO:0007205%2C GO:0009395%2C GO:0016310%2C GO:0046486	4.27468e-09	5.81197e-08	3.702	2.99004	58	87	573	678	709	126	287	32	12	8	138	269	25	18	23
ID=OE9A116782T1;Parent=OE9A116782;Name=OE9A116782T1;product=OE9A116782P1;Description=LEAF RUST 10 DISEASE-RESISTANCE LOCUS RECEPTOR-LIKE PROTEIN KINASE-like isoform X1;Ontology_term=GO:0004672%2C GO:0005524%2C GO:0006468%2C GO:0016020	5.37064e-09	7.19582e-08	3.71474	2.98896	45	47	315	263	226	161	316	37	7	16	175	249	3	10	13
ID=OE9A070792T1;Parent=OE9A070792;Name=OE9A070792T1;product=OE9A070792P1;Description=shaggy-related kinase alpha-like;Ontology_term=GO:0004674%2C GO:0005524%2C GO:0006468%2C GO:0009069%2C GO:0050321	8.63268e-38	2.41646e-35	3.09158	2.98574	303	542	3105	630	572	1408	1222	170	174	191	1261	1907	175	194	189
ID=OE9A003527T1;Parent=OE9A003527;Name=OE9A003527T1;product=OE9A003527P1;Description=uncharacterized N-acetyltransferase p20-like;Ontology_term=GO:0006474%2C GO:0008080%2C GO:0016020%2C GO:0042967	1.15997e-10	1.9974e-09	3.51949	2.98454	111	173	944	614	488	603	729	73	22	103	356	534	18	24	24
ID=OE9A079538T1;Parent=OE9A079538;Name=OE9A079538T1;product=OE9A079538P1;Description=calmodulin-binding 60 C;Ontology_term=GO:0005516%2C GO:0009617%2C GO:0048583%2C GO:0050794%2C GO:0098542	1.49717e-24	1.26842e-22	3.15835	2.98453	25	71	589	133	234	554	435	63	60	70	595	562	412	135	427
ID=OE9A096878T2;Parent=OE9A096878;Name=OE9A096878T2;product=OE9A096878P1	5.84183e-25	5.17483e-23	3.15452	2.9843	89	240	775	356	312	1021	872	126	93	150	652	1169	132	116	137
ID=OE9A060053T2;Parent=OE9A060053;Name=OE9A060053T2;product=OE9A060053P2;Description=transcription factor bhlh35;Ontology_term=GO:0046983	2.92317e-08	3.46718e-07	3.83915	2.98428	228	247	95	25	17	365	482	14	14	73	347	298	48	36	63
ID=OE9A109173T1;Parent=OE9A109173;Name=OE9A109173T1;product=OE9A109173P1;Description=methyltransferase DDB_G0268948;Ontology_term=GO:0005768%2C GO:0005774%2C GO:0005802%2C GO:0008757%2C GO:0032259	2.38302e-15	7.60252e-14	3.29669	2.98358	212	681	4743	626	535	488	1106	72	65	131	1132	1779	281	292	290
ID=OE9A004421T1;Parent=OE9A004421;Name=OE9A004421T1;product=OE9A004421P1;Description=homeobox-leucine zipper HOX11-like;Ontology_term=GO:0003700%2C GO:0005667%2C GO:0006355%2C GO:0043565%2C GO:0045449	2.64127e-09	3.71904e-08	3.65706	2.98312	17	30	168	67	76	88	137	11	3	16	19	70	11	6	6
ID=OE9A113506T1;Parent=OE9A113506;Name=OE9A113506T1;product=OE9A113506P1	2.5771e-19	1.29838e-17	3.21222	2.98039	72	189	317	430	270	578	552	89	44	77	385	673	32	57	74
ID=OE9A042099T1;Parent=OE9A042099;Name=OE9A042099T1;product=OE9A042099P1;Description=probable WRKY transcription factor 40;Ontology_term=GO:0003700%2C GO:0005667%2C GO:0006355%2C GO:0043565%2C GO:0045449	8.34483e-07	7.57715e-06	4.31256	2.98003	12	23	24	15	79	46	72	3	0	7	54	57	7	10	10
ID=OE9A097736T1;Parent=OE9A097736;Name=OE9A097736T1;product=OE9A097736P1;Description=transcription factor DUO1-like;Ontology_term=GO:0003677	2.3122e-13	5.78965e-12	3.35758	2.97887	8	59	51	13	41	212	152	26	22	14	74	102	43	48	76
ID=OE9A087622T4;Parent=OE9A087622;Name=OE9A087622T4;product=OE9A087622P4;Description=peroxisomal fatty acid beta-oxidation multifunctional AIM1-like;Ontology_term=GO:0003857%2C GO:0005777%2C GO:0006550%2C GO:0006552%2C GO:0006554%2C GO:0006568%2C GO:0006574%2C GO:0006633%2C GO:0006635%2C GO:0016021%2C GO:0016853%2C GO:0018874	2.04927e-14	5.8967e-13	3.31774	2.9787	1003	2872	609	1519	1584	1856	1277	157	116	280	1283	2911	322	139	813
ID=OE9A083973T1;Parent=OE9A083973;Name=OE9A083973T1;product=OE9A083973P1;Description=receptor kinase HAIKU2;Ontology_term=GO:0004674%2C GO:0005515%2C GO:0005524%2C GO:0005886%2C GO:0006979%2C GO:0009069%2C GO:0009845%2C GO:0016021%2C GO:0046777%2C GO:0070825	2.60013e-16	9.18048e-15	3.26456	2.9779	420	902	9620	2616	3092	2026	4187	500	222	345	1963	2769	449	357	598
ID=OE9A068483T1;Parent=OE9A068483;Name=OE9A068483T1;product=OE9A068483P1	3.26193e-08	3.84228e-07	7.40138	2.9772	1734	410	77	10	0	327	3871	7	5	27	936	270	3	125	12
ID=OE9A087622T1;Parent=OE9A087622;Name=OE9A087622T1;product=OE9A087622P1;Description=peroxisomal fatty acid beta-oxidation multifunctional AIM1;Ontology_term=GO:0003857%2C GO:0005777%2C GO:0006550%2C GO:0006552%2C GO:0006554%2C GO:0006568%2C GO:0006574%2C GO:0006633%2C GO:0006635%2C GO:0016021%2C GO:0016853%2C GO:0018874	2.20007e-14	6.27386e-13	3.31554	2.97639	1003	2868	608	1519	1583	1854	1274	157	116	280	1282	2911	322	139	813
ID=OE9A087622T3;Parent=OE9A087622;Name=OE9A087622T3;product=OE9A087622P3;Description=peroxisomal fatty acid beta-oxidation multifunctional AIM1;Ontology_term=GO:0003857%2C GO:0005777%2C GO:0006550%2C GO:0006552%2C GO:0006554%2C GO:0006568%2C GO:0006574%2C GO:0006633%2C GO:0006635%2C GO:0016021%2C GO:0016853%2C GO:0018874	2.20007e-14	6.27386e-13	3.31554	2.97639	1003	2868	608	1519	1583	1854	1274	157	116	280	1282	2911	322	139	813
ID=OE9A096615T1;Parent=OE9A096615;Name=OE9A096615T1;product=OE9A096615P1;Description=NAC domain-containing 100-like;Ontology_term=GO:0003677%2C GO:0006355	3.58009e-11	6.58781e-10	3.4661	2.97491	243	392	856	97	122	208	428	50	15	30	255	382	71	47	88
ID=OE9A096615T2;Parent=OE9A096615;Name=OE9A096615T2;product=OE9A096615P2;Description=NAC domain-containing 100-like;Ontology_term=GO:0003677%2C GO:0006355	3.58009e-11	6.58781e-10	3.4661	2.97491	243	392	856	97	122	208	428	50	15	30	255	382	71	47	88
ID=OE9A035428T1;Parent=OE9A035428;Name=OE9A035428T1;product=OE9A035428P1	2.65955e-19	1.33225e-17	3.20399	2.97376	246	330	822	329	557	312	517	39	41	71	377	435	57	59	98
ID=OE9A046118T1;Parent=OE9A046118;Name=OE9A046118T1;product=OE9A046118P1;Description=RNA-binding 38;Ontology_term=GO:0000166%2C GO:0003676	2.57361e-27	2.77506e-25	3.12243	2.97137	91	124	928	244	472	699	584	80	77	99	678	1310	308	124	634
ID=OE9A077587T1;Parent=OE9A077587;Name=OE9A077587T1;product=OE9A077587P1	4.36315e-13	1.04926e-11	3.35534	2.96981	64	226	296	193	190	441	233	44	29	44	334	1245	30	20	50
ID=OE9A070043T8;Parent=OE9A070043;Name=OE9A070043T8;product=OE9A070043P6;Description=lysine histidine transporter 1-like;Ontology_term=GO:0003333%2C GO:0005886%2C GO:0015171%2C GO:0016021	1.5238e-16	5.5309e-15	3.24736	2.96891	1579	4333	29078	6070	9553	10001	13612	1331	784	2100	3486	8859	621	917	1199
ID=OE9A070043T9;Parent=OE9A070043;Name=OE9A070043T9;product=OE9A070043P7;Description=lysine histidine transporter 1-like;Ontology_term=GO:0016021	1.5238e-16	5.5309e-15	3.24736	2.96891	1579	4333	29078	6070	9553	10001	13612	1331	784	2100	3486	8859	621	917	1199
ID=OE9A076492T4;Parent=OE9A076492;Name=OE9A076492T4;product=OE9A076492P2;Description=cellulose synthase D3;Ontology_term=GO:0005982%2C GO:0005985%2C GO:0006011%2C GO:0016021%2C GO:0016760%2C GO:0030244%2C GO:0071555	2.57753e-31	3.98181e-29	3.0971	2.96867	516	804	2622	1090	1247	4841	3646	537	570	627	3054	6732	779	455	1723
ID=OE9A017313T1;Parent=OE9A017313;Name=OE9A017313T1;product=OE9A017313P1;Description=universal stress PHOS32-like;Ontology_term=GO:0006950	3.25173e-19	1.61045e-17	3.19786	2.96795	186	484	2031	323	433	804	1242	166	77	131	529	1581	250	186	205
ID=OE9A017313T2;Parent=OE9A017313;Name=OE9A017313T2;product=OE9A017313P2;Description=universal stress PHOS32-like;Ontology_term=GO:0006950	3.25173e-19	1.61045e-17	3.19786	2.96795	186	484	2031	323	433	804	1242	166	77	131	529	1581	250	186	205
ID=OE9A100449T2;Parent=OE9A100449;Name=OE9A100449T2;product=OE9A100449P2;Description=SAR DEFICIENT 1;Ontology_term=GO:0005516%2C GO:0006950	7.76e-14	2.06953e-12	3.32214	2.96789	380	917	3748	2582	4727	1876	2956	316	124	371	897	1517	133	143	372
ID=OE9A100449T1;Parent=OE9A100449;Name=OE9A100449T1;product=OE9A100449P1;Description=SAR DEFICIENT 1;Ontology_term=GO:0005516%2C GO:0006950	7.76e-14	2.06953e-12	3.32214	2.96789	380	917	3748	2582	4727	1876	2956	316	124	371	897	1517	133	143	372
ID=OE9A031175T1;Parent=OE9A031175;Name=OE9A031175T1;product=OE9A031175P1;Description=probable WRKY transcription factor 31;Ontology_term=GO:0003700%2C GO:0005667%2C GO:0006355%2C GO:0043565%2C GO:0045449	8.8764e-08	9.63353e-07	3.91211	2.96715	3	1	36	5	20	94	108	5	2	16	0	7	0	0	1
ID=OE9A019610T1;Parent=OE9A019610;Name=OE9A019610T1;product=OE9A019610P1;Description=probable WRKY transcription factor 70;Ontology_term=GO:0003700%2C GO:0005667%2C GO:0006355%2C GO:0043565%2C GO:0045449	8.13326e-12	1.64261e-10	3.41035	2.9659	824	2392	2775	1912	2622	1715	2369	238	84	328	911	2209	196	171	597
ID=OE9A106276T3;Parent=OE9A106276;Name=OE9A106276T3;product=OE9A106276P2;Description=, chromosomal isoform X1;Ontology_term=GO:0005515%2C GO:0005524	2.98342e-27	3.17778e-25	3.11353	2.96356	344	653	3821	2082	2571	3787	3082	489	358	534	3245	6026	1298	513	1751
ID=OE9A020495T1;Parent=OE9A020495;Name=OE9A020495T1;product=OE9A020495P1;Description=phospholipase A1-Ibeta2, chloroplastic;Ontology_term=GO:0004806%2C GO:0008970%2C GO:0009395%2C GO:0009507%2C GO:0046486%2C GO:0047714	8.78209e-13	2.03905e-11	3.35893	2.96315	55	28	93	4	3	347	190	25	28	40	251	405	198	57	325
ID=OE9A070043T1;Parent=OE9A070043;Name=OE9A070043T1;product=OE9A070043P1;Description=lysine histidine transporter 1-like;Ontology_term=GO:0016021	2.70885e-16	9.53068e-15	3.2431	2.96144	1597	4386	30188	6254	9788	10223	14084	1369	805	2175	3532	8968	632	934	1227
ID=OE9A070043T2;Parent=OE9A070043;Name=OE9A070043T2;product=OE9A070043P2;Description=lysine histidine transporter 1-like;Ontology_term=GO:0003333%2C GO:0005886%2C GO:0015171%2C GO:0016021%2C GO:0043090	2.70885e-16	9.53068e-15	3.2431	2.96144	1597	4386	30188	6254	9788	10223	14084	1369	805	2175	3532	8968	632	934	1227
ID=OE9A070043T3;Parent=OE9A070043;Name=OE9A070043T3;product=OE9A070043P3;Description=lysine histidine transporter 1-like;Ontology_term=GO:0016021	2.70885e-16	9.53068e-15	3.2431	2.96144	1597	4386	30188	6254	9788	10223	14084	1369	805	2175	3532	8968	632	934	1227
ID=OE9A105091T1;Parent=OE9A105091;Name=OE9A105091T1;product=OE9A105091P1;Description=delta-1-pyrroline-5-carboxylate synthase-like isoform X1;Ontology_term=GO:0000051%2C GO:0004349%2C GO:0004350%2C GO:0005524%2C GO:0005737%2C GO:0006537%2C GO:0016310%2C GO:0055114%2C GO:0055129	1.54432e-07	1.61542e-06	3.97649	2.96064	11	41	1097	84	225	61	518	12	23	23	6	1	3	2	3
ID=OE9A065056T1;Parent=OE9A065056;Name=OE9A065056T1;product=OE9A065056P1	7.53144e-20	4.01715e-18	3.17898	2.96	4	30	294	113	84	150	174	22	21	18	162	113	46	32	51
ID=OE9A113253T1;Parent=OE9A113253;Name=OE9A113253T1;product=OE9A113253P1	5.03419e-10	7.93272e-09	3.53202	2.95914	213	267	4569	912	753	502	1863	178	69	81	431	193	77	129	85
ID=OE9A003316T1;Parent=OE9A003316;Name=OE9A003316T1;product=OE9A003316P1;Description=probable adenylate kinase 6, chloroplastic;Ontology_term=GO:0004017%2C GO:0005524%2C GO:0006144%2C GO:0046034%2C GO:0046939	7.85335e-12	1.59021e-10	3.39156	2.95388	86	203	2217	356	511	202	769	55	45	49	230	213	21	35	34
ID=OE9A060313T1;Parent=OE9A060313;Name=OE9A060313T1;product=OE9A060313P1;Description=UDP-rhamnose:rhamnosyltransferase 1;Ontology_term=GO:0009813%2C GO:0016021%2C GO:0043231%2C GO:0052696%2C GO:0080043%2C GO:0080044	1.91167e-18	8.70891e-17	3.19187	2.95371	133	304	3274	1342	1841	890	1815	223	123	143	573	474	31	70	57
ID=OE9A033291T2;Parent=OE9A033291;Name=OE9A033291T2;product=OE9A033291P2;Description=probable 2-oxoglutarate-dependent dioxygenase At5g05600;Ontology_term=GO:0005506%2C GO:0051213%2C GO:0055114	1.58056e-06	1.35881e-05	4.6467	2.95347	238	198	306	52	40	1624	1062	34	24	132	294	405	29	30	70
ID=OE9A033291T1;Parent=OE9A033291;Name=OE9A033291T1;product=OE9A033291P1;Description=probable 2-oxoglutarate-dependent dioxygenase At5g05600;Ontology_term=GO:0005506%2C GO:0051213%2C GO:0055114	1.58056e-06	1.35881e-05	4.6467	2.95347	238	198	306	52	40	1624	1062	34	24	132	294	405	29	30	70
ID=OE9A050593T2;Parent=OE9A050593;Name=OE9A050593T2;product=OE9A050593P2;Description=Alpha beta-Hydrolases superfamily isoform 1;Ontology_term=GO:0016021	1.32118e-38	3.91764e-36	3.05195	2.95227	2421	2837	2617	992	1341	6391	5231	799	793	846	2101	4256	1522	785	2575
ID=OE9A090940T1;Parent=OE9A090940;Name=OE9A090940T1;product=OE9A090940P1;Description=calcium-binding CML38-like;Ontology_term=GO:0005509	4.05978e-08	4.69127e-07	3.79274	2.95141	1	7	81	17	13	115	83	10	2	13	74	93	16	18	29
ID=OE9A018934T4;Parent=OE9A018934;Name=OE9A018934T4;product=OE9A018934P2	1.47143e-06	1.27093e-05	4.4745	2.95047	33	57	153	9	24	67	190	0	6	13	28	27	8	17	10
ID=OE9A018934T3;Parent=OE9A018934;Name=OE9A018934T3;product=OE9A018934P3;Description=S-type anion channel SLAH2 isoform X3;Ontology_term=GO:0005886%2C GO:0006873%2C GO:0008308%2C GO:0016021%2C GO:1903959	1.47143e-06	1.27093e-05	4.4745	2.95047	33	57	153	9	24	67	190	0	6	13	28	27	8	17	10
[truncated: 1,650 more rows]

## Sheet: Suppl. Table 7
Supplementary Table 7. GO enrichment analysis of upregulated DEGs in S215 genotype
[truncated: 21 more rows]

[truncated: 2 more sheets: Suppl. Table 8, Suppl. Table 9]
