# Supplementary material for: A survey in natural olive resources exposed to high inoculum pressure indicates the presence of traits of resistance to Xylella fastidiosa in Leccino offspring
Source: Front Plant Sci. 2024 Sep 30;15:1457831. doi: 10.3389/fpls.2024.1457831 (PMC11471571; doi:10.3389/fpls.2024.1457831)
Supplement: Supplementary file 15 [file Table5.xlsx]

## Sheet: Suppl. Table 10
Supplementary Table 10. List of downregulated DEGs (Xf_DDpos vs Xf_neg) in S105 genotype
					Raw counts
ID Gene	P-value (DESeq stats 105 p<0.001 after correction)	FDR (DESeq stats 105 p<0.001 after correction)	Log2 Fold Change (DESeq stats 105 p<0.001 after correction)	Shrunk Log2 Fold Change (DESeq stats 105 p<0.001 after correction)	S105_N3_7	S105_N1_5	S105_P4_4	S105_1_8	S105_3_7	S215_N2_12	S215_P1_8	S234_P3_16	S234_N2_18	S215_15_15	S215_17_16	S215_9_14	S234_13_22	S234_18_21	S234_8_20
ID=OE9A002042T1;Parent=OE9A002042;Name=OE9A002042T1;product=OE9A002042P1;Description=non-specific lipid-transfer -like;Ontology_term=GO:0006869%2C GO:0008289	0	0	-9.443	-8.19722	1871	3339	3	6	5	0	1	1	4	35	22	29	13	30	3
ID=OE9A010249T1;Parent=OE9A010249;Name=OE9A010249T1;product=OE9A010249P1	8.25675e-17	4.0686e-14	-10.9753	-5.80759	135	512	0	0	0	12	17	102	43	3	2	20	1	0	0
ID=OE9A004267T1;Parent=OE9A004267;Name=OE9A004267T1;product=OE9A004267P1;Description=anther-specific LAT52-like;Ontology_term=GO:0005615	1.0007e-19	9.92674e-17	-8.90361	-5.59021	180	956	0	3	1	3	0	1	10	14	5	3	20	30	21
ID=OE9A000956T1;Parent=OE9A000956;Name=OE9A000956T1;product=OE9A000956P1	2.10711e-14	5.3614e-12	-10.4257	-5.10177	223	134	0	0	0	2	3	2	14	6	5	6	17	21	23
ID=OE9A054960T1;Parent=OE9A054960;Name=OE9A054960T1;product=OE9A054960P1;Description=LIM domain-containing PLIM2c-like;Ontology_term=GO:0008270	4.9205e-11	5.65349e-09	-8.51581	-4.84179	69	146	0	1	0	5	3	1	0	7	33	29	15	43	26
ID=OE9A016776T1;Parent=OE9A016776;Name=OE9A016776T1;product=OE9A016776P1;Description=zinc finger Ran-binding domain-containing 2-like isoform X1;Ontology_term=GO:0008270	6.10593e-16	2.42752e-13	-6.98306	-4.73569	164	144	3	2	0	0	1	41	103	27	45	0	64	29	281
ID=OE9A016776T2;Parent=OE9A016776;Name=OE9A016776T2;product=OE9A016776P2;Description=zinc finger Ran-binding domain-containing 2-like isoform X1;Ontology_term=GO:0008270	6.10593e-16	2.42752e-13	-6.98306	-4.73569	164	144	3	2	0	0	1	41	103	27	45	0	64	29	281
ID=OE9A011972T1;Parent=OE9A011972;Name=OE9A011972T1;product=OE9A011972P1	2.17319e-13	4.52567e-11	-7.6301	-4.72715	83	255	3	0	0	21	4	117	67	4	0	11	0	4	2
ID=OE9A055421T1;Parent=OE9A055421;Name=OE9A055421T1;product=OE9A055421P1;Description=oligopeptide transporter 6;Ontology_term=GO:0016021%2C GO:0055085	6.25694e-11	6.99377e-09	-8.78625	-4.70118	59	216	0	1	0	0	1	16	10	1	0	2	0	3	4
ID=OE9A049149T1;Parent=OE9A049149;Name=OE9A049149T1;product=OE9A049149P1;Description=sugar transport 8-like;Ontology_term=GO:0005351%2C GO:0005355%2C GO:0005887%2C GO:0015992%2C GO:0046323%2C GO:1904659	1.17418e-12	1.99417e-10	-9.63824	-4.70087	56	198	0	0	0	3	0	1	0	4	12	3	7	14	4
ID=OE9A080799T1;Parent=OE9A080799;Name=OE9A080799T1;product=OE9A080799P1	2.67536e-19	2.43118e-16	-6.21278	-4.68989	110	209	5	2	1	233	72	426	215	10	25	28	37	34	113
ID=OE9A016776T3;Parent=OE9A016776;Name=OE9A016776T3;product=OE9A016776P3;Description=zinc finger Ran-binding domain-containing 2-like isoform X1;Ontology_term=GO:0008270	2.09236e-14	5.34332e-12	-7.12417	-4.66573	147	123	2	2	0	0	0	30	95	21	39	0	54	23	239
ID=OE9A024275T1;Parent=OE9A024275;Name=OE9A024275T1;product=OE9A024275P1;Description=ATPase 8, plasma membrane-type;Ontology_term=GO:0005524%2C GO:0005887%2C GO:0006119%2C GO:0006754%2C GO:0008553%2C GO:0043231%2C GO:0046872%2C GO:0051453%2C GO:1902600	2.70605e-22	4.20773e-19	-5.89983	-4.62054	171	480	6	3	10	0	1	5	10	0	0	0	20	26	16
ID=OE9A092069T1;Parent=OE9A092069;Name=OE9A092069T1;product=OE9A092069P1;Description=nudix hydrolase 8-like;Ontology_term=GO:0016787	3.48171e-14	8.60897e-12	-7.23684	-4.61647	77	273	3	0	1	8	4	4	16	19	11	12	16	17	18
ID=OE9A081441T1;Parent=OE9A081441;Name=OE9A081441T1;product=OE9A081441P1;Description=L-ascorbate peroxidase 1, cytosolic;Ontology_term=GO:0006804%2C GO:0006979%2C GO:0016688%2C GO:0019852%2C GO:0020037%2C GO:0055114%2C GO:0098869	1.01817e-16	4.91246e-14	-7.14614	-4.60708	105	679	1	3	5	9	2	23	10	22	14	10	23	35	54
ID=OE9A120938T1;Parent=OE9A120938;Name=OE9A120938T1;product=OE9A120938P1;Description=probable carboxylesterase 8;Ontology_term=GO:0008152%2C GO:0016787	1.4025e-10	1.43474e-08	-8.66027	-4.57979	54	198	1	0	0	44	30	45	73	47	30	23	31	41	27
ID=OE9A024275T2;Parent=OE9A024275;Name=OE9A024275T2;product=OE9A024275P2;Description=ATPase 8, plasma membrane-type;Ontology_term=GO:0005524%2C GO:0005887%2C GO:0006119%2C GO:0006754%2C GO:0008553%2C GO:0043231%2C GO:0046872%2C GO:0051453%2C GO:1902600	1.82648e-21	2.60821e-18	-5.89578	-4.57264	179	507	6	3	11	0	1	5	10	0	0	0	20	28	16
ID=OE9A109300T1;Parent=OE9A109300;Name=OE9A109300T1;product=OE9A109300P1;Description=peroxidase 29;Ontology_term=GO:0004601%2C GO:0006804%2C GO:0006979%2C GO:0009505%2C GO:0009664%2C GO:0020037%2C GO:0055114	1.43197e-13	3.11174e-11	-6.67459	-4.48872	89	120	1	3	0	17	8	64	9	0	1	11	1	8	7
ID=OE9A016776T4;Parent=OE9A016776;Name=OE9A016776T4;product=OE9A016776P4;Description=zinc finger Ran-binding domain-containing 2-like isoform X1;Ontology_term=GO:0008270	4.17143e-12	6.15788e-10	-7.24826	-4.45158	123	97	2	1	0	0	0	23	82	18	30	0	45	18	187
ID=OE9A077201T4;Parent=OE9A077201;Name=OE9A077201T4;product=OE9A077201P3;Description=beta-fructofuranosidase, insoluble isoenzyme 1-like;Ontology_term=GO:0004575%2C GO:0005982%2C GO:0005985%2C GO:0016021%2C GO:0017177	6.455e-33	5.64587e-29	-5.03534	-4.43435	215	426	15	10	11	25	55	282	31	30	14	39	25	27	26
ID=OE9A024275T3;Parent=OE9A024275;Name=OE9A024275T3;product=OE9A024275P3;Description=ATPase 8, plasma membrane-type;Ontology_term=GO:0005524%2C GO:0005887%2C GO:0006119%2C GO:0006754%2C GO:0008553%2C GO:0043231%2C GO:0046872%2C GO:0051453%2C GO:1902600	7.36181e-19	5.98977e-16	-5.92054	-4.42762	173	494	6	2	11	0	1	5	10	0	0	0	20	28	16
ID=OE9A021081T2;Parent=OE9A021081;Name=OE9A021081T2;product=OE9A021081P2;Description=phosphate transporter PHO1 homolog 1 isoform X2;Ontology_term=GO:0005802%2C GO:0005886%2C GO:0006817%2C GO:0016021	9.33032e-15	2.68667e-12	-6.09605	-4.32513	88	126	4	1	1	7	4	26	13	83	54	43	59	49	134
ID=OE9A021081T1;Parent=OE9A021081;Name=OE9A021081T1;product=OE9A021081P1;Description=phosphate transporter PHO1 homolog 1 isoform X2;Ontology_term=GO:0016021	5.90319e-16	2.3739e-13	-5.81039	-4.28361	95	139	5	2	1	8	4	27	14	85	58	44	61	50	138
ID=OE9A104805T1;Parent=OE9A104805;Name=OE9A104805T1;product=OE9A104805P1;Description=MADS box transcription factor, partial;Ontology_term=GO:0003677%2C GO:0003700%2C GO:0005634%2C GO:0005667%2C GO:0006355%2C GO:0007275%2C GO:0045449%2C GO:0046983	1.38138e-11	1.80332e-09	-9.27642	-4.28012	61	703	0	2	0	3	1	10	11	0	0	0	0	0	0
ID=OE9A058053T2;Parent=OE9A058053;Name=OE9A058053T2;product=OE9A058053P2;Description=cytosolic sulfotransferase 15-like;Ontology_term=GO:0008146	2.32636e-12	3.65797e-10	-6.52496	-4.25929	90	93	2	2	0	10	3	19	16	1	4	2	5	2	6
ID=OE9A111542T1;Parent=OE9A111542;Name=OE9A111542T1;product=OE9A111542P1;Description=anther-specific LAT52-like;Ontology_term=GO:0005615	1.23881e-13	2.7518e-11	-7.41119	-4.24129	94	539	0	1	5	1	0	1	7	6	2	1	23	31	15
ID=OE9A075553T1;Parent=OE9A075553;Name=OE9A075553T1;product=OE9A075553P1	1.28426e-11	1.69872e-09	-9.72936	-4.2306	41	242	0	0	0	5	0	1	1	7	13	12	0	5	13
ID=OE9A021157T1;Parent=OE9A021157;Name=OE9A021157T1;product=OE9A021157P1;Description=beta-fructofuranosidase, insoluble isoenzyme 1-like;Ontology_term=GO:0004575%2C GO:0005982%2C GO:0005985%2C GO:0016021%2C GO:0017177	1.26151e-20	1.47117e-17	-5.19916	-4.21243	152	260	12	4	5	10	22	198	20	16	5	9	8	12	17
ID=OE9A081123T1;Parent=OE9A081123;Name=OE9A081123T1;product=OE9A081123P1	7.43788e-17	3.71745e-14	-5.4575	-4.17647	105	143	5	5	1	0	1	2	26	3	1	25	2	0	2
ID=OE9A057882T1;Parent=OE9A057882;Name=OE9A057882T1;product=OE9A057882P1;Description=beta-glucosidase-like;Ontology_term=GO:0005975%2C GO:0006952%2C GO:0008422%2C GO:0102483	2.492e-26	7.58131e-23	-4.82313	-4.16253	768	1726	82	48	31	384	433	9885	4037	159	225	382	179	294	1013
ID=OE9A057882T2;Parent=OE9A057882;Name=OE9A057882T2;product=OE9A057882P2;Description=beta-glucosidase-like;Ontology_term=GO:0005975%2C GO:0008422	6.52881e-26	1.90347e-22	-4.82093	-4.15135	714	1632	78	42	31	382	428	9776	3978	157	221	377	177	289	1005
ID=OE9A086052T1;Parent=OE9A086052;Name=OE9A086052T1;product=OE9A086052P1;Description=heavy metal-associated isoprenylated plant 3-like;Ontology_term=GO:0005737%2C GO:0030001%2C GO:0046914%2C GO:0046916	8.19762e-17	4.06811e-14	-5.51435	-4.12669	296	899	5	30	12	69	24	647	497	14	17	39	63	93	99
ID=OE9A086191T1;Parent=OE9A086191;Name=OE9A086191T1;product=OE9A086191P1;Description=serine carboxypeptidase-like 40;Ontology_term=GO:0004185%2C GO:0051603	9.02792e-12	1.24351e-09	-7.24101	-4.12649	52	311	3	1	0	15	5	16	13	15	25	35	20	49	39
ID=OE9A058053T1;Parent=OE9A058053;Name=OE9A058053T1;product=OE9A058053P1;Description=cytosolic sulfotransferase 15-like;Ontology_term=GO:0008146	2.03644e-13	4.2791e-11	-6.085	-4.11963	122	109	4	3	0	12	3	30	20	2	6	4	6	5	7
ID=OE9A061659T4;Parent=OE9A061659;Name=OE9A061659T4;product=OE9A061659P4;Description=acid beta-fructofuranosidase-like;Ontology_term=GO:0004575%2C GO:0005773%2C GO:0005982%2C GO:0005985%2C GO:0016021%2C GO:0017177	1.03267e-17	6.0215e-15	-5.3111	-4.10647	228	643	24	9	6	68	97	767	394	11	10	32	20	22	58
ID=OE9A058214T1;Parent=OE9A058214;Name=OE9A058214T1;product=OE9A058214P1;Description=polyphenol oxidase I, chloroplastic-like;Ontology_term=GO:0004097%2C GO:0006118%2C GO:0006570%2C GO:0046148%2C GO:0046872%2C GO:0055114	3.2834e-11	3.93401e-09	-7.97961	-4.07751	43	421	1	2	0	10	0	188	30	0	0	7	1	7	7
ID=OE9A064538T1;Parent=OE9A064538;Name=OE9A064538T1;product=OE9A064538P1;Description=(3S,6E)-nerolidol synthase 1-like isoform X1;Ontology_term=GO:0000287%2C GO:0008152%2C GO:0010333	1.62184e-15	5.81968e-13	-5.70986	-4.0739	2355	772	60	26	47	30	38	272	59	6	8	70	94	93	337
ID=OE9A061659T3;Parent=OE9A061659;Name=OE9A061659T3;product=OE9A061659P3;Description=acid beta-fructofuranosidase-like;Ontology_term=GO:0004575%2C GO:0005773%2C GO:0005982%2C GO:0005985%2C GO:0016021%2C GO:0017177	5.93021e-17	3.07369e-14	-5.30374	-4.05542	259	794	29	11	7	90	112	861	472	13	10	47	28	33	88
ID=OE9A061659T1;Parent=OE9A061659;Name=OE9A061659T1;product=OE9A061659P1;Description=acid beta-fructofuranosidase-like;Ontology_term=GO:0004575%2C GO:0005773%2C GO:0005982%2C GO:0005985%2C GO:0016021%2C GO:0017177	5.93021e-17	3.07369e-14	-5.30374	-4.05542	259	794	29	11	7	90	112	861	472	13	10	47	28	33	88
ID=OE9A061659T2;Parent=OE9A061659;Name=OE9A061659T2;product=OE9A061659P2;Description=acid beta-fructofuranosidase-like;Ontology_term=GO:0004575%2C GO:0005773%2C GO:0005982%2C GO:0005985%2C GO:0016021%2C GO:0017177	5.93021e-17	3.07369e-14	-5.30374	-4.05542	259	794	29	11	7	90	112	861	472	13	10	47	28	33	88
ID=OE9A080298T2;Parent=OE9A080298;Name=OE9A080298T2;product=OE9A080298P2;Description=pyrophosphate--fructose 6-phosphate 1-phosphotransferase subunit beta-like;Ontology_term=GO:0003872%2C GO:0005524%2C GO:0005945%2C GO:0006000%2C GO:0006002%2C GO:0006012%2C GO:0006013%2C GO:0006094%2C GO:0006098%2C GO:0046835%2C GO:0047334%2C GO:0061615	3.36697e-11	4.02037e-09	-6.41954	-4.02888	42	155	1	2	1	15	8	16	10	7	8	4	3	2	3
ID=OE9A031937T1;Parent=OE9A031937;Name=OE9A031937T1;product=OE9A031937P1	9.43222e-16	3.58691e-13	-5.38798	-3.99911	571	2663	54	66	14	223	99	1773	1172	39	44	370	33	47	38
ID=OE9A031937T2;Parent=OE9A031937;Name=OE9A031937T2;product=OE9A031937P2	9.43222e-16	3.58691e-13	-5.38798	-3.99911	571	2663	54	66	14	223	99	1773	1172	39	44	370	33	47	38
ID=OE9A034587T1;Parent=OE9A034587;Name=OE9A034587T1;product=OE9A034587P1;Description=oleosin 1-like;Ontology_term=GO:0005576%2C GO:0012511%2C GO:0016021%2C GO:0019915%2C GO:0019953	4.77897e-11	5.50589e-09	-6.2057	-3.98777	70	78	2	2	0	43	29	3	19	8	12	30	9	27	9
ID=OE9A046622T1;Parent=OE9A046622;Name=OE9A046622T1;product=OE9A046622P1;Description=peroxidase 9;Ontology_term=GO:0004601%2C GO:0005576%2C GO:0006804%2C GO:0006979%2C GO:0020037%2C GO:0042744%2C GO:0046872%2C GO:0055114%2C GO:0098869	8.03129e-16	3.08772e-13	-5.2428	-3.97755	143	214	1	9	8	8	4	13	20	13	10	13	16	16	24
ID=OE9A111494T1;Parent=OE9A111494;Name=OE9A111494T1;product=OE9A111494P1;Description=salicylate carboxymethyltransferase-like;Ontology_term=GO:0008168%2C GO:0032259	1.20443e-10	1.26162e-08	-7.61883	-3.96371	40	327	2	0	1	15	23	156	33	0	0	2	5	1	8
ID=OE9A083386T1;Parent=OE9A083386;Name=OE9A083386T1;product=OE9A083386P1;Description=beta-glucosidase-like;Ontology_term=GO:0005975%2C GO:0008422	2.47285e-15	8.4405e-13	-5.12892	-3.90523	95	233	10	5	2	209	250	5822	2337	111	161	258	90	154	635
ID=OE9A080298T1;Parent=OE9A080298;Name=OE9A080298T1;product=OE9A080298P1;Description=pyrophosphate--fructose 6-phosphate 1-phosphotransferase subunit beta;Ontology_term=GO:0003872%2C GO:0005524%2C GO:0005945%2C GO:0006000%2C GO:0006002%2C GO:0006012%2C GO:0006013%2C GO:0006094%2C GO:0006098%2C GO:0046835%2C GO:0047334%2C GO:0061615	1.26745e-10	1.31974e-08	-6.17555	-3.89988	39	125	1	2	1	15	8	12	10	6	8	4	3	2	2
ID=OE9A055948T1;Parent=OE9A055948;Name=OE9A055948T1;product=OE9A055948P1	7.12797e-10	5.84026e-08	-6.82713	-3.8943	47	147	3	0	0	20	11	44	65	4	10	12	10	26	5
ID=OE9A009929T1;Parent=OE9A009929;Name=OE9A009929T1;product=OE9A009929P1;Description=zingipain-2;Ontology_term=GO:0004197%2C GO:0005615%2C GO:0005764%2C GO:0016491%2C GO:0051603	1.26702e-17	7.20781e-15	-4.80381	-3.86691	357	1540	57	29	29	54	52	55	48	49	43	35	63	74	66
ID=OE9A120573T1;Parent=OE9A120573;Name=OE9A120573T1;product=OE9A120573P1;Description=polyphenol oxidase I, chloroplastic-like;Ontology_term=GO:0004097%2C GO:0006118%2C GO:0006570%2C GO:0046148%2C GO:0046872%2C GO:0055114	2.83124e-21	3.96215e-18	-4.47179	-3.81762	1315	2206	101	160	46	624	243	1073	372	20	245	171	10	63	77
ID=OE9A046953T1;Parent=OE9A046953;Name=OE9A046953T1;product=OE9A046953P1;Description=Cytochrome P450 CYP2 subfamily;Ontology_term=GO:0004497%2C GO:0005506%2C GO:0016021%2C GO:0016705%2C GO:0020037%2C GO:0055114	1.21255e-36	1.41408e-32	-4.12772	-3.8116	338	608	27	39	35	105	50	179	258	21	40	46	105	95	188
ID=OE9A004798T1;Parent=OE9A004798;Name=OE9A004798T1;product=OE9A004798P1;Description=senescence-specific cysteine protease SAG39-like;Ontology_term=GO:0006508%2C GO:0008234	1.60821e-13	3.48389e-11	-5.34941	-3.80481	568	199	13	21	9	19	24	31	33	21	11	18	24	41	43
ID=OE9A113504T1;Parent=OE9A113504;Name=OE9A113504T1;product=OE9A113504P1;Description=RADIALIS-like 5;Ontology_term=GO:0003677%2C GO:0005634	7.61077e-11	8.32095e-09	-6.61312	-3.78199	144	136	0	6	0	0	0	3	3	1	2	5	21	17	21
ID=OE9A028411T3;Parent=OE9A028411;Name=OE9A028411T3;product=OE9A028411P3;Description=WAT1-related At2g37460-like;Ontology_term=GO:0005886%2C GO:0016021%2C GO:0022857%2C GO:0055085	1.40827e-17	7.82059e-15	-4.59299	-3.75799	1019	1303	106	54	29	121	34	45	72	30	23	87	19	44	51
ID=OE9A028411T1;Parent=OE9A028411;Name=OE9A028411T1;product=OE9A028411P1;Description=WAT1-related At2g37460-like;Ontology_term=GO:0005886%2C GO:0016021%2C GO:0022857%2C GO:0055085	1.35881e-17	7.60629e-15	-4.59029	-3.75724	1107	1456	118	57	33	134	41	50	83	31	24	95	21	47	55
ID=OE9A028411T2;Parent=OE9A028411;Name=OE9A028411T2;product=OE9A028411P2;Description=WAT1-related At2g37460;Ontology_term=GO:0005886%2C GO:0016021%2C GO:0022857%2C GO:0055085	1.35881e-17	7.60629e-15	-4.59029	-3.75724	1107	1456	118	57	33	134	41	50	83	31	24	95	21	47	55
ID=OE9A082408T3;Parent=OE9A082408;Name=OE9A082408T3;product=OE9A082408P2	8.84612e-13	1.54745e-10	-5.51496	-3.75346	3425	3151	122	166	16	1196	514	10241	3386	282	799	1190	623	1042	1494
ID=OE9A082408T1;Parent=OE9A082408;Name=OE9A082408T1;product=OE9A082408P1;Description=acid phosphatase 1-like;Ontology_term=GO:0003993%2C GO:0006771%2C GO:0016311%2C GO:0019497	8.84612e-13	1.54745e-10	-5.51496	-3.75346	3425	3151	122	166	16	1196	514	10241	3386	282	799	1190	623	1042	1494
ID=OE9A082408T2;Parent=OE9A082408;Name=OE9A082408T2;product=OE9A082408P2	8.84612e-13	1.54745e-10	-5.51496	-3.75346	3425	3151	122	166	16	1196	514	10241	3386	282	799	1190	623	1042	1494
ID=OE9A017692T2;Parent=OE9A017692;Name=OE9A017692T2;product=OE9A017692P2;Description=expansin-A8;Ontology_term=GO:0005576%2C GO:0005618%2C GO:0009664%2C GO:0016020	6.3953e-13	1.15036e-10	-5.40063	-3.75328	483	1052	38	27	3	188	26	868	1392	15	15	41	14	42	12
ID=OE9A017692T1;Parent=OE9A017692;Name=OE9A017692T1;product=OE9A017692P1;Description=expansin-A8-like;Ontology_term=GO:0005576%2C GO:0005618%2C GO:0009664%2C GO:0016020	6.3953e-13	1.15036e-10	-5.40063	-3.75328	483	1052	38	27	3	188	26	868	1392	15	15	41	14	42	12
ID=OE9A043190T2;Parent=OE9A043190;Name=OE9A043190T2;product=OE9A043190P1	4.89306e-08	2.42477e-06	-7.46142	-3.75235	34	69	0	0	1	3	3	0	6	7	18	18	114	77	73
ID=OE9A050167T1;Parent=OE9A050167;Name=OE9A050167T1;product=OE9A050167P1;Description=(3S,6E)-nerolidol synthase 1-like isoform X1;Ontology_term=GO:0000287%2C GO:0008152%2C GO:0010333	1.15093e-12	1.95944e-10	-5.52945	-3.75107	672	365	22	4	21	26	36	88	29	4	9	37	80	56	199
ID=OE9A050167T2;Parent=OE9A050167;Name=OE9A050167T2;product=OE9A050167P2;Description=(3S,6E)-nerolidol synthase 1-like isoform X1;Ontology_term=GO:0000287%2C GO:0008152%2C GO:0010333	1.15093e-12	1.95944e-10	-5.52945	-3.75107	672	365	22	4	21	26	36	88	29	4	9	37	80	56	199
ID=OE9A012628T1;Parent=OE9A012628;Name=OE9A012628T1;product=OE9A012628P1	4.30432e-12	6.34067e-10	-5.6817	-3.7326	150	389	4	1	13	10	1	10	11	3	1	0	5	0	10
ID=OE9A114203T1;Parent=OE9A114203;Name=OE9A114203T1;product=OE9A114203P1;Description=polyphenol oxidase I, chloroplastic-like;Ontology_term=GO:0004097%2C GO:0006118%2C GO:0006570%2C GO:0046148%2C GO:0046872%2C GO:0055114	7.04777e-09	4.45883e-07	-7.92689	-3.72837	32	262	0	2	0	4	1	596	92	0	0	3	6	63	29
ID=OE9A031180T1;Parent=OE9A031180;Name=OE9A031180T1;product=OE9A031180P1	9.96568e-24	2.05094e-20	-4.21743	-3.71185	226	671	26	31	28	62	47	91	110	218	193	212	188	263	483
ID=OE9A043190T1;Parent=OE9A043190;Name=OE9A043190T1;product=OE9A043190P1;Description=PREDICTED: uncharacterized protein LOC103322101;Ontology_term=GO:0016021	6.3935e-08	3.06625e-06	-7.41873	-3.70697	33	67	0	0	1	3	3	0	6	7	18	17	105	74	69
ID=OE9A117365T1;Parent=OE9A117365;Name=OE9A117365T1;product=OE9A117365P1;Description=beta-glucosidase-like;Ontology_term=GO:0005975%2C GO:0006952%2C GO:0008422%2C GO:0102483	2.45362e-15	8.4405e-13	-4.71567	-3.70649	467	1250	70	22	24	610	654	14413	5917	201	331	575	304	456	1710
ID=OE9A117365T2;Parent=OE9A117365;Name=OE9A117365T2;product=OE9A117365P2;Description=beta-glucosidase-like isoform X2;Ontology_term=GO:0005975%2C GO:0006952%2C GO:0008422%2C GO:0102483	2.45362e-15	8.4405e-13	-4.71567	-3.70649	467	1250	70	22	24	610	654	14413	5917	201	331	575	304	456	1710
ID=OE9A023335T1;Parent=OE9A023335;Name=OE9A023335T1;product=OE9A023335P1	1.33683e-13	2.91404e-11	-4.97413	-3.69849	163	523	19	17	3	0	0	46	3	0	0	0	0	4	6
ID=OE9A007424T1;Parent=OE9A007424;Name=OE9A007424T1;product=OE9A007424P1;Description=(3S,6E)-nerolidol synthase 1-like isoform X1;Ontology_term=GO:0000287%2C GO:0008152%2C GO:0010333	2.24922e-13	4.62889e-11	-5.04026	-3.69299	1086	387	47	25	28	23	39	187	82	9	34	80	147	103	332
ID=OE9A117365T3;Parent=OE9A117365;Name=OE9A117365T3;product=OE9A117365P3;Description=beta-glucosidase-like;Ontology_term=GO:0005975%2C GO:0008422	1.7034e-14	4.51479e-12	-4.7852	-3.68436	485	1323	72	20	24	607	645	14612	6183	209	344	609	315	478	1846
ID=OE9A026434T1;Parent=OE9A026434;Name=OE9A026434T1;product=OE9A026434P1	1.96225e-13	4.14811e-11	-4.94854	-3.67611	160	514	19	17	3	0	0	46	3	0	0	0	0	4	6
ID=OE9A055620T1;Parent=OE9A055620;Name=OE9A055620T1;product=OE9A055620P1;Description=expansin-A11-like;Ontology_term=GO:0005576%2C GO:0005618%2C GO:0009664%2C GO:0016020	1.98296e-11	2.51361e-09	-5.65325	-3.65455	49	480	6	7	4	19	3	631	716	5	45	47	0	8	6
ID=OE9A056371T1;Parent=OE9A056371;Name=OE9A056371T1;product=OE9A056371P1;Description=peroxidase 12-like;Ontology_term=GO:0004601%2C GO:0005576%2C GO:0006804%2C GO:0006979%2C GO:0009505%2C GO:0009664%2C GO:0020037%2C GO:0042744%2C GO:0046872%2C GO:0055114%2C GO:0098869	1.72654e-14	4.55884e-12	-4.70596	-3.65096	13285	6188	681	709	278	1686	1105	957	638	475	900	706	1623	750	1654
ID=OE9A061624T1;Parent=OE9A061624;Name=OE9A061624T1;product=OE9A061624P1;Description=beta-glucosidase-like;Ontology_term=GO:0005975%2C GO:0008422	1.01793e-14	2.90722e-12	-4.66867	-3.64964	430	1059	64	27	15	482	545	11358	4625	183	240	430	170	347	1134
ID=OE9A001040T1;Parent=OE9A001040;Name=OE9A001040T1;product=OE9A001040P1;Description=glutelin type-B 5-like;Ontology_term=GO:0045735	1.1538e-18	8.87183e-16	-4.31843	-3.64671	994	4094	193	138	105	10	77	67	81	166	89	138	76	84	59
ID=OE9A014487T1;Parent=OE9A014487;Name=OE9A014487T1;product=OE9A014487P1	8.07189e-28	3.32239e-24	-4.02352	-3.64133	1953	3456	134	243	242	330	225	226	265	1156	848	897	424	602	456
ID=OE9A080903T1;Parent=OE9A080903;Name=OE9A080903T1;product=OE9A080903P1;Description=palmitoyl-monogalactosyldiacylglycerol delta-7 desaturase, chloroplastic;Ontology_term=GO:0006633%2C GO:0016021%2C GO:0016717%2C GO:0055114	1.65231e-11	2.12528e-09	-5.54519	-3.63954	96	408	1	6	11	3	1	22	8	0	0	2	2	0	8
ID=OE9A077814T1;Parent=OE9A077814;Name=OE9A077814T1;product=OE9A077814P1;Description=auxin-binding ABP19a;Ontology_term=GO:0005618%2C GO:0009734%2C GO:0030145%2C GO:0045735%2C GO:0048046	6.48375e-16	2.53763e-13	-4.43486	-3.60175	179	674	16	21	30	9	6	184	6	7	50	37	4	4	30
ID=OE9A120735T1;Parent=OE9A120735;Name=OE9A120735T1;product=OE9A120735P1	2.0826e-25	5.62669e-22	-4.00906	-3.59664	232	472	20	37	24	87	55	167	118	101	93	283	91	86	183
ID=OE9A042155T3;Parent=OE9A042155;Name=OE9A042155T3;product=OE9A042155P3;Description=phosphate transporter PHO1 homolog 1 isoform X2;Ontology_term=GO:0005802%2C GO:0005886%2C GO:0006817%2C GO:0016021	3.04155e-16	1.33851e-13	-4.38052	-3.58947	670	711	32	80	24	32	33	75	155	30	96	155	213	154	270
ID=OE9A042155T2;Parent=OE9A042155;Name=OE9A042155T2;product=OE9A042155P2;Description=phosphate transporter PHO1 homolog 1 isoform X2;Ontology_term=GO:0005802%2C GO:0005886%2C GO:0006817%2C GO:0016021	3.04155e-16	1.33851e-13	-4.38052	-3.58947	670	711	32	80	24	32	33	75	155	30	96	155	213	154	270
ID=OE9A017692T3;Parent=OE9A017692;Name=OE9A017692T3;product=OE9A017692P3;Description=expansin-A8;Ontology_term=GO:0005576%2C GO:0005618%2C GO:0009664%2C GO:0016020	6.48598e-12	9.22433e-10	-5.12017	-3.57959	379	830	36	26	3	158	21	682	1142	12	13	35	10	33	10
ID=OE9A073091T1;Parent=OE9A073091;Name=OE9A073091T1;product=OE9A073091P1;Description=E3 ubiquitin- ligase RHA2A;Ontology_term=GO:0005515%2C GO:0008270	1.26339e-07	5.38379e-06	-6.5845	-3.55584	28	81	1	0	1	11	2	31	16	1	58	37	0	6	1
ID=OE9A071558T1;Parent=OE9A071558;Name=OE9A071558T1;product=OE9A071558P1	7.50732e-41	1.31327e-36	-3.76088	-3.54209	633	1027	77	71	82	181	253	74	252	479	230	592	317	619	517
ID=OE9A042155T1;Parent=OE9A042155;Name=OE9A042155T1;product=OE9A042155P1;Description=phosphate transporter PHO1 homolog 1 isoform X2;Ontology_term=GO:0006817%2C GO:0016021	3.33586e-16	1.44085e-13	-4.28274	-3.53548	480	486	25	58	19	17	22	51	118	25	74	125	172	123	225
ID=OE9A041514T1;Parent=OE9A041514;Name=OE9A041514T1;product=OE9A041514P1;Description=sodium transporter HKT1-like;Ontology_term=GO:0005886%2C GO:0015081%2C GO:0016021%2C GO:0035725	4.23976e-15	1.34237e-12	-4.31074	-3.50064	487	622	53	45	13	80	71	685	912	6	1	39	141	65	582
ID=OE9A065867T1;Parent=OE9A065867;Name=OE9A065867T1;product=OE9A065867P1;Description=secoisolariciresinol dehydrogenase-like;Ontology_term=GO:0016491	1.74402e-14	4.58769e-12	-4.3472	-3.48716	423	1848	79	38	69	56	165	231	277	87	69	133	75	116	111
ID=OE9A087269T1;Parent=OE9A087269;Name=OE9A087269T1;product=OE9A087269P1;Description=RADIALIS-like 3;Ontology_term=GO:0003677	2.14691e-10	2.06919e-08	-5.95546	-3.47531	402	382	3	23	1	3	4	20	46	11	16	39	20	39	21
ID=OE9A058068T1;Parent=OE9A058068;Name=OE9A058068T1;product=OE9A058068P1;Description=sodium transporter HKT1-like;Ontology_term=GO:0006812%2C GO:0008324%2C GO:0016020%2C GO:0055085	1.59456e-14	4.24238e-12	-4.29477	-3.46553	205	185	10	22	9	6	7	3	10	153	170	188	140	132	126
ID=OE9A113149T1;Parent=OE9A113149;Name=OE9A113149T1;product=OE9A113149P1;Description=L-ascorbate peroxidase 1, cytosolic;Ontology_term=GO:0006804%2C GO:0006979%2C GO:0016688%2C GO:0019852%2C GO:0020037%2C GO:0055114%2C GO:0098869	3.03147e-10	2.78005e-08	-5.70841	-3.44822	94	602	3	3	15	12	2	17	17	24	22	29	22	33	31
ID=OE9A088450T1;Parent=OE9A088450;Name=OE9A088450T1;product=OE9A088450P1;Description=phosphoethanolamine N-methyltransferase 1-like;Ontology_term=GO:0000234%2C GO:0006656%2C GO:0032259	7.38103e-11	8.0824e-09	-7.41671	-3.4264	27	990	3	2	4	31	13	101	44	6	5	2	8	10	23
ID=OE9A088450T4;Parent=OE9A088450;Name=OE9A088450T4;product=OE9A088450P4;Description=phosphoethanolamine N-methyltransferase 1-like;Ontology_term=GO:0000234%2C GO:0006656%2C GO:0032259	7.38103e-11	8.0824e-09	-7.41671	-3.4264	27	990	3	2	4	31	13	101	44	6	5	2	8	10	23
ID=OE9A088450T5;Parent=OE9A088450;Name=OE9A088450T5;product=OE9A088450P5;Description=phosphoethanolamine N-methyltransferase 1-like;Ontology_term=GO:0000234%2C GO:0006656%2C GO:0032259	7.38103e-11	8.0824e-09	-7.41671	-3.4264	27	990	3	2	4	31	13	101	44	6	5	2	8	10	23
ID=OE9A101953T1;Parent=OE9A101953;Name=OE9A101953T1;product=OE9A101953P1;Description=sodium transporter HKT1-like;Ontology_term=GO:0005886%2C GO:0015081%2C GO:0016021%2C GO:0035725	1.00115e-13	2.26706e-11	-4.30439	-3.42596	340	293	14	39	14	15	13	8	15	241	288	316	190	194	186
ID=OE9A087599T1;Parent=OE9A087599;Name=OE9A087599T1;product=OE9A087599P1;Description=dynein light chain 2, cytoplasmic;Ontology_term=GO:0007017%2C GO:0016021%2C GO:0030286%2C GO:0031514	3.80208e-23	6.98352e-20	-3.77232	-3.39136	751	2002	88	138	132	32	28	18	100	485	607	476	434	481	541
ID=OE9A090823T2;Parent=OE9A090823;Name=OE9A090823T2;product=OE9A090823P2;Description=aquaporin PIP2-1-like;Ontology_term=GO:0005215%2C GO:0006810%2C GO:0016021	2.21349e-11	2.7707e-09	-4.65617	-3.39041	7330	5063	122	676	265	748	374	1695	5756	298	409	488	966	847	2233
ID=OE9A090823T1;Parent=OE9A090823;Name=OE9A090823T1;product=OE9A090823P1;Description=aquaporin PIP2-1-like;Ontology_term=GO:0005215%2C GO:0006810%2C GO:0016021	2.21349e-11	2.7707e-09	-4.65617	-3.39041	7330	5063	122	676	265	748	374	1695	5756	298	409	488	966	847	2233
ID=OE9A071242T2;Parent=OE9A071242;Name=OE9A071242T2;product=OE9A071242P2;Description=subtilisin-like protease;Ontology_term=GO:0004252%2C GO:0005618%2C GO:0006508	1.72121e-09	1.26461e-07	-8.08486	-3.37853	22	491	1	2	0	10	13	40	26	8	9	10	20	16	12
ID=OE9A002830T1;Parent=OE9A002830;Name=OE9A002830T1;product=OE9A002830P1;Description=(3S,6E)-nerolidol synthase 1-like isoform X1;Ontology_term=GO:0000287%2C GO:0008152%2C GO:0010333	9.56031e-11	1.0213e-08	-4.82335	-3.37598	573	263	19	40	8	23	21	325	65	24	75	68	289	151	437
ID=OE9A052917T1;Parent=OE9A052917;Name=OE9A052917T1;product=OE9A052917P1	5.1858e-09	3.39439e-07	-6.56849	-3.37507	53	226	5	0	0	24	4	399	480	15	5	1	89	6	205
ID=OE9A002830T2;Parent=OE9A002830;Name=OE9A002830T2;product=OE9A002830P2;Description=(3S,6E)-nerolidol synthase 1-like isoform X1;Ontology_term=GO:0000287%2C GO:0008152%2C GO:0010333	9.17898e-11	9.8357e-09	-4.80391	-3.37276	583	267	21	40	8	23	21	329	65	25	75	70	293	153	446
ID=OE9A112056T1;Parent=OE9A112056;Name=OE9A112056T1;product=OE9A112056P1;Description=WAT1-related At4g08300-like;Ontology_term=GO:0003333%2C GO:0005886%2C GO:0015171%2C GO:0016021%2C GO:0032973%2C GO:0043090%2C GO:0080144	1.94936e-16	8.8572e-14	-3.94405	-3.3509	510	620	56	69	22	218	182	197	197	251	391	371	267	383	323
ID=OE9A103002T1;Parent=OE9A103002;Name=OE9A103002T1;product=OE9A103002P1;Description=probable carboxylesterase 8;Ontology_term=GO:0008152%2C GO:0016787	1.73477e-09	1.27105e-07	-5.37886	-3.34357	49	252	8	1	3	39	24	95	155	40	28	18	59	66	41
ID=OE9A062883T1;Parent=OE9A062883;Name=OE9A062883T1;product=OE9A062883P1;Description=expansin-A6-like isoform X2;Ontology_term=GO:0005576%2C GO:0005618%2C GO:0009664%2C GO:0016020	3.97645e-13	7.60549e-11	-4.16652	-3.33571	68	145	7	11	4	5	4	61	14	4	31	33	4	25	10
ID=OE9A097257T1;Parent=OE9A097257;Name=OE9A097257T1;product=OE9A097257P1;Description=TPX2 isoform X2;Ontology_term=GO:0005819%2C GO:0005874%2C GO:0032147%2C GO:0060236	4.35364e-14	1.06515e-11	-4.08235	-3.33519	126	368	25	18	9	116	36	212	98	11	237	126	5	83	26
ID=OE9A040370T1;Parent=OE9A040370;Name=OE9A040370T1;product=OE9A040370P1;Description=NDR1 HIN1 13;Ontology_term=GO:0016020	5.51934e-15	1.70885e-12	-4.00107	-3.33032	563	1343	108	78	32	436	204	732	525	45	1014	725	42	109	89
ID=OE9A059015T1;Parent=OE9A059015;Name=OE9A059015T1;product=OE9A059015P1;Description=monothiol glutaredoxin-S2-like;Ontology_term=GO:0005623%2C GO:0006118%2C GO:0009055%2C GO:0015035%2C GO:0045454%2C GO:0055114	1.45879e-09	1.08937e-07	-5.13799	-3.32039	120	139	1	12	2	2	2	0	2	11	15	13	3	9	0
ID=OE9A091444T1;Parent=OE9A091444;Name=OE9A091444T1;product=OE9A091444P1;Description=vacuolar amino acid transporter 1;Ontology_term=GO:0003333%2C GO:0015171%2C GO:0016021	6.65671e-12	9.42881e-10	-4.31836	-3.31315	375	447	48	25	9	41	34	7	8	141	40	119	26	45	53
ID=OE9A103247T1;Parent=OE9A103247;Name=OE9A103247T1;product=OE9A103247P1;Description=MADS box transcription factor, partial;Ontology_term=GO:0003677%2C GO:0003700%2C GO:0005634%2C GO:0005667%2C GO:0006355%2C GO:0007275%2C GO:0045449%2C GO:0046983	3.4414e-11	4.08139e-09	-4.45883	-3.31058	104	689	23	25	12	39	31	49	47	6	17	25	13	7	7
ID=OE9A076335T1;Parent=OE9A076335;Name=OE9A076335T1;product=OE9A076335P1;Description=GLUTAMINE DUMPER 2-like;Ontology_term=GO:0016020	6.5883e-14	1.55218e-11	-4.04573	-3.30529	592	409	61	34	32	132	112	206	191	148	92	98	276	120	564
ID=OE9A083260T1;Parent=OE9A083260;Name=OE9A083260T1;product=OE9A083260P1;Description=cytochrome P450 82C4-like;Ontology_term=GO:0005506%2C GO:0016020%2C GO:0016709%2C GO:0020037%2C GO:0044550%2C GO:0055114	1.62461e-10	1.63095e-08	-4.65003	-3.30012	11566	10316	1214	374	201	2678	4844	6280	4309	302	252	1187	1566	1694	3341
ID=OE9A083260T2;Parent=OE9A083260;Name=OE9A083260T2;product=OE9A083260P1	1.62461e-10	1.63095e-08	-4.65003	-3.30012	11566	10316	1214	374	201	2678	4844	6280	4309	302	252	1187	1566	1694	3341
ID=OE9A083260T3;Parent=OE9A083260;Name=OE9A083260T3;product=OE9A083260P1	1.62461e-10	1.63095e-08	-4.65003	-3.30012	11566	10316	1214	374	201	2678	4843	6280	4309	302	252	1187	1566	1694	3341
ID=OE9A040429T1;Parent=OE9A040429;Name=OE9A040429T1;product=OE9A040429P1;Description=kirola-like;Ontology_term=GO:0006952%2C GO:0009607	6.49033e-20	6.67855e-17	-3.71851	-3.29602	1754	2413	287	142	177	35	48	53	131	220	125	276	236	394	582
ID=OE9A102034T1;Parent=OE9A102034;Name=OE9A102034T1;product=OE9A102034P1;Description=kinase-interacting 1-like;Ontology_term=GO:0003779	5.80001e-07	1.96913e-05	-7.15099	-3.29495	39	37	1	0	0	5	6	6	1	1	3	14	1	12	10
ID=OE9A119365T1;Parent=OE9A119365;Name=OE9A119365T1;product=OE9A119365P1	2.07124e-12	3.29383e-10	-4.15113	-3.2893	63	95	7	6	4	10	6	48	57	0	6	6	2	4	3
ID=OE9A079642T1;Parent=OE9A079642;Name=OE9A079642T1;product=OE9A079642P1;Description=peptidyl-prolyl cis-trans isomerase;Ontology_term=GO:0000413%2C GO:0003755%2C GO:0005737%2C GO:0006457%2C GO:0042277	2.84386e-23	5.37812e-20	-3.62616	-3.28665	3561	3472	303	492	359	429	421	502	861	656	546	200	620	539	606
ID=OE9A017966T1;Parent=OE9A017966;Name=OE9A017966T1;product=OE9A017966P1;Description=polyphenol oxidase I, chloroplastic-like;Ontology_term=GO:0004097%2C GO:0006118%2C GO:0006570%2C GO:0046148%2C GO:0046872%2C GO:0055114	6.50279e-14	1.53721e-11	-3.97651	-3.2704	916	2221	153	168	47	741	262	1657	591	19	256	190	11	81	100
ID=OE9A121302T1;Parent=OE9A121302;Name=OE9A121302T1;product=OE9A121302P1;Description=WAT1-related At4g08300-like;Ontology_term=GO:0016021%2C GO:0022857%2C GO:0055085	1.08583e-13	2.44301e-11	-3.99255	-3.26819	1364	1705	187	148	49	323	314	356	373	391	688	625	601	774	584
ID=OE9A082110T1;Parent=OE9A082110;Name=OE9A082110T1;product=OE9A082110P1;Description=monothiol glutaredoxin-S9-like;Ontology_term=GO:0005623%2C GO:0006118%2C GO:0009055%2C GO:0015035%2C GO:0045454%2C GO:0055114	5.18204e-09	3.39439e-07	-5.81464	-3.26592	37	376	1	8	3	39	13	8	2	30	15	28	0	4	6
ID=OE9A121302T2;Parent=OE9A121302;Name=OE9A121302T2;product=OE9A121302P2;Description=WAT1-related At4g08300-like;Ontology_term=GO:0003333%2C GO:0005886%2C GO:0015171%2C GO:0016021%2C GO:0032973%2C GO:0043090%2C GO:0080144	1.79269e-13	3.85962e-11	-3.99677	-3.25973	1364	1705	187	148	48	322	314	356	373	391	688	625	601	774	584
ID=OE9A062502T1;Parent=OE9A062502;Name=OE9A062502T1;product=OE9A062502P1;Description=;Ontology_term=GO:0005215%2C GO:0006810%2C GO:0016020	4.36068e-19	3.76698e-16	-3.66657	-3.24347	504	1203	87	113	47	99	45	515	379	22	116	91	105	176	127
ID=OE9A062502T2;Parent=OE9A062502;Name=OE9A062502T2;product=OE9A062502P2;Description=probable aquaporin PIP2-8;Ontology_term=GO:0005773%2C GO:0005887%2C GO:0006833%2C GO:0009506%2C GO:0009992%2C GO:0015250%2C GO:0015254%2C GO:0015793%2C GO:0034220	4.36068e-19	3.76698e-16	-3.66657	-3.24347	504	1203	87	113	47	99	45	515	379	22	116	91	105	176	127
ID=OE9A049145T2;Parent=OE9A049145;Name=OE9A049145T2;product=OE9A049145P2;Description=monoglyceride lipase-like;Ontology_term=GO:0016021	3.15129e-07	1.18232e-05	-7.05294	-3.2426	84	37	2	0	0	24	9	50	80	3	1	8	37	20	15
ID=OE9A091941T2;Parent=OE9A091941;Name=OE9A091941T2;product=OE9A091941P2;Description=PCTP;Ontology_term=GO:0008289	1.02316e-09	7.93712e-08	-4.64915	-3.22112	144	143	16	4	3	49	24	84	28	20	31	37	32	38	35
ID=OE9A091941T3;Parent=OE9A091941;Name=OE9A091941T3;product=OE9A091941P1	1.02316e-09	7.93712e-08	-4.64915	-3.22112	144	143	16	4	3	49	24	84	28	20	31	37	32	38	34
ID=OE9A019200T1;Parent=OE9A019200;Name=OE9A019200T1;product=OE9A019200P1;Description=delta(12)-acyl-lipid-desaturase-like;Ontology_term=GO:0006629%2C GO:0016021%2C GO:0016717%2C GO:0055114	1.46711e-08	8.38697e-07	-6.40737	-3.21281	34	278	5	1	0	9	6	63	23	0	9	13	5	6	4
ID=OE9A070764T2;Parent=OE9A070764;Name=OE9A070764T2;product=OE9A070764P2	2.94919e-27	1.04014e-23	-3.47019	-3.21266	22418	22416	2430	3231	2496	2994	3460	2670	3524	2692	2123	2276	2685	3087	3467
ID=OE9A070764T1;Parent=OE9A070764;Name=OE9A070764T1;product=OE9A070764P1	2.97302e-27	1.04014e-23	-3.47006	-3.21253	22422	22418	2431	3232	2496	2995	3462	2670	3525	2693	2123	2277	2686	3088	3467
ID=OE9A033666T1;Parent=OE9A033666;Name=OE9A033666T1;product=OE9A033666P1	7.27872e-09	4.57598e-07	-5.36781	-3.20638	38	418	3	11	4	3	3	1	3	10	6	9	16	22	12
ID=OE9A089752T1;Parent=OE9A089752;Name=OE9A089752T1;product=OE9A089752P1	7.27872e-09	4.57598e-07	-5.36781	-3.20638	38	418	3	11	4	3	3	1	3	10	6	9	16	22	12
ID=OE9A115564T1;Parent=OE9A115564;Name=OE9A115564T1;product=OE9A115564P1;Description=developmental SEPALLATA 1 isoform X2;Ontology_term=GO:0003677%2C GO:0003700%2C GO:0005634%2C GO:0005667%2C GO:0006355%2C GO:0045449%2C GO:0046983	5.37064e-08	2.63387e-06	-6.99961	-3.20394	19	225	2	0	1	45	57	1	7	9	12	22	2	7	2
ID=OE9A041885T3;Parent=OE9A041885;Name=OE9A041885T3;product=OE9A041885P3;Description=bidirectional sugar transporter SWEET3-like;Ontology_term=GO:0016021%2C GO:0034219%2C GO:0051119	6.68313e-13	1.19599e-10	-3.90063	-3.17979	135	135	8	13	15	15	14	4	11	566	202	451	136	365	346
ID=OE9A041885T1;Parent=OE9A041885;Name=OE9A041885T1;product=OE9A041885P1;Description=bidirectional sugar transporter SWEET3-like;Ontology_term=GO:0008643%2C GO:0016021	6.68313e-13	1.19599e-10	-3.90063	-3.17979	135	135	8	13	15	15	14	4	11	566	202	451	136	365	346
ID=OE9A010231T1;Parent=OE9A010231;Name=OE9A010231T1;product=OE9A010231P1;Description=hydroquinone glucosyltransferase-like;Ontology_term=GO:0009813%2C GO:0043231%2C GO:0052696%2C GO:0080043%2C GO:0080044	1.15931e-08	6.86286e-07	-5.46259	-3.17529	126	263	1	15	1	13	5	58	25	0	0	2	1	4	6
ID=OE9A068412T1;Parent=OE9A068412;Name=OE9A068412T1;product=OE9A068412P1;Description=expansin;Ontology_term=GO:0005576%2C GO:0005618%2C GO:0009664%2C GO:0016021	3.79743e-08	1.96389e-06	-5.66237	-3.16476	28	182	3	4	0	17	4	112	78	0	0	0	0	4	2
ID=OE9A029055T1;Parent=OE9A029055;Name=OE9A029055T1;product=OE9A029055P1	5.39202e-15	1.67684e-12	-3.71281	-3.16289	661	655	74	97	35	169	135	426	478	100	195	144	151	157	317
ID=OE9A118636T1;Parent=OE9A118636;Name=OE9A118636T1;product=OE9A118636P1;Description=PLAT domain-containing 3-like;Ontology_term=GO:0005515	9.62496e-16	3.64042e-13	-3.66244	-3.15648	8237	8001	798	1351	501	1104	1384	6057	3214	979	2249	1601	2853	3726	2890
ID=OE9A013503T1;Parent=OE9A013503;Name=OE9A013503T1;product=OE9A013503P1;Description=WAT1-related At1g43650;Ontology_term=GO:0006810%2C GO:0016021	2.77394e-18	1.92176e-15	-3.55828	-3.15135	226	267	28	36	19	45	49	8	4	4	9	8	29	18	7
ID=OE9A082651T1;Parent=OE9A082651;Name=OE9A082651T1;product=OE9A082651P1;Description=cytochrome P450 reductase;Ontology_term=GO:0005783%2C GO:0016491%2C GO:0044425	8.79682e-21	1.07988e-17	-3.4896	-3.14879	893	947	81	135	111	134	207	102	232	211	238	303	394	387	281
ID=OE9A099093T1;Parent=OE9A099093;Name=OE9A099093T1;product=OE9A099093P1;Description=WAT1-related At5g07050;Ontology_term=GO:0016020	6.21772e-15	1.89159e-12	-3.69138	-3.14791	462	630	62	80	25	189	169	205	137	760	899	809	146	230	231
ID=OE9A091941T1;Parent=OE9A091941;Name=OE9A091941T1;product=OE9A091941P1;Description=PCTP;Ontology_term=GO:0008289	3.98286e-09	2.69786e-07	-4.58788	-3.12999	144	143	17	4	3	51	24	84	29	20	31	37	32	38	35
ID=OE9A110366T1;Parent=OE9A110366;Name=OE9A110366T1;product=OE9A110366P1;Description=shikimate O-hydroxycinnamoyltransferase-like;Ontology_term=GO:0016747	7.7376e-33	6.01573e-29	-3.3074	-3.11995	427	726	80	83	57	212	215	112	173	13	37	33	57	76	86
ID=OE9A026795T1;Parent=OE9A026795;Name=OE9A026795T1;product=OE9A026795P1	2.44629e-07	9.46748e-06	-5.61838	-3.11639	24	87	1	3	0	25	2	35	20	4	43	37	0	8	9
ID=OE9A013362T1;Parent=OE9A013362;Name=OE9A013362T1;product=OE9A013362P1;Description=NDR1 HIN1 13;Ontology_term=GO:0016020	7.69479e-12	1.079e-09	-3.88034	-3.11274	624	1591	148	88	37	99	45	182	163	9	252	179	11	35	22
ID=OE9A051813T1;Parent=OE9A051813;Name=OE9A051813T1;product=OE9A051813P1;Description=PLAT domain-containing 3-like;Ontology_term=GO:0005515	6.33092e-12	9.02213e-10	-3.86863	-3.11217	1289	2695	153	300	65	111	104	1095	204	67	276	211	29	67	46
ID=OE9A097656T1;Parent=OE9A097656;Name=OE9A097656T1;product=OE9A097656P1;Description=(-)-germacrene D synthase;Ontology_term=GO:0000287%2C GO:0008152%2C GO:0010333	2.32302e-08	1.27687e-06	-6.12349	-3.10952	40	344	7	2	0	46	12	119	120	45	13	20	11	10	10
ID=OE9A097656T2;Parent=OE9A097656;Name=OE9A097656T2;product=OE9A097656P2;Description=(-)-germacrene D synthase;Ontology_term=GO:0000287%2C GO:0008152%2C GO:0010333	2.32302e-08	1.27687e-06	-6.12349	-3.10952	40	344	7	2	0	46	12	119	120	45	13	20	11	10	10
ID=OE9A013892T1;Parent=OE9A013892;Name=OE9A013892T1;product=OE9A013892P1	5.80778e-08	2.8065e-06	-5.1468	-3.10929	67	51	4	3	0	10	22	13	11	1	4	2	16	15	16
ID=OE9A068412T2;Parent=OE9A068412;Name=OE9A068412T2;product=OE9A068412P2;Description=expansin;Ontology_term=GO:0005576%2C GO:0005618%2C GO:0009664%2C GO:0016021	7.19415e-08	3.38299e-06	-5.50478	-3.10291	27	160	3	4	0	15	3	102	68	0	0	0	0	4	2
ID=OE9A084373T1;Parent=OE9A084373;Name=OE9A084373T1;product=OE9A084373P1;Description=transcription factor MYB46;Ontology_term=GO:0003677	1.36812e-09	1.02385e-07	-4.26125	-3.10048	64	145	12	6	2	55	20	145	79	7	124	127	6	37	28
ID=OE9A065729T4;Parent=OE9A065729;Name=OE9A065729T4;product=OE9A065729P2	2.01748e-10	1.96338e-08	-4.07306	-3.09966	186	273	30	18	5	52	56	49	74	1	5	5	60	108	50
ID=OE9A090931T2;Parent=OE9A090931;Name=OE9A090931T2;product=OE9A090931P2;Description=acid beta-fructofuranosidase-like;Ontology_term=GO:0004575%2C GO:0005773%2C GO:0005982%2C GO:0005985%2C GO:0016021%2C GO:0017177	1.54003e-12	2.52363e-10	-3.77581	-3.09701	583	1268	138	48	59	255	244	928	951	152	79	241	205	299	606
ID=OE9A006172T1;Parent=OE9A006172;Name=OE9A006172T1;product=OE9A006172P1;Description=major allergen Pru ar 1;Ontology_term=GO:0004864%2C GO:0004872%2C GO:0005634%2C GO:0005737%2C GO:0006952%2C GO:0009607%2C GO:0009738%2C GO:0010427%2C GO:0043086%2C GO:0080163	4.9526e-14	1.19087e-11	-3.65596	-3.0945	329	1178	95	62	50	240	149	212	236	44	45	94	48	77	63
ID=OE9A113829T1;Parent=OE9A113829;Name=OE9A113829T1;product=OE9A113829P1;Description=(3S,6E)-nerolidol synthase 1-like isoform X1;Ontology_term=GO:0000287%2C GO:0008152%2C GO:0010333	1.22167e-11	1.62824e-09	-3.86708	-3.09407	1954	1350	254	108	112	448	833	420	476	34	95	176	365	458	1003
ID=OE9A004192T3;Parent=OE9A004192;Name=OE9A004192T3;product=OE9A004192P1	3.19013e-11	3.83521e-09	-3.90858	-3.0905	80	219	7	20	9	5	3	1	6	121	79	132	356	448	304
ID=OE9A116696T2;Parent=OE9A116696;Name=OE9A116696T2;product=OE9A116696P2	1.86763e-08	1.04713e-06	-8.92609	-3.09023	16	151	0	0	0	13	6	41	74	5	9	0	20	5	7
ID=OE9A004192T2;Parent=OE9A004192;Name=OE9A004192T2;product=OE9A004192P2	3.19546e-11	3.83521e-09	-3.90445	-3.08853	80	218	7	20	9	5	3	1	6	121	78	132	355	447	304
ID=OE9A017175T1;Parent=OE9A017175;Name=OE9A017175T1;product=OE9A017175P1;Description=peroxidase 12-like;Ontology_term=GO:0004601%2C GO:0005576%2C GO:0006804%2C GO:0006979%2C GO:0009505%2C GO:0009664%2C GO:0020037%2C GO:0042744%2C GO:0046872%2C GO:0055114%2C GO:0098869	9.76325e-10	7.65011e-08	-4.21813	-3.08825	2949	1358	255	198	65	428	315	148	116	141	252	192	334	145	359
ID=OE9A116120T1;Parent=OE9A116120;Name=OE9A116120T1;product=OE9A116120P1	1.23634e-24	2.88364e-21	-3.33487	-3.08035	318	499	45	69	41	101	51	100	66	26	59	66	22	45	47
ID=OE9A090931T1;Parent=OE9A090931;Name=OE9A090931T1;product=OE9A090931P1;Description=acid beta-fructofuranosidase-like;Ontology_term=GO:0004575%2C GO:0005773%2C GO:0005982%2C GO:0005985%2C GO:0016021%2C GO:0017177	1.43439e-12	2.37071e-10	-3.7225	-3.07001	605	1328	147	52	66	261	260	974	1003	176	90	265	232	329	680
ID=OE9A090931T3;Parent=OE9A090931;Name=OE9A090931T3;product=OE9A090931P2	1.43439e-12	2.37071e-10	-3.7225	-3.07001	605	1328	147	52	66	261	260	974	1003	176	90	265	232	329	680
ID=OE9A090931T5;Parent=OE9A090931;Name=OE9A090931T5;product=OE9A090931P3;Description=acid beta-fructofuranosidase-like;Ontology_term=GO:0004575%2C GO:0005773%2C GO:0005982%2C GO:0005985%2C GO:0016021%2C GO:0017177	1.43439e-12	2.37071e-10	-3.7225	-3.07001	605	1328	147	52	66	261	260	974	1003	176	90	265	232	329	680
ID=OE9A090931T4;Parent=OE9A090931;Name=OE9A090931T4;product=OE9A090931P2	1.43439e-12	2.37071e-10	-3.7225	-3.07001	605	1328	147	52	66	261	260	974	1003	176	90	265	232	329	680
ID=OE9A090931T6;Parent=OE9A090931;Name=OE9A090931T6;product=OE9A090931P4;Description=acid beta-fructofuranosidase-like;Ontology_term=GO:0004575%2C GO:0005773%2C GO:0005982%2C GO:0005985%2C GO:0016021%2C GO:0017177	1.43439e-12	2.37071e-10	-3.7225	-3.07001	605	1328	147	52	66	261	260	974	1003	176	90	265	232	329	680
ID=OE9A109678T1;Parent=OE9A109678;Name=OE9A109678T1;product=OE9A109678P1;Description=cyclin-dependent kinase inhibitor 7-like;Ontology_term=GO:0004861%2C GO:0005634%2C GO:0007050%2C GO:0045859	1.11732e-08	6.65935e-07	-4.42588	-3.06759	46	77	3	7	1	3	3	9	9	6	11	3	4	8	11
ID=OE9A032072T2;Parent=OE9A032072;Name=OE9A032072T2;product=OE9A032072P2;Description=PLAT domain-containing 3-like;Ontology_term=GO:0005515	1.65242e-09	1.21965e-07	-4.21478	-3.06432	746	1034	21	134	37	113	30	397	143	61	446	232	80	162	189
ID=OE9A082482T1;Parent=OE9A082482;Name=OE9A082482T1;product=OE9A082482P1;Description=growth-regulating factor 3;Ontology_term=GO:0005524%2C GO:0005634%2C GO:0006355	5.49846e-08	2.67851e-06	-4.87011	-3.05785	26	128	4	4	1	11	6	14	16	2	9	1	12	18	22
ID=OE9A117331T1;Parent=OE9A117331;Name=OE9A117331T1;product=OE9A117331P1;Description=major allergen Pru ar 1;Ontology_term=GO:0004864%2C GO:0004872%2C GO:0005634%2C GO:0005737%2C GO:0006952%2C GO:0009607%2C GO:0009738%2C GO:0010427%2C GO:0043086%2C GO:0080163	1.04159e-10	1.10428e-08	-3.91564	-3.05543	136	659	43	27	19	50	17	299	303	1	1	23	0	10	3
ID=OE9A004192T1;Parent=OE9A004192;Name=OE9A004192T1;product=OE9A004192P1	7.70302e-11	8.40867e-09	-3.88587	-3.05414	81	221	7	21	9	5	3	1	6	121	79	132	356	449	305
ID=OE9A006587T1;Parent=OE9A006587;Name=OE9A006587T1;product=OE9A006587P1;Description=blue copper -like;Ontology_term=GO:0006118%2C GO:0009055%2C GO:0046658	2.10537e-22	3.34812e-19	-3.33223	-3.0539	742	1433	107	193	105	525	356	1055	659	134	633	400	372	723	358
ID=OE9A088450T2;Parent=OE9A088450;Name=OE9A088450T2;product=OE9A088450P2;Description=phosphoethanolamine N-methyltransferase 1-like;Ontology_term=GO:0000234%2C GO:0005737%2C GO:0006656%2C GO:0032259	1.71162e-09	1.26069e-07	-8.52572	-3.05314	18	723	1	0	2	10	0	69	24	3	1	0	6	6	14
ID=OE9A099148T5;Parent=OE9A099148;Name=OE9A099148T5;product=OE9A099148P5;Description=carbonic anhydrase, chloroplastic;Ontology_term=GO:0004089%2C GO:0006730%2C GO:0006807%2C GO:0008270%2C GO:0009570%2C GO:0015976	2.10972e-10	2.03897e-08	-3.96432	-3.05284	480	3394	110	126	164	1755	742	280	753	4461	4668	6951	954	2203	1594
ID=OE9A092480T1;Parent=OE9A092480;Name=OE9A092480T1;product=OE9A092480P1;Description=heavy metal-associated isoprenylated plant 9;Ontology_term=GO:0005737%2C GO:0030001%2C GO:0046914%2C GO:0046916	4.20783e-08	2.12892e-06	-5.11911	-3.0526	60	279	8	9	0	60	6	121	62	0	106	84	2	21	8
ID=OE9A092480T2;Parent=OE9A092480;Name=OE9A092480T2;product=OE9A092480P2;Description=heavy metal-associated isoprenylated plant 3-like;Ontology_term=GO:0005737%2C GO:0030001%2C GO:0046914%2C GO:0046916	4.20783e-08	2.12892e-06	-5.11911	-3.0526	60	279	8	9	0	60	6	121	62	0	106	84	2	21	8
ID=OE9A092480T3;Parent=OE9A092480;Name=OE9A092480T3;product=OE9A092480P3;Description=heavy metal-associated isoprenylated plant 9;Ontology_term=GO:0005737%2C GO:0030001%2C GO:0046914%2C GO:0046916	4.20783e-08	2.12892e-06	-5.11911	-3.0526	60	279	8	9	0	60	6	121	62	0	106	84	2	21	8
ID=OE9A092480T4;Parent=OE9A092480;Name=OE9A092480T4;product=OE9A092480P4;Description=heavy metal-associated isoprenylated plant 9;Ontology_term=GO:0005737%2C GO:0030001%2C GO:0046914%2C GO:0046916	4.20783e-08	2.12892e-06	-5.11911	-3.0526	60	279	8	9	0	60	6	121	62	0	106	84	2	21	8
ID=OE9A006587T2;Parent=OE9A006587;Name=OE9A006587T2;product=OE9A006587P2;Description=blue copper -like;Ontology_term=GO:0006118%2C GO:0009055%2C GO:0046658	3.22562e-22	4.8022e-19	-3.33311	-3.05231	734	1415	105	191	104	516	350	1032	645	131	628	390	362	707	345
ID=OE9A067909T2;Parent=OE9A067909;Name=OE9A067909T2;product=OE9A067909P2	1.3732e-14	3.69561e-12	-3.54527	-3.04633	882	857	145	75	79	202	76	201	340	2	17	40	24	21	25
ID=OE9A067909T1;Parent=OE9A067909;Name=OE9A067909T1;product=OE9A067909P1	1.3732e-14	3.69561e-12	-3.54527	-3.04633	882	857	145	75	79	202	76	201	340	2	17	40	24	21	25
ID=OE9A080267T1;Parent=OE9A080267;Name=OE9A080267T1;product=OE9A080267P1;Description=monothiol glutaredoxin-S2-like;Ontology_term=GO:0005623%2C GO:0006118%2C GO:0009055%2C GO:0015035%2C GO:0045454%2C GO:0055114	5.4157e-08	2.64443e-06	-5.11419	-3.04373	110	125	1	12	1	2	2	0	2	10	14	12	2	7	0
ID=OE9A078841T1;Parent=OE9A078841;Name=OE9A078841T1;product=OE9A078841P1;Description=DETOXIFICATION 55;Ontology_term=GO:0006855%2C GO:0015238%2C GO:0015297%2C GO:0016021	1.29239e-11	1.70187e-09	-3.7648	-3.04239	147	498	42	25	16	11	9	118	119	19	18	23	45	48	37
ID=OE9A104856T1;Parent=OE9A104856;Name=OE9A104856T1;product=OE9A104856P1	9.69377e-07	3.02e-05	-5.5222	-3.03323	30	43	1	0	2	0	0	1	3	22	7	13	3	6	8
ID=OE9A081156T2;Parent=OE9A081156;Name=OE9A081156T2;product=OE9A081156P2;Description=flavone synthase II;Ontology_term=GO:0005506%2C GO:0016021%2C GO:0016709%2C GO:0020037%2C GO:0044550%2C GO:0055114	8.12245e-13	1.43885e-10	-3.63126	-3.03003	251	487	18	41	50	44	40	45	54	420	336	418	447	646	532
ID=OE9A081156T3;Parent=OE9A081156;Name=OE9A081156T3;product=OE9A081156P2	8.12245e-13	1.43885e-10	-3.63126	-3.03003	251	487	18	41	50	44	40	45	54	420	336	418	447	645	532
ID=OE9A003704T1;Parent=OE9A003704;Name=OE9A003704T1;product=OE9A003704P1;Description=cytochrome b561 domain-containing At2g30890-like;Ontology_term=GO:0016020	3.53701e-06	9.0128e-05	-6.04077	-3.0266	19	56	1	0	1	27	5	31	11	0	54	33	0	20	7
ID=OE9A067882T1;Parent=OE9A067882;Name=OE9A067882T1;product=OE9A067882P1;Description=dual specificity kinase splA-like;Ontology_term=GO:0006284%2C GO:0008725	1.24132e-18	9.44104e-16	-3.36712	-3.02444	678	1446	160	146	75	727	314	1624	1393	52	74	82	29	30	28
ID=OE9A101599T1;Parent=OE9A101599;Name=OE9A101599T1;product=OE9A101599P1;Description=vignain-like;Ontology_term=GO:0004197%2C GO:0005615%2C GO:0005764%2C GO:0051603	1.1735e-08	6.91764e-07	-7.64054	-3.02142	17	484	1	3	0	22	11	37	18	11	8	5	4	17	2
ID=OE9A101599T2;Parent=OE9A101599;Name=OE9A101599T2;product=OE9A101599P2;Description=vignain-like;Ontology_term=GO:0004197%2C GO:0005615%2C GO:0005764%2C GO:0051603	1.1735e-08	6.91764e-07	-7.64054	-3.02142	17	484	1	3	0	22	11	37	18	11	8	5	4	17	2
ID=OE9A099148T1;Parent=OE9A099148;Name=OE9A099148T1;product=OE9A099148P1;Description=carbonic anhydrase, chloroplastic;Ontology_term=GO:0004089%2C GO:0006730%2C GO:0006807%2C GO:0008270%2C GO:0009570%2C GO:0015976	3.37785e-10	3.04776e-08	-3.92677	-3.02116	502	3617	123	136	177	1894	811	311	834	4948	5188	7740	1080	2478	1822
ID=OE9A099148T2;Parent=OE9A099148;Name=OE9A099148T2;product=OE9A099148P2;Description=carbonic anhydrase, chloroplastic-like;Ontology_term=GO:0004089%2C GO:0006730%2C GO:0006807%2C GO:0008270%2C GO:0009570%2C GO:0015976	3.37785e-10	3.04776e-08	-3.92677	-3.02116	502	3617	123	136	177	1894	811	311	834	4948	5188	7740	1080	2478	1822
ID=OE9A099148T3;Parent=OE9A099148;Name=OE9A099148T3;product=OE9A099148P3;Description=carbonic anhydrase, chloroplastic-like;Ontology_term=GO:0004089%2C GO:0006730%2C GO:0006807%2C GO:0008270%2C GO:0015976	3.50164e-10	3.14124e-08	-3.9295	-3.02104	501	3617	122	136	177	1894	811	311	834	4948	5187	7736	1080	2478	1822
ID=OE9A116696T1;Parent=OE9A116696;Name=OE9A116696T1;product=OE9A116696P1	2.711e-08	1.46031e-06	-8.89603	-3.02056	15	149	0	0	0	13	6	40	73	5	8	0	18	5	7
ID=OE9A099148T4;Parent=OE9A099148;Name=OE9A099148T4;product=OE9A099148P4;Description=carbonic anhydrase, chloroplastic;Ontology_term=GO:0004089%2C GO:0006730%2C GO:0006807%2C GO:0008270%2C GO:0015976	4.20494e-10	3.71031e-08	-3.92246	-3.01177	495	3576	120	135	177	1883	807	311	832	4924	5156	7682	1078	2473	1820
ID=OE9A032185T1;Parent=OE9A032185;Name=OE9A032185T1;product=OE9A032185P1;Description=(3S,6E)-nerolidol synthase 1-like isoform X1;Ontology_term=GO:0000287%2C GO:0008152%2C GO:0010333	3.76992e-08	1.95255e-06	-4.74007	-3.01019	219	98	8	17	2	14	7	357	25	22	49	35	99	93	155
ID=OE9A090231T1;Parent=OE9A090231;Name=OE9A090231T1;product=OE9A090231P1	4.10278e-08	2.08408e-06	-5.90495	-3.00098	66	497	11	0	4	85	35	6	3	5	217	214	0	0	0
ID=OE9A045253T1;Parent=OE9A045253;Name=OE9A045253T1;product=OE9A045253P1;Description=trichome birefringence-like 36;Ontology_term=GO:0005794%2C GO:0016413%2C GO:0042967%2C GO:0071554	7.33201e-14	1.70444e-11	-3.50985	-3.00069	421	882	57	118	40	457	96	566	388	61	511	446	242	508	441
ID=OE9A027275T1;Parent=OE9A027275;Name=OE9A027275T1;product=OE9A027275P1	1.72586e-32	1.20762e-28	-3.1647	-2.99788	639	1337	133	159	114	115	70	396	556	263	317	289	352	265	219
ID=OE9A065332T1;Parent=OE9A065332;Name=OE9A065332T1;product=OE9A065332P1;Description=trans-resveratrol di-O-methyltransferase-like;Ontology_term=GO:0008171%2C GO:0008757%2C GO:0019438%2C GO:0032259%2C GO:0046983	8.7831e-10	6.96003e-08	-3.94898	-2.99638	181	1071	50	64	23	194	198	241	177	63	73	68	16	41	26
ID=OE9A102213T2;Parent=OE9A102213;Name=OE9A102213T2;product=OE9A102213P1	6.57974e-08	3.14264e-06	-8.54162	-2.99531	15	111	0	0	0	3	1	0	9	1	6	9	15	14	5
ID=OE9A102213T1;Parent=OE9A102213;Name=OE9A102213T1;product=OE9A102213P1	6.76176e-08	3.20769e-06	-8.53101	-2.9941	15	110	0	0	0	3	1	0	9	1	6	9	15	14	5
ID=OE9A010444T1;Parent=OE9A010444;Name=OE9A010444T1;product=OE9A010444P1	3.27476e-08	1.72417e-06	-4.64501	-2.99339	110	1231	49	24	13	108	83	1319	1064	26	19	36	16	45	35
ID=OE9A067907T2;Parent=OE9A067907;Name=OE9A067907T2;product=OE9A067907P2;Description=GASA GAST Snakin;Ontology_term=GO:0016020	4.47819e-12	6.56914e-10	-3.62429	-2.99332	688	1466	160	121	44	256	129	718	487	39	142	155	52	111	72
ID=OE9A102213T3;Parent=OE9A102213;Name=OE9A102213T3;product=OE9A102213P2	7.14666e-08	3.36292e-06	-8.50953	-2.99157	15	108	0	0	0	1	1	0	5	1	6	7	11	11	5
ID=OE9A071497T1;Parent=OE9A071497;Name=OE9A071497T1;product=OE9A071497P1	8.05871e-08	3.74662e-06	-4.4673	-2.98476	33	48	3	2	2	7	6	7	11	10	12	11	483	249	190
ID=OE9A093638T3;Parent=OE9A093638;Name=OE9A093638T3;product=OE9A093638P3;Description=suppressor of disruption of TFIIS;Ontology_term=GO:0008152%2C GO:0016787	7.23064e-14	1.68647e-11	-3.48304	-2.98436	1724	1983	322	225	115	80	237	94	215	150	89	164	224	196	295
ID=OE9A093638T2;Parent=OE9A093638;Name=OE9A093638T2;product=OE9A093638P2;Description=Haloacid dehalogenase-like hydrolase;Ontology_term=GO:0008152%2C GO:0016787	7.23064e-14	1.68647e-11	-3.48304	-2.98436	1724	1983	322	225	115	80	237	94	215	150	89	164	224	196	295
ID=OE9A081156T1;Parent=OE9A081156;Name=OE9A081156T1;product=OE9A081156P1;Description=flavone synthase II;Ontology_term=GO:0005506%2C GO:0016021%2C GO:0016709%2C GO:0020037%2C GO:0044550%2C GO:0055114	1.96357e-12	3.12973e-10	-3.57886	-2.98356	241	464	18	40	50	42	40	44	52	409	330	409	440	625	523
ID=OE9A020182T5;Parent=OE9A020182;Name=OE9A020182T5;product=OE9A020182P5;Description=WAT1-related At3g30340-like;Ontology_term=GO:0005886%2C GO:0016021%2C GO:0022857%2C GO:0055085	1.31672e-10	1.3549e-08	-3.76744	-2.98143	258	307	18	52	14	19	10	25	22	1	6	23	2	3	7
ID=OE9A020182T3;Parent=OE9A020182;Name=OE9A020182T3;product=OE9A020182P3;Description=WAT1-related At3g30340-like;Ontology_term=GO:0016021%2C GO:0022857%2C GO:0055085	1.31672e-10	1.3549e-08	-3.76744	-2.98143	258	307	18	52	14	19	10	25	22	1	6	23	2	3	7
ID=OE9A020182T4;Parent=OE9A020182;Name=OE9A020182T4;product=OE9A020182P4;Description=WAT1-related At3g30340-like;Ontology_term=GO:0005886%2C GO:0006810%2C GO:0016021%2C GO:0022857	1.31672e-10	1.3549e-08	-3.76744	-2.98143	258	307	18	52	14	19	10	25	22	1	6	23	2	3	7
ID=OE9A020182T8;Parent=OE9A020182;Name=OE9A020182T8;product=OE9A020182P7;Description=WAT1-related At3g30340-like;Ontology_term=GO:0005886%2C GO:0006810%2C GO:0022857	1.31672e-10	1.3549e-08	-3.76744	-2.98143	258	307	18	52	14	19	10	25	22	1	6	23	2	3	7
ID=OE9A020182T7;Parent=OE9A020182;Name=OE9A020182T7;product=OE9A020182P2;Description=WAT1-related At3g30340-like;Ontology_term=GO:0005886%2C GO:0016021%2C GO:0022857%2C GO:0055085	1.31672e-10	1.3549e-08	-3.76744	-2.98143	258	307	18	52	14	19	10	25	22	1	6	23	2	3	7
ID=OE9A059693T1;Parent=OE9A059693;Name=OE9A059693T1;product=OE9A059693P1;Description=outer envelope pore 16-2, chloroplastic;Ontology_term=GO:0005744%2C GO:0015266%2C GO:0030150%2C GO:0031305	8.41035e-08	3.87164e-06	-4.64062	-2.97502	26	123	2	3	5	27	14	16	44	14	28	30	69	43	50
ID=OE9A093638T1;Parent=OE9A093638;Name=OE9A093638T1;product=OE9A093638P1;Description=Haloacid dehalogenase-like hydrolase superfamily;Ontology_term=GO:0008152%2C GO:0016787	1.09241e-13	2.44994e-11	-3.47538	-2.97335	1127	1267	208	148	75	50	151	54	129	92	55	109	129	113	185
ID=OE9A025393T5;Parent=OE9A025393;Name=OE9A025393T5;product=OE9A025393P5;Description=homeobox-leucine zipper GLABRA 2;Ontology_term=GO:0005634%2C GO:0006355%2C GO:0008289%2C GO:0043565	2.70807e-29	1.26326e-25	-3.15642	-2.97275	433	757	70	96	84	308	254	799	880	382	506	699	865	964	2877
ID=OE9A010440T1;Parent=OE9A010440;Name=OE9A010440T1;product=OE9A010440P1;Description=1-aminocyclopropane-1-carboxylate oxidase;Ontology_term=GO:0009693%2C GO:0009815%2C GO:0009835%2C GO:0031418%2C GO:0046872%2C GO:0055114	1.59593e-12	2.60304e-10	-3.54514	-2.96947	1366	1493	255	101	127	149	378	403	416	10	22	59	93	149	199
ID=OE9A026039T1;Parent=OE9A026039;Name=OE9A026039T1;product=OE9A026039P1;Description=calcium uniporter 4, mitochondrial-like;Ontology_term=GO:0006810%2C GO:0015292%2C GO:0016021	6.99254e-10	5.74274e-08	-3.85587	-2.96613	240	284	8	40	24	8	12	5	7	61	88	87	62	111	130
ID=OE9A020182T1;Parent=OE9A020182;Name=OE9A020182T1;product=OE9A020182P1;Description=WAT1-related At3g30340-like;Ontology_term=GO:0005886%2C GO:0006810%2C GO:0016021%2C GO:0022857	2.28187e-10	2.18124e-08	-3.76756	-2.96506	263	307	18	53	14	19	10	25	22	1	6	23	2	3	7
ID=OE9A119531T1;Parent=OE9A119531;Name=OE9A119531T1;product=OE9A119531P1;Description=WALLS ARE THIN 1;Ontology_term=GO:0005886%2C GO:0009705%2C GO:0009826%2C GO:0009834%2C GO:0010315%2C GO:0016021%2C GO:0022857%2C GO:0055085%2C GO:0090355%2C GO:0090358	1.17e-08	6.91446e-07	-4.18603	-2.96086	367	489	11	69	15	44	37	106	20	36	175	87	9	49	38
ID=OE9A084550T1;Parent=OE9A084550;Name=OE9A084550T1;product=OE9A084550P1	1.58537e-11	2.05202e-09	-3.61683	-2.9604	192	239	37	20	12	28	24	30	53	46	56	102	94	100	98
ID=OE9A108954T1;Parent=OE9A108954;Name=OE9A108954T1;product=OE9A108954P1;Description=histone H2B;Ontology_term=GO:0000786%2C GO:0003677%2C GO:0005634%2C GO:0046982	1.03844e-16	4.94299e-14	-3.32864	-2.95967	403	701	61	106	43	113	84	289	157	36	149	180	36	112	109
ID=OE9A065729T3;Parent=OE9A065729;Name=OE9A065729T3;product=OE9A065729P1;Description=squalene monooxygenase-like;Ontology_term=GO:0004506%2C GO:0006694%2C GO:0016021%2C GO:0016114%2C GO:0050660%2C GO:0055114	1.84708e-10	1.81522e-08	-3.74191	-2.95888	200	292	41	20	10	70	73	57	83	1	5	6	63	109	53
ID=OE9A069046T1;Parent=OE9A069046;Name=OE9A069046T1;product=OE9A069046P1;Description=growth-regulating factor 3;Ontology_term=GO:0005524%2C GO:0005634%2C GO:0006355	1.29651e-07	5.48815e-06	-4.71705	-2.95856	26	128	5	4	1	11	6	14	16	2	9	1	12	18	22
ID=OE9A066075T1;Parent=OE9A066075;Name=OE9A066075T1;product=OE9A066075P1	9.93138e-08	4.38158e-06	-4.71854	-2.95782	23	188	5	4	4	72	129	69	75	82	107	51	51	49	74
ID=OE9A066075T3;Parent=OE9A066075;Name=OE9A066075T3;product=OE9A066075P3	9.93138e-08	4.38158e-06	-4.71854	-2.95782	23	188	5	4	4	72	129	69	75	82	107	51	51	49	74
ID=OE9A066075T2;Parent=OE9A066075;Name=OE9A066075T2;product=OE9A066075P2	9.93138e-08	4.38158e-06	-4.71854	-2.95782	23	188	5	4	4	72	129	69	75	82	107	51	51	49	74
ID=OE9A029676T1;Parent=OE9A029676;Name=OE9A029676T1;product=OE9A029676P1;Description=NAC domain-containing 43-like;Ontology_term=GO:0003677%2C GO:0006355	2.13325e-11	2.68468e-09	-3.62223	-2.95734	460	704	84	78	22	161	257	270	155	178	431	267	685	799	304
ID=OE9A065729T2;Parent=OE9A065729;Name=OE9A065729T2;product=OE9A065729P2;Description=squalene monooxygenase-like;Ontology_term=GO:0004506%2C GO:0006694%2C GO:0016021%2C GO:0016114%2C GO:0050660%2C GO:0055114	1.92678e-10	1.8856e-08	-3.73959	-2.95655	200	291	41	20	10	70	72	57	80	1	5	6	63	109	53
ID=OE9A067907T1;Parent=OE9A067907;Name=OE9A067907T1;product=OE9A067907P1;Description=GASA GAST Snakin;Ontology_term=GO:0016020	1.84874e-11	2.35628e-09	-3.61377	-2.95644	865	1835	204	154	53	323	184	880	585	50	173	186	65	139	91
ID=OE9A031987T1;Parent=OE9A031987;Name=OE9A031987T1;product=OE9A031987P1;Description=PREDICTED: uncharacterized protein LOC104112510;Ontology_term=GO:0005773%2C GO:0009507	1.3434e-07	5.65926e-06	-4.46935	-2.95198	30	52	3	3	1	20	12	11	6	7	13	11	4	5	3
ID=OE9A031987T2;Parent=OE9A031987;Name=OE9A031987T2;product=OE9A031987P2;Description=PREDICTED: uncharacterized protein LOC104112510;Ontology_term=GO:0005773%2C GO:0009507	1.3434e-07	5.65926e-06	-4.46935	-2.95198	30	52	3	3	1	20	12	11	6	7	13	11	4	5	3
ID=OE9A106193T1;Parent=OE9A106193;Name=OE9A106193T1;product=OE9A106193P1;Description=inorganic pyrophosphatase 1-like;Ontology_term=GO:0016311%2C GO:0016791	3.36015e-20	3.67369e-17	-3.23506	-2.951	542	551	76	88	69	179	335	120	216	124	179	98	281	159	298
ID=OE9A008632T1;Parent=OE9A008632;Name=OE9A008632T1;product=OE9A008632P1;Description=cinnamoyl- reductase-like SNL6;Ontology_term=GO:0003824%2C GO:0050662	4.90334e-08	2.42814e-06	-5.77817	-2.94718	808	58	20	13	6	75	55	90	139	20	40	46	53	65	67
ID=OE9A046397T1;Parent=OE9A046397;Name=OE9A046397T1;product=OE9A046397P1;Description=WAT1-related At5g07050-like;Ontology_term=GO:0005886%2C GO:0016021%2C GO:0022857%2C GO:0055085	8.59414e-11	9.30881e-09	-3.66725	-2.9458	179	333	27	41	9	85	41	127	142	167	124	183	71	79	144
ID=OE9A046397T2;Parent=OE9A046397;Name=OE9A046397T2;product=OE9A046397P2;Description=WAT1-related At5g07050-like;Ontology_term=GO:0005886%2C GO:0016021%2C GO:0022857%2C GO:0055085	8.59414e-11	9.30881e-09	-3.66725	-2.9458	179	333	27	41	9	85	41	127	142	167	124	183	71	79	144
ID=OE9A019453T1;Parent=OE9A019453;Name=OE9A019453T1;product=OE9A019453P1;Description=pectinesterase inhibitor-like;Ontology_term=GO:0004857	3.8972e-06	9.78453e-05	-6.32277	-2.94473	19	74	2	0	0	53	21	79	153	9	5	10	14	16	39
ID=OE9A082703T1;Parent=OE9A082703;Name=OE9A082703T1;product=OE9A082703P1	2.71539e-13	5.5233e-11	-3.44215	-2.93944	42202	49091	8542	3633	4279	6029	5956	25513	14735	2327	3590	4349	2061	2629	8118
ID=OE9A119738T1;Parent=OE9A119738;Name=OE9A119738T1;product=OE9A119738P1	1.85079e-07	7.48141e-06	-4.85002	-2.93707	38	140	4	7	0	90	66	45	19	23	64	62	15	24	24
ID=OE9A002174T1;Parent=OE9A002174;Name=OE9A002174T1;product=OE9A002174P1	2.9742e-07	1.12371e-05	-5.09259	-2.93387	27	117	1	1	5	3	5	12	24	41	31	19	32	41	38
ID=OE9A108251T1;Parent=OE9A108251;Name=OE9A108251T1;product=OE9A108251P1;Description=multidrug resistance;Ontology_term=GO:0016020	2.54772e-10	2.40579e-08	-3.70075	-2.93225	85	140	5	18	10	46	6	25	18	28	60	43	24	23	32
ID=OE9A002174T2;Parent=OE9A002174;Name=OE9A002174T2;product=OE9A002174P2	3.21617e-07	1.20537e-05	-5.06578	-2.92527	27	114	1	1	5	3	5	12	23	41	31	19	32	41	38
ID=OE9A020942T1;Parent=OE9A020942;Name=OE9A020942T1;product=OE9A020942P1;Description=NRT1 PTR FAMILY -like;Ontology_term=GO:0005215%2C GO:0006810%2C GO:0016021	9.46556e-12	1.2936e-09	-3.5262	-2.92456	95	143	11	21	8	29	23	22	21	159	62	378	436	831	393
ID=OE9A015128T1;Parent=OE9A015128;Name=OE9A015128T1;product=OE9A015128P1	7.47299e-10	6.05909e-08	-3.7438	-2.92335	49	87	4	8	7	20	9	35	16	0	13	12	13	14	9
ID=OE9A029726T1;Parent=OE9A029726;Name=OE9A029726T1;product=OE9A029726P1;Description=transcription factor MYB86-like;Ontology_term=GO:0003677	2.96133e-11	3.59116e-09	-3.56831	-2.92252	72	161	17	12	7	46	47	48	41	22	67	52	30	45	39
ID=OE9A029726T2;Parent=OE9A029726;Name=OE9A029726T2;product=OE9A029726P2;Description=transcription factor MYB86-like;Ontology_term=GO:0003677	2.96133e-11	3.59116e-09	-3.56831	-2.92252	72	161	17	12	7	46	47	48	41	22	67	52	30	44	39
ID=OE9A009825T1;Parent=OE9A009825;Name=OE9A009825T1;product=OE9A009825P1	2.00716e-14	5.14449e-12	-3.35252	-2.9193	8510	9403	1705	838	919	1269	1198	5631	3202	551	953	1000	605	731	2002
ID=OE9A009825T2;Parent=OE9A009825;Name=OE9A009825T2;product=OE9A009825P2	2.16158e-14	5.48009e-12	-3.3532	-2.91881	8505	9397	1704	835	919	1264	1196	5622	3197	550	949	993	601	725	1992
ID=OE9A063436T1;Parent=OE9A063436;Name=OE9A063436T1;product=OE9A063436P1	5.76428e-10	4.85297e-08	-3.71953	-2.91782	67	97	12	8	4	11	14	55	59	0	8	7	4	7	5
ID=OE9A102508T1;Parent=OE9A102508;Name=OE9A102508T1;product=OE9A102508P1	3.60208e-10	3.22308e-08	-3.68752	-2.91596	60	189	16	10	8	32	16	41	17	13	78	77	13	29	15
ID=OE9A085858T1;Parent=OE9A085858;Name=OE9A085858T1;product=OE9A085858P1;Description=pectinesterase pectinesterase inhibitor 45;Ontology_term=GO:0005618%2C GO:0005982%2C GO:0005985%2C GO:0016021%2C GO:0030599%2C GO:0042545%2C GO:0043086%2C GO:0045330%2C GO:0045490%2C GO:0046910	3.14088e-07	1.17904e-05	-7.89189	-2.91564	16	60	0	0	0	4	0	0	0	8	10	14	0	0	0
ID=OE9A073881T2;Parent=OE9A073881;Name=OE9A073881T2;product=OE9A073881P2;Description=gamma-glutamyl peptidase 3-like;Ontology_term=GO:0005829%2C GO:0006508%2C GO:0006541%2C GO:0008233%2C GO:0016740%2C GO:0019760	3.30557e-16	1.43663e-13	-3.27144	-2.9092	2445	2974	263	568	288	325	224	322	495	25	38	114	86	124	107
ID=OE9A073881T1;Parent=OE9A073881;Name=OE9A073881T1;product=OE9A073881P1;Description=gamma-glutamyl peptidase 5-like;Ontology_term=GO:0005829%2C GO:0006508%2C GO:0006541%2C GO:0008233%2C GO:0016740%2C GO:0019760	3.30557e-16	1.43663e-13	-3.27144	-2.9092	2445	2974	263	568	288	325	224	322	495	25	38	114	86	124	107
ID=OE9A055347T1;Parent=OE9A055347;Name=OE9A055347T1;product=OE9A055347P1;Description=transcription factor UPBEAT1-like;Ontology_term=GO:0046983	2.21148e-10	2.12849e-08	-3.63494	-2.90378	98	132	19	11	6	16	2	80	44	1	0	1	2	7	7
ID=OE9A018034T2;Parent=OE9A018034;Name=OE9A018034T2;product=OE9A018034P2;Description=lys-63-specific deubiquitinase BRCC36-like;Ontology_term=GO:0005515	5.07026e-09	3.33123e-07	-3.88504	-2.90297	80	431	11	27	20	25	16	16	13	25	53	53	15	18	18
ID=OE9A058537T1;Parent=OE9A058537;Name=OE9A058537T1;product=OE9A058537P1;Description=vacuolar iron transporter homolog 1-like;Ontology_term=GO:0005381%2C GO:0005384%2C GO:0005623%2C GO:0006880%2C GO:0016021%2C GO:0030026%2C GO:0034755%2C GO:0071281%2C GO:0071421	4.70832e-09	3.13464e-07	-3.87296	-2.90138	231	219	23	35	6	11	1	10	14	7	8	23	38	35	12
ID=OE9A069626T1;Parent=OE9A069626;Name=OE9A069626T1;product=OE9A069626P1;Description=glucomannan 4-beta-mannosyltransferase 9-like;Ontology_term=GO:0016021%2C GO:0016740	4.23308e-07	1.51275e-05	-7.74473	-2.90113	17	50	0	0	0	3	0	31	14	0	0	0	1	1	0
ID=OE9A070071T1;Parent=OE9A070071;Name=OE9A070071T1;product=OE9A070071P1	1.6047e-23	3.119e-20	-3.12151	-2.90059	1220	1544	253	188	177	318	228	549	1279	692	476	405	645	572	863
ID=OE9A025393T1;Parent=OE9A025393;Name=OE9A025393T1;product=OE9A025393P1;Description=homeobox-leucine zipper GLABRA 2;Ontology_term=GO:0005634%2C GO:0006355%2C GO:0008289%2C GO:0043565	6.63203e-30	3.56966e-26	-3.06127	-2.89646	438	803	81	105	91	326	269	848	944	429	560	752	953	1052	3144
ID=OE9A025393T3;Parent=OE9A025393;Name=OE9A025393T3;product=OE9A025393P3;Description=homeobox-leucine zipper GLABRA 2;Ontology_term=GO:0005634%2C GO:0006355%2C GO:0008289%2C GO:0043565	6.63203e-30	3.56966e-26	-3.06127	-2.89646	438	803	81	105	91	325	268	847	941	429	559	750	952	1051	3136
ID=OE9A025393T2;Parent=OE9A025393;Name=OE9A025393T2;product=OE9A025393P2;Description=homeobox-leucine zipper GLABRA 2;Ontology_term=GO:0005634%2C GO:0006355%2C GO:0008289%2C GO:0043565	6.63203e-30	3.56966e-26	-3.06127	-2.89646	438	803	81	105	91	325	268	847	941	429	559	750	952	1051	3136
ID=OE9A113798T1;Parent=OE9A113798;Name=OE9A113798T1;product=OE9A113798P1	3.31098e-11	3.96027e-09	-3.52098	-2.89364	474	1289	149	59	64	25	28	82	246	475	551	290	918	373	944
ID=OE9A050638T2;Parent=OE9A050638;Name=OE9A050638T2;product=OE9A050638P2;Description=heat shock factor-binding 1-like;Ontology_term=GO:0003714%2C GO:0005667%2C GO:0016481	2.09687e-13	4.39287e-11	-3.34979	-2.88568	116	208	25	24	11	56	44	86	86	17	48	35	41	55	56
ID=OE9A031500T1;Parent=OE9A031500;Name=OE9A031500T1;product=OE9A031500P1;Description=uncharacterized protein LOC111375171;Ontology_term=GO:0016021	1.67425e-28	7.32193e-25	-3.04927	-2.87843	493	830	93	128	82	181	101	216	160	38	112	123	64	99	103
ID=OE9A021016T1;Parent=OE9A021016;Name=OE9A021016T1;product=OE9A021016P1	2.22694e-07	8.7788e-06	-4.53041	-2.87838	40	101	8	2	1	28	6	62	69	1	3	1	0	8	10
ID=OE9A060032T1;Parent=OE9A060032;Name=OE9A060032T1;product=OE9A060032P1;Description=heavy metal-associated isoprenylated plant 24-like;Ontology_term=GO:0005737%2C GO:0030001%2C GO:0046914%2C GO:0046916	4.46509e-09	2.99838e-07	-3.80887	-2.87612	238	347	19	12	46	27	31	89	198	356	150	217	187	317	264
ID=OE9A050638T1;Parent=OE9A050638;Name=OE9A050638T1;product=OE9A050638P1;Description=heat shock factor-binding 1-like;Ontology_term=GO:0003714%2C GO:0005667%2C GO:0016481	3.76128e-13	7.25026e-11	-3.34482	-2.87398	118	210	26	24	11	78	61	115	125	32	72	56	64	85	79
ID=OE9A015128T2;Parent=OE9A015128;Name=OE9A015128T2;product=OE9A015128P2	1.63372e-08	9.26063e-07	-3.88205	-2.86709	38	64	3	5	5	14	7	27	12	0	10	8	11	10	7
ID=OE9A064226T1;Parent=OE9A064226;Name=OE9A064226T1;product=OE9A064226P1;Description=probable aquaporin PIP2-8;Ontology_term=GO:0005215%2C GO:0006810%2C GO:0016021	2.74453e-13	5.56639e-11	-3.32313	-2.86546	616	1832	129	221	90	462	199	681	494	95	691	572	170	285	203
ID=OE9A039238T1;Parent=OE9A039238;Name=OE9A039238T1;product=OE9A039238P1;Description=homeobox-leucine zipper ATHB-40-like;Ontology_term=GO:0005634%2C GO:0006355%2C GO:0043565	1.0706e-08	6.41728e-07	-3.85655	-2.86195	113	124	17	13	3	26	21	13	16	9	14	27	18	48	13
ID=OE9A104914T1;Parent=OE9A104914;Name=OE9A104914T1;product=OE9A104914P1	3.15213e-37	4.41121e-33	-2.98207	-2.85929	676	1228	159	160	131	327	146	868	1264	89	101	120	248	111	570
ID=OE9A046955T1;Parent=OE9A046955;Name=OE9A046955T1;product=OE9A046955P1;Description=expansin-B3-like;Ontology_term=GO:0005576%2C GO:0019953	2.95764e-08	1.57617e-06	-3.9901	-2.85872	96	113	2	14	10	10	8	94	11	39	93	72	14	27	34
ID=OE9A037854T1;Parent=OE9A037854;Name=OE9A037854T1;product=OE9A037854P1;Description=homeobox-leucine zipper ATHB-40-like;Ontology_term=GO:0005634%2C GO:0006355%2C GO:0043565	5.20108e-07	1.79099e-05	-7.75154	-2.85528	16	52	0	0	0	18	24	10	21	2	10	7	27	43	14
ID=OE9A094428T1;Parent=OE9A094428;Name=OE9A094428T1;product=OE9A094428P1;Description=tyrosine DOPA decarboxylase 1-like;Ontology_term=GO:0004837%2C GO:0006570%2C GO:0009821%2C GO:0030170	7.21785e-10	5.88633e-08	-3.60228	-2.85405	210	322	27	49	10	65	29	127	132	68	197	135	60	75	74
ID=OE9A076827T1;Parent=OE9A076827;Name=OE9A076827T1;product=OE9A076827P1;Description=aquaporin TIP2-1-like;Ontology_term=GO:0005215%2C GO:0006810%2C GO:0016021	6.92961e-12	9.75611e-10	-3.38856	-2.85241	2453	5089	445	717	199	1204	321	3458	1902	271	888	884	160	573	480
ID=OE9A116144T1;Parent=OE9A116144;Name=OE9A116144T1;product=OE9A116144P1	5.45196e-07	1.8675e-05	-4.69646	-2.85073	38	60	3	0	4	0	0	2	0	3	2	0	20	18	42
ID=OE9A061752T2;Parent=OE9A061752;Name=OE9A061752T2;product=OE9A061752P1	1.74946e-07	7.14195e-06	-4.50041	-2.84989	427	580	11	73	7	14	11	72	84	56	115	1	51	19	434
ID=OE9A061752T1;Parent=OE9A061752;Name=OE9A061752T1;product=OE9A061752P1;Description=zinc finger Ran-binding domain-containing 2-like;Ontology_term=GO:0008270	1.97743e-07	7.93375e-06	-4.51909	-2.8427	411	551	11	69	6	13	11	68	81	52	110	0	48	18	415
ID=OE9A026282T1;Parent=OE9A026282;Name=OE9A026282T1;product=OE9A026282P1;Description=zinc finger 5;Ontology_term=GO:0046872	4.7964e-14	1.16129e-11	-3.25102	-2.84147	138	226	18	36	19	5	6	18	45	8	45	33	8	26	11
ID=OE9A033374T1;Parent=OE9A033374;Name=OE9A033374T1;product=OE9A033374P1	2.52641e-07	9.74521e-06	-5.6046	-2.84114	82	343	13	2	0	69	23	300	189	5	221	188	5	74	28
ID=OE9A064226T2;Parent=OE9A064226;Name=OE9A064226T2;product=OE9A064226P2;Description=probable aquaporin PIP2-8;Ontology_term=GO:0005215%2C GO:0006810%2C GO:0016021	3.24629e-13	6.41666e-11	-3.28833	-2.84108	528	1557	110	193	81	375	165	624	446	80	612	480	152	261	181
ID=OE9A015595T3;Parent=OE9A015595;Name=OE9A015595T3;product=OE9A015595P3;Description=auxin efflux carrier component 5;Ontology_term=GO:0005783%2C GO:0005886%2C GO:0009555%2C GO:0009926%2C GO:0010252%2C GO:0010315%2C GO:0010329%2C GO:0016021%2C GO:0055085%2C GO:0080162	1.83365e-14	4.73447e-12	-3.23359	-2.84057	439	411	66	50	65	23	60	29	21	35	26	73	29	55	74
ID=OE9A015595T2;Parent=OE9A015595;Name=OE9A015595T2;product=OE9A015595P2;Description=auxin efflux carrier component 5;Ontology_term=GO:0005783%2C GO:0005886%2C GO:0009555%2C GO:0009926%2C GO:0010252%2C GO:0010315%2C GO:0010329%2C GO:0016021%2C GO:0055085%2C GO:0080162	1.83365e-14	4.73447e-12	-3.23359	-2.84057	439	411	66	50	65	23	60	29	21	35	26	73	29	55	74
ID=OE9A015595T5;Parent=OE9A015595;Name=OE9A015595T5;product=OE9A015595P5;Description=auxin efflux carrier component 5;Ontology_term=GO:0005783%2C GO:0005886%2C GO:0009555%2C GO:0009926%2C GO:0010252%2C GO:0010315%2C GO:0010329%2C GO:0016021%2C GO:0055085%2C GO:0080162	1.83365e-14	4.73447e-12	-3.23359	-2.84057	439	411	66	50	65	23	60	29	21	35	26	73	29	55	74
ID=OE9A015595T1;Parent=OE9A015595;Name=OE9A015595T1;product=OE9A015595P1;Description=auxin efflux carrier component 5;Ontology_term=GO:0005783%2C GO:0005886%2C GO:0009555%2C GO:0009926%2C GO:0010252%2C GO:0010315%2C GO:0010329%2C GO:0016021%2C GO:0055085%2C GO:0080162	1.83365e-14	4.73447e-12	-3.23359	-2.84057	439	411	66	50	65	23	60	29	21	35	26	73	29	55	74
ID=OE9A096532T1;Parent=OE9A096532;Name=OE9A096532T1;product=OE9A096532P1;Description=gamma-glutamyl peptidase 3-like;Ontology_term=GO:0005829%2C GO:0006508%2C GO:0006541%2C GO:0008233%2C GO:0016740%2C GO:0019760	1.52853e-16	7.03647e-14	-3.16459	-2.84046	1868	2289	231	459	233	314	209	381	581	30	43	109	114	152	135
ID=OE9A096532T2;Parent=OE9A096532;Name=OE9A096532T2;product=OE9A096532P2;Description=gamma-glutamyl peptidase 5-like;Ontology_term=GO:0005829%2C GO:0006508%2C GO:0006541%2C GO:0008233%2C GO:0016740%2C GO:0019760	1.52853e-16	7.03647e-14	-3.16459	-2.84046	1868	2289	231	459	233	314	209	381	581	30	43	109	114	152	135
ID=OE9A096532T3;Parent=OE9A096532;Name=OE9A096532T3;product=OE9A096532P3;Description=gamma-glutamyl peptidase 3-like;Ontology_term=GO:0005829%2C GO:0006508%2C GO:0006541%2C GO:0008233%2C GO:0016740%2C GO:0019760	4.23449e-16	1.73272e-13	-3.17345	-2.83805	1787	2197	215	441	223	300	201	371	562	28	42	105	108	147	131
ID=OE9A018034T1;Parent=OE9A018034;Name=OE9A018034T1;product=OE9A018034P1;Description=lys-63-specific deubiquitinase BRCC36-like;Ontology_term=GO:0005515	8.89762e-09	5.43267e-07	-3.77327	-2.83781	81	439	13	31	20	25	17	18	16	26	59	60	18	21	22
ID=OE9A030211T3;Parent=OE9A030211;Name=OE9A030211T3;product=OE9A030211P3	8.99008e-18	5.33096e-15	-3.12867	-2.83519	228	284	39	47	29	66	43	178	70	15	29	39	21	45	26
ID=OE9A030211T2;Parent=OE9A030211;Name=OE9A030211T2;product=OE9A030211P2	8.99008e-18	5.33096e-15	-3.12867	-2.83519	228	284	39	47	29	66	43	178	70	15	29	39	21	45	26
ID=OE9A030211T1;Parent=OE9A030211;Name=OE9A030211T1;product=OE9A030211P1	8.99008e-18	5.33096e-15	-3.12867	-2.83519	228	284	39	47	29	66	43	178	70	15	29	39	21	45	26
ID=OE9A119872T1;Parent=OE9A119872;Name=OE9A119872T1;product=OE9A119872P1;Description=acid beta-fructofuranosidase-like;Ontology_term=GO:0004575%2C GO:0005773%2C GO:0005982%2C GO:0005985%2C GO:0016021%2C GO:0017177	1.39488e-07	5.84796e-06	-4.26578	-2.83481	36	351	11	9	12	35	18	87	96	80	68	67	159	251	241
ID=OE9A043952T2;Parent=OE9A043952;Name=OE9A043952T2;product=OE9A043952P2;Description=mitotic spindle checkpoint MAD2;Ontology_term=GO:0000776%2C GO:0005635%2C GO:0005737%2C GO:0005828%2C GO:0007094%2C GO:0010369	5.57771e-10	4.73071e-08	-3.5428	-2.83451	51	139	12	8	9	26	8	49	26	6	29	24	4	17	11
ID=OE9A043952T3;Parent=OE9A043952;Name=OE9A043952T3;product=OE9A043952P2	5.57771e-10	4.73071e-08	-3.5428	-2.83451	51	139	12	8	9	26	8	49	26	6	29	24	4	17	11
ID=OE9A043952T1;Parent=OE9A043952;Name=OE9A043952T1;product=OE9A043952P1;Description=mitotic spindle checkpoint MAD2;Ontology_term=GO:0000776%2C GO:0003677%2C GO:0005635%2C GO:0005737%2C GO:0005828%2C GO:0007094%2C GO:0010369	5.57771e-10	4.73071e-08	-3.5428	-2.83451	51	139	12	8	9	26	8	49	26	6	29	24	4	17	11
ID=OE9A041778T1;Parent=OE9A041778;Name=OE9A041778T1;product=OE9A041778P1	1.29543e-08	7.52601e-07	-3.80565	-2.83368	60	155	5	7	15	2	0	36	33	0	0	12	3	5	1
ID=OE9A049233T2;Parent=OE9A049233;Name=OE9A049233T2;product=OE9A049233P2;Description=feruloyl ortho-hydroxylase 1;Ontology_term=GO:0005506%2C GO:0016491%2C GO:0055114	1.76117e-20	1.98762e-17	-3.07113	-2.82922	309	516	58	84	45	95	61	230	165	32	127	164	49	110	105
ID=OE9A049233T1;Parent=OE9A049233;Name=OE9A049233T1;product=OE9A049233P1;Description=feruloyl ortho-hydroxylase 1;Ontology_term=GO:0016491%2C GO:0046872%2C GO:0055114	1.76117e-20	1.98762e-17	-3.07113	-2.82922	309	516	58	84	45	95	61	230	165	32	127	164	49	110	105
ID=OE9A086022T1;Parent=OE9A086022;Name=OE9A086022T1;product=OE9A086022P1;Description=histone H2B;Ontology_term=GO:0000786%2C GO:0003677%2C GO:0005634%2C GO:0046982	1.94836e-16	8.8572e-14	-3.15091	-2.82863	798	1384	137	235	98	229	158	630	329	86	332	396	102	239	244
ID=OE9A073185T1;Parent=OE9A073185;Name=OE9A073185T1;product=OE9A073185P1;Description=UDP-glycosyltransferase 87A1-like;Ontology_term=GO:0009813%2C GO:0043231%2C GO:0052696%2C GO:0080043%2C GO:0080044	4.99883e-10	4.31825e-08	-3.52421	-2.82652	104	425	18	28	32	95	72	54	107	282	281	308	101	200	165
ID=OE9A057297T1;Parent=OE9A057297;Name=OE9A057297T1;product=OE9A057297P1;Description=phospholipase A1-Igamma3, chloroplastic;Ontology_term=GO:0004806%2C GO:0008970%2C GO:0009395%2C GO:0009507%2C GO:0046486%2C GO:0047714	8.88048e-14	2.01748e-11	-3.23368	-2.82225	102	261	23	22	24	75	44	91	107	82	65	79	113	83	279
ID=OE9A065124T1;Parent=OE9A065124;Name=OE9A065124T1;product=OE9A065124P1;Description=probable carboxylesterase 8;Ontology_term=GO:0008152%2C GO:0016787	5.88813e-15	1.79914e-12	-3.18598	-2.82186	13672	21206	3130	3000	1283	7055	7190	23272	19290	3607	6006	5150	14025	12695	13682
ID=OE9A018517T1;Parent=OE9A018517;Name=OE9A018517T1;product=OE9A018517P1;Description=galactinol synthase 2-like;Ontology_term=GO:0005737%2C GO:0006012%2C GO:0046872%2C GO:0047216	1.13968e-23	2.27844e-20	-3.01895	-2.81934	718	1624	146	204	175	425	260	479	1770	196	120	184	874	345	1502
ID=OE9A094531T1;Parent=OE9A094531;Name=OE9A094531T1;product=OE9A094531P1;Description=DETOXIFICATION 56-like;Ontology_term=GO:0005886%2C GO:0006855%2C GO:0015238%2C GO:0015297%2C GO:0016021%2C GO:0071244%2C GO:1902456	1.74537e-09	1.27748e-07	-3.58046	-2.81587	84	83	6	12	10	14	18	44	25	237	168	98	17	40	58
ID=OE9A014603T6;Parent=OE9A014603;Name=OE9A014603T6;product=OE9A014603P5;Description=beta-glucosidase-like;Ontology_term=GO:0005975%2C GO:0006952%2C GO:0008422%2C GO:0102483	5.94489e-18	3.6812e-15	-3.09393	-2.81306	124289	142235	21145	28064	13503	57961	74806	142323	98147	45526	35726	35363	84285	83601	147386
ID=OE9A014603T13;Parent=OE9A014603;Name=OE9A014603T13;product=OE9A014603P2;Description=beta-glucosidase-like;Ontology_term=GO:0005975%2C GO:0006952%2C GO:0008422%2C GO:0102483	5.94489e-18	3.6812e-15	-3.09393	-2.81306	124289	142235	21145	28064	13503	57961	74806	142323	98147	45526	35726	35363	84285	83601	147386
ID=OE9A014603T3;Parent=OE9A014603;Name=OE9A014603T3;product=OE9A014603P3;Description=beta-glucosidase-like;Ontology_term=GO:0005975%2C GO:0006952%2C GO:0008422%2C GO:0102483	5.94489e-18	3.6812e-15	-3.09393	-2.81306	124289	142235	21145	28064	13503	57961	74806	142323	98147	45526	35726	35363	84285	83601	147386
ID=OE9A014603T12;Parent=OE9A014603;Name=OE9A014603T12;product=OE9A014603P7;Description=beta-glucosidase-like;Ontology_term=GO:0005975%2C GO:0006952%2C GO:0008422%2C GO:0102483	5.94489e-18	3.6812e-15	-3.09393	-2.81306	124289	142235	21145	28064	13503	57961	74806	142323	98147	45526	35726	35363	84285	83601	147386
ID=OE9A014603T4;Parent=OE9A014603;Name=OE9A014603T4;product=OE9A014603P1;Description=beta-glucosidase-like;Ontology_term=GO:0005975%2C GO:0006952%2C GO:0008422%2C GO:0102483	5.94489e-18	3.6812e-15	-3.09393	-2.81306	124289	142235	21145	28064	13503	57961	74806	142323	98147	45526	35726	35363	84285	83601	147386
ID=OE9A014603T2;Parent=OE9A014603;Name=OE9A014603T2;product=OE9A014603P2	5.94489e-18	3.6812e-15	-3.09393	-2.81306	124289	142235	21145	28064	13503	57961	74806	142323	98147	45526	35726	35363	84285	83601	147386
ID=OE9A014603T8;Parent=OE9A014603;Name=OE9A014603T8;product=OE9A014603P5	5.94489e-18	3.6812e-15	-3.09393	-2.81306	124289	142235	21145	28064	13503	57961	74806	142323	98147	45526	35726	35363	84285	83601	147386
ID=OE9A042544T1;Parent=OE9A042544;Name=OE9A042544T1;product=OE9A042544P1	1.60187e-36	1.60123e-32	-2.92839	-2.80968	909	1606	225	224	171	303	481	74	429	1221	1033	532	2608	2006	1462
ID=OE9A013020T1;Parent=OE9A013020;Name=OE9A013020T1;product=OE9A013020P1;Description=cysteine protease RD19A-like;Ontology_term=GO:0006508%2C GO:0008234	2.48564e-08	1.35456e-06	-3.804	-2.80642	58	223	18	12	5	18	14	26	37	1	10	1	15	11	8
ID=OE9A013680T1;Parent=OE9A013680;Name=OE9A013680T1;product=OE9A013680P1	2.73289e-11	3.33146e-09	-3.34586	-2.80152	82	130	11	20	9	45	5	88	62	0	26	26	2	39	5
ID=OE9A004200T1;Parent=OE9A004200;Name=OE9A004200T1;product=OE9A004200P1;Description=beta-glucosidase-like;Ontology_term=GO:0005975%2C GO:0006952%2C GO:0008422%2C GO:0102483	5.66288e-19	4.77402e-16	-3.0494	-2.79376	505	1374	138	130	134	452	366	1596	810	593	418	470	543	262	279
ID=OE9A093587T1;Parent=OE9A093587;Name=OE9A093587T1;product=OE9A093587P1;Description=UDP-glucuronic acid decarboxylase 6-like;Ontology_term=GO:0005982%2C GO:0005985%2C GO:0009117%2C GO:0048040	2.0275e-19	1.9434e-16	-3.04137	-2.79348	878	2086	267	230	157	708	412	1746	1941	58	380	331	141	167	350
ID=OE9A093285T1;Parent=OE9A093285;Name=OE9A093285T1;product=OE9A093285P1;Description=histone H4;Ontology_term=GO:0000786%2C GO:0003677%2C GO:0005634%2C GO:0006334%2C GO:0046982	1.09359e-12	1.87093e-10	-3.24071	-2.79324	415	689	50	124	51	88	44	140	67	35	136	170	31	62	44
ID=OE9A110547T1;Parent=OE9A110547;Name=OE9A110547T1;product=OE9A110547P1;Description=histone;Ontology_term=GO:0000786%2C GO:0003677%2C GO:0005634%2C GO:0009536%2C GO:0046982	1.02928e-17	6.0215e-15	-3.07087	-2.79174	263	415	49	71	35	74	47	187	129	26	106	127	40	87	85
ID=OE9A038749T1;Parent=OE9A038749;Name=OE9A038749T1;product=OE9A038749P1	1.52941e-10	1.55758e-08	-3.39512	-2.79148	4501	5181	1034	424	360	264	747	444	1637	3332	1453	4300	1274	2646	1417
ID=OE9A093587T6;Parent=OE9A093587;Name=OE9A093587T6;product=OE9A093587P4;Description=UDP-glucuronic acid decarboxylase 6-like;Ontology_term=GO:0005982%2C GO:0005985%2C GO:0009117%2C GO:0048040	2.49752e-19	2.29943e-16	-3.03791	-2.78967	880	2091	269	230	158	710	413	1750	1948	59	380	332	142	168	351
ID=OE9A093587T5;Parent=OE9A093587;Name=OE9A093587T5;product=OE9A093587P1	2.49752e-19	2.29943e-16	-3.03791	-2.78967	880	2091	269	230	158	710	413	1750	1948	59	380	332	142	168	351
ID=OE9A068753T1;Parent=OE9A068753;Name=OE9A068753T1;product=OE9A068753P1;Description=senescence-specific cysteine protease SAG39-like;Ontology_term=GO:0006508%2C GO:0008234	4.9164e-10	4.25756e-08	-3.44499	-2.78836	73	251	12	23	17	5	6	2	8	9	9	14	1	0	2
ID=OE9A053740T2;Parent=OE9A053740;Name=OE9A053740T2;product=OE9A053740P2;Description=L-ascorbate oxidase;Ontology_term=GO:0005507%2C GO:0005576%2C GO:0006118%2C GO:0008447%2C GO:0016722%2C GO:0019852%2C GO:0055114	1.05454e-16	4.98568e-14	-3.08733	-2.78724	619	742	109	142	68	368	172	724	249	218	341	370	357	543	501
ID=OE9A072111T1;Parent=OE9A072111;Name=OE9A072111T1;product=OE9A072111P1;Description=(3S,6E)-nerolidol synthase 1-like isoform X1;Ontology_term=GO:0000287%2C GO:0008152%2C GO:0010333	2.90867e-07	1.10372e-05	-4.1987	-2.78511	71	42	6	3	4	3	2	107	59	2	8	11	78	73	114
ID=OE9A018800T1;Parent=OE9A018800;Name=OE9A018800T1;product=OE9A018800P1	6.92127e-14	1.62515e-11	-3.17195	-2.78378	121	164	25	19	17	43	25	50	39	19	29	27	22	31	23
ID=OE9A119872T2;Parent=OE9A119872;Name=OE9A119872T2;product=OE9A119872P2;Description=acid vacuolar invertase;Ontology_term=GO:0004575%2C GO:0005773%2C GO:0005982%2C GO:0005985%2C GO:0016021%2C GO:0017177	2.72738e-07	1.0417e-05	-4.25045	-2.78361	36	374	11	9	14	35	18	102	101	91	72	81	188	285	279
ID=OE9A043294T1;Parent=OE9A043294;Name=OE9A043294T1;product=OE9A043294P1	5.91726e-13	1.08673e-10	-3.19983	-2.77627	1133	3337	335	377	161	1082	410	2155	1304	113	1760	1328	299	867	804
ID=OE9A043294T2;Parent=OE9A043294;Name=OE9A043294T2;product=OE9A043294P2	6.07068e-13	1.10619e-10	-3.19827	-2.77491	1126	3313	333	375	160	1075	407	2138	1297	113	1751	1318	296	859	797
ID=OE9A083574T1;Parent=OE9A083574;Name=OE9A083574T1;product=OE9A083574P1	1.31385e-14	3.64813e-12	-3.13037	-2.7748	434	667	49	114	78	113	57	122	97	25	85	91	38	50	56
ID=OE9A061151T1;Parent=OE9A061151;Name=OE9A061151T1;product=OE9A061151P1;Description=ethylene-responsive transcription factor SHINE 2 isoform X2;Ontology_term=GO:0003677%2C GO:0003700%2C GO:0005667%2C GO:0006355%2C GO:0045449	3.16927e-07	1.18843e-05	-4.1527	-2.76959	36	127	10	4	2	12	16	32	51	17	33	33	24	37	13
ID=OE9A036397T1;Parent=OE9A036397;Name=OE9A036397T1;product=OE9A036397P1;Description=uncharacterized protein LOC111371900;Ontology_term=GO:0005515	1.11678e-06	3.41834e-05	-7.50351	-2.76786	22	30	0	0	0	1	4	0	2	7	33	15	3	8	7
ID=OE9A019012T1;Parent=OE9A019012;Name=OE9A019012T1;product=OE9A019012P1;Description=kynurenine formamidase-like;Ontology_term=GO:0004061%2C GO:0019441%2C GO:0046487	2.79826e-08	1.49809e-06	-3.72012	-2.76762	102	261	5	21	23	12	7	24	21	54	64	30	73	71	61
ID=OE9A019012T2;Parent=OE9A019012;Name=OE9A019012T2;product=OE9A019012P2;Description=kynurenine formamidase-like;Ontology_term=GO:0004061%2C GO:0019441%2C GO:0046487	2.79826e-08	1.49809e-06	-3.72012	-2.76762	102	261	5	21	23	12	7	24	21	54	64	30	73	71	61
ID=OE9A035426T1;Parent=OE9A035426;Name=OE9A035426T1;product=OE9A035426P1	2.35208e-08	1.28981e-06	-3.66793	-2.76738	38	63	6	5	4	8	10	12	18	9	8	14	13	16	11
ID=OE9A061151T2;Parent=OE9A061151;Name=OE9A061151T2;product=OE9A061151P2;Description=ethylene-responsive transcription factor SHINE 2 isoform X2;Ontology_term=GO:0003677%2C GO:0003700%2C GO:0005667%2C GO:0006355%2C GO:0045449	3.24417e-07	1.21391e-05	-4.14494	-2.76631	36	126	10	4	2	12	16	32	51	17	30	33	24	37	13
ID=OE9A059061T1;Parent=OE9A059061;Name=OE9A059061T1;product=OE9A059061P1	7.49876e-14	1.73743e-11	-3.14588	-2.76522	163	175	25	29	22	158	115	617	1489	571	361	354	987	829	1235
ID=OE9A053740T1;Parent=OE9A053740;Name=OE9A053740T1;product=OE9A053740P1;Description=L-ascorbate oxidase;Ontology_term=GO:0005507%2C GO:0005576%2C GO:0006118%2C GO:0008447%2C GO:0016722%2C GO:0019852%2C GO:0055114	1.01361e-16	4.91246e-14	-3.05473	-2.76364	625	747	109	148	72	387	182	738	254	229	370	397	372	556	521
ID=OE9A116684T2;Parent=OE9A116684;Name=OE9A116684T2;product=OE9A116684P2;Description=probable phospholipid-transporting ATPase 8;Ontology_term=GO:0000139%2C GO:0000287%2C GO:0004012%2C GO:0005524%2C GO:0005802%2C GO:0005886%2C GO:0006812%2C GO:0015917%2C GO:0016021%2C GO:0045332%2C GO:0048194	9.84719e-19	7.74188e-16	-3.01267	-2.7623	561	853	147	108	80	310	253	594	1483	236	136	263	254	345	788
ID=OE9A116684T1;Parent=OE9A116684;Name=OE9A116684T1;product=OE9A116684P1;Description=probable phospholipid-transporting ATPase 8;Ontology_term=GO:0000139%2C GO:0000287%2C GO:0004012%2C GO:0005524%2C GO:0005802%2C GO:0005886%2C GO:0006812%2C GO:0015917%2C GO:0016021%2C GO:0045332%2C GO:0048194	9.84719e-19	7.74188e-16	-3.01267	-2.7623	561	853	147	108	80	310	253	594	1483	236	136	263	254	345	788
ID=OE9A069056T1;Parent=OE9A069056;Name=OE9A069056T1;product=OE9A069056P1;Description=photosynthetic NDH subunit of subcomplex B 3, chloroplastic;Ontology_term=GO:0006118%2C GO:0009055%2C GO:0009535%2C GO:0009773%2C GO:0010598%2C GO:0046872%2C GO:0051536	1.16027e-17	6.65462e-15	-3.03094	-2.76139	2541	5539	524	881	429	1432	492	3589	2045	1197	1978	2168	688	1617	1300
ID=OE9A120528T1;Parent=OE9A120528;Name=OE9A120528T1;product=OE9A120528P1;Description=WAT1-related At5g07050;Ontology_term=GO:0005886%2C GO:0016021%2C GO:0022857%2C GO:0055085	3.41208e-14	8.49644e-12	-3.12176	-2.75927	3668	4530	808	722	340	589	447	940	732	1993	2759	2253	1006	1402	1175
ID=OE9A060120T1;Parent=OE9A060120;Name=OE9A060120T1;product=OE9A060120P1	1.98375e-09	1.431e-07	-3.4546	-2.75317	168	466	58	26	19	95	88	456	562	222	170	304	502	697	877
ID=OE9A039238T2;Parent=OE9A039238;Name=OE9A039238T2;product=OE9A039238P2;Description=homeobox-leucine zipper ATHB-40-like;Ontology_term=GO:0005634%2C GO:0006355%2C GO:0043565	4.37708e-08	2.20024e-06	-3.72965	-2.75278	103	123	18	13	3	26	21	13	16	8	10	27	17	47	12
ID=OE9A061498T2;Parent=OE9A061498;Name=OE9A061498T2;product=OE9A061498P2;Description=axial regulator YABBY 5-like;Ontology_term=GO:0007275	2.60228e-09	1.83741e-07	-3.45987	-2.74691	126	448	41	17	31	38	37	46	88	76	44	64	65	89	75
ID=OE9A061498T3;Parent=OE9A061498;Name=OE9A061498T3;product=OE9A061498P3;Description=axial regulator YABBY 5-like;Ontology_term=GO:0007275	2.60228e-09	1.83741e-07	-3.45987	-2.74691	126	448	41	17	31	38	37	46	88	76	44	64	65	89	75
ID=OE9A021073T1;Parent=OE9A021073;Name=OE9A021073T1;product=OE9A021073P1;Description=probable WRKY transcription factor 20;Ontology_term=GO:0003700%2C GO:0005667%2C GO:0006355%2C GO:0043565%2C GO:0045449	2.09075e-25	5.62669e-22	-2.913	-2.74488	985	1188	193	215	160	176	82	95	206	148	160	115	251	216	340
ID=OE9A004200T5;Parent=OE9A004200;Name=OE9A004200T5;product=OE9A004200P5;Description=beta-glucosidase-like;Ontology_term=GO:0005975%2C GO:0006952%2C GO:0008422%2C GO:0102483	2.00184e-18	1.44405e-15	-2.98879	-2.74006	565	1551	168	152	152	509	428	1860	917	705	514	566	700	327	348
ID=OE9A004200T4;Parent=OE9A004200;Name=OE9A004200T4;product=OE9A004200P4;Description=beta-glucosidase-like;Ontology_term=GO:0005975%2C GO:0006952%2C GO:0008422%2C GO:0102483	2.00184e-18	1.44405e-15	-2.98879	-2.74006	565	1551	168	152	152	509	428	1860	917	705	514	566	700	327	348
ID=OE9A004200T3;Parent=OE9A004200;Name=OE9A004200T3;product=OE9A004200P3;Description=beta-glucosidase-like;Ontology_term=GO:0005975%2C GO:0006952%2C GO:0008422%2C GO:0102483	2.00184e-18	1.44405e-15	-2.98879	-2.74006	565	1551	168	152	152	509	428	1860	917	705	514	566	700	327	348
ID=OE9A004200T2;Parent=OE9A004200;Name=OE9A004200T2;product=OE9A004200P2;Description=beta-glucosidase-like;Ontology_term=GO:0005975%2C GO:0006952%2C GO:0008422%2C GO:0102483	2.00184e-18	1.44405e-15	-2.98879	-2.74006	565	1551	168	152	152	509	428	1860	917	705	514	566	700	327	348
ID=OE9A052509T1;Parent=OE9A052509;Name=OE9A052509T1;product=OE9A052509P1;Description=meiotic recombination SPO11-2;Ontology_term=GO:0000737%2C GO:0003677%2C GO:0003824%2C GO:0005524%2C GO:0005694	2.40438e-08	1.31642e-06	-3.61551	-2.73915	68	109	7	17	4	2	2	8	12	19	13	14	12	30	23
ID=OE9A074005T2;Parent=OE9A074005;Name=OE9A074005T2;product=OE9A074005P2;Description=potassium channel KAT3-like isoform X1;Ontology_term=GO:0005249%2C GO:0005515%2C GO:0006813%2C GO:0008076%2C GO:0034220	4.07528e-08	2.07235e-06	-3.65858	-2.73785	32	96	6	7	5	24	7	66	87	40	21	25	26	37	36
ID=OE9A001474T1;Parent=OE9A001474;Name=OE9A001474T1;product=OE9A001474P1;Description=NDR1 HIN1 1;Ontology_term=GO:0004871%2C GO:0006952%2C GO:0007165%2C GO:0009506%2C GO:0016021%2C GO:0046658	1.22376e-09	9.25715e-08	-3.38345	-2.73366	64	186	16	19	8	36	21	108	73	2	50	17	16	38	17
ID=OE9A060334T1;Parent=OE9A060334;Name=OE9A060334T1;product=OE9A060334P1;Description=WAT1-related At4g08300-like;Ontology_term=GO:0003333%2C GO:0005886%2C GO:0015171%2C GO:0016021%2C GO:0032973%2C GO:0043090%2C GO:0080144	7.15996e-10	5.85276e-08	-3.35638	-2.73232	82	87	11	14	8	28	45	30	49	16	47	32	62	72	50
ID=OE9A107414T1;Parent=OE9A107414;Name=OE9A107414T1;product=OE9A107414P1;Description=HEADING DATE 3A;Ontology_term=GO:0008429%2C GO:0009909%2C GO:0048573	2.07045e-06	5.77332e-05	-4.57835	-2.73115	39	32	2	1	3	9	8	16	61	13	9	7	11	16	22
ID=OE9A007048T1;Parent=OE9A007048;Name=OE9A007048T1;product=OE9A007048P1;Description=Scarecrow-like protein 1	4.40001e-25	1.06165e-21	-2.89288	-2.72579	302	497	61	76	66	173	118	926	691	24	75	116	74	177	106
ID=OE9A113524T1;Parent=OE9A113524;Name=OE9A113524T1;product=OE9A113524P1	2.7447e-12	4.23956e-10	-3.15493	-2.72405	188	177	24	34	25	16	8	4	7	66	39	53	42	39	41
ID=OE9A074076T1;Parent=OE9A074076;Name=OE9A074076T1;product=OE9A074076P1	9.02887e-11	9.70457e-09	-3.25142	-2.72361	69	154	18	16	9	48	22	61	29	11	28	45	7	13	27
ID=OE9A062112T1;Parent=OE9A062112;Name=OE9A062112T1;product=OE9A062112P1;Description=peroxidase 64-like;Ontology_term=GO:0004601%2C GO:0005576%2C GO:0006804%2C GO:0006979%2C GO:0009505%2C GO:0009664%2C GO:0020037%2C GO:0042744%2C GO:0046872%2C GO:0055114%2C GO:0098869	2.44208e-12	3.80573e-10	-3.14543	-2.72031	184	224	40	33	18	262	69	286	216	14	220	140	12	105	54
ID=OE9A062112T2;Parent=OE9A062112;Name=OE9A062112T2;product=OE9A062112P2;Description=peroxidase 64-like;Ontology_term=GO:0004601%2C GO:0005576%2C GO:0006804%2C GO:0006979%2C GO:0009505%2C GO:0009664%2C GO:0020037%2C GO:0042744%2C GO:0046872%2C GO:0055114%2C GO:0098869	2.44208e-12	3.80573e-10	-3.14543	-2.72031	184	224	40	33	18	262	69	286	216	14	220	140	12	105	54
ID=OE9A089368T1;Parent=OE9A089368;Name=OE9A089368T1;product=OE9A089368P1;Description=ninja-family AFP2-like;Ontology_term=GO:0007165	9.22929e-09	5.61558e-07	-3.4717	-2.71581	50	77	8	10	4	12	12	15	20	65	43	50	235	247	144
ID=OE9A074312T1;Parent=OE9A074312;Name=OE9A074312T1;product=OE9A074312P1;Description=EPIDERMAL PATTERNING FACTOR 9;Ontology_term=GO:0010375%2C GO:2000123	9.61636e-07	2.99722e-05	-4.51931	-2.7126	32	491	6	17	13	50	13	15	10	370	231	393	97	171	67
ID=OE9A047059T3;Parent=OE9A047059;Name=OE9A047059T3;product=OE9A047059P3	2.26826e-07	8.90155e-06	-3.86275	-2.71033	70	246	10	25	4	38	29	39	22	24	99	74	35	75	35
ID=OE9A047059T5;Parent=OE9A047059;Name=OE9A047059T5;product=OE9A047059P5	2.26826e-07	8.90155e-06	-3.86275	-2.71033	70	246	10	25	4	38	29	39	22	24	99	74	35	75	35
ID=OE9A047059T4;Parent=OE9A047059;Name=OE9A047059T4;product=OE9A047059P4	2.26826e-07	8.90155e-06	-3.86275	-2.71033	70	246	10	25	4	38	29	39	22	24	99	74	35	75	35
ID=OE9A042643T1;Parent=OE9A042643;Name=OE9A042643T1;product=OE9A042643P1	4.6871e-09	3.12646e-07	-3.41103	-2.70651	196	312	36	47	10	72	49	120	223	21	35	62	14	21	205
ID=OE9A096202T1;Parent=OE9A096202;Name=OE9A096202T1;product=OE9A096202P1;Description=basic leucine zipper 61-like;Ontology_term=GO:0003700%2C GO:0005667%2C GO:0006355%2C GO:0043565%2C GO:0045449	1.3853e-06	4.10209e-05	-4.36665	-2.70635	50	63	4	7	0	15	16	29	27	1	1	7	4	4	4
ID=OE9A096202T3;Parent=OE9A096202;Name=OE9A096202T3;product=OE9A096202P3;Description=basic leucine zipper 61-like;Ontology_term=GO:0003700%2C GO:0005667%2C GO:0006355%2C GO:0043565%2C GO:0045449	1.3853e-06	4.10209e-05	-4.36665	-2.70635	50	63	4	7	0	15	16	29	27	1	1	7	4	4	4
ID=OE9A096202T4;Parent=OE9A096202;Name=OE9A096202T4;product=OE9A096202P1	1.3853e-06	4.10209e-05	-4.36665	-2.70635	50	63	4	7	0	15	16	29	27	1	1	7	4	4	4
ID=OE9A115903T2;Parent=OE9A115903;Name=OE9A115903T2;product=OE9A115903P2	8.74453e-12	1.20685e-09	-3.15081	-2.70547	80	181	17	24	13	66	43	94	72	7	36	42	26	37	25
ID=OE9A115903T3;Parent=OE9A115903;Name=OE9A115903T3;product=OE9A115903P3;Description=probable microtubule-binding TANGLED;Ontology_term=GO:0000914%2C GO:0005875%2C GO:0009574%2C GO:0016021	8.74453e-12	1.20685e-09	-3.15081	-2.70547	80	181	17	24	13	66	43	94	72	7	36	42	26	37	25
ID=OE9A109046T1;Parent=OE9A109046;Name=OE9A109046T1;product=OE9A109046P1;Description=inorganic pyrophosphatase 1-like;Ontology_term=GO:0016311%2C GO:0016791	3.37717e-14	8.43955e-12	-3.03891	-2.70171	729	610	112	131	93	9	20	28	72	10	15	5	70	44	83
ID=OE9A097848T1;Parent=OE9A097848;Name=OE9A097848T1;product=OE9A097848P1	4.44248e-15	1.39394e-12	-3.00838	-2.699	398	414	82	68	52	60	61	102	133	64	71	138	184	192	109
ID=OE9A010175T1;Parent=OE9A010175;Name=OE9A010175T1;product=OE9A010175P1;Description=omega-hydroxypalmitate O-feruloyl transferase;Ontology_term=GO:0016102%2C GO:0042967%2C GO:0050638	1.30879e-06	3.91711e-05	-4.62714	-2.69761	118	173	16	7	0	27	5	65	152	0	2	25	22	15	19
ID=OE9A025415T1;Parent=OE9A025415;Name=OE9A025415T1;product=OE9A025415P1;Description=WAT1-related At5g07050-like;Ontology_term=GO:0005886%2C GO:0016021%2C GO:0022857%2C GO:0055085	2.25642e-08	1.2432e-06	-3.51206	-2.69632	1459	1409	180	292	54	211	168	292	243	105	303	502	57	109	70
ID=OE9A108839T1;Parent=OE9A108839;Name=OE9A108839T1;product=OE9A108839P1	3.10243e-22	4.71919e-19	-2.88135	-2.69527	355	735	101	101	71	45	71	115	386	169	146	89	2222	1577	1314
ID=OE9A074005T1;Parent=OE9A074005;Name=OE9A074005T1;product=OE9A074005P1;Description=potassium channel KAT3;Ontology_term=GO:0005249%2C GO:0005515%2C GO:0008076%2C GO:0071805	8.65248e-08	3.93393e-06	-3.63434	-2.69495	30	89	6	6	5	23	7	63	86	39	20	24	25	37	36
ID=OE9A062112T3;Parent=OE9A062112;Name=OE9A062112T3;product=OE9A062112P3;Description=peroxidase 64-like;Ontology_term=GO:0004601%2C GO:0005576%2C GO:0006804%2C GO:0006979%2C GO:0009505%2C GO:0009664%2C GO:0020037%2C GO:0042744%2C GO:0046872%2C GO:0055114%2C GO:0098869	5.97774e-12	8.62422e-10	-3.11984	-2.69087	160	203	36	30	16	238	64	256	199	12	200	131	12	98	46
ID=OE9A015661T1;Parent=OE9A015661;Name=OE9A015661T1;product=OE9A015661P1;Description=serine carboxypeptidase-like 42;Ontology_term=GO:0004185%2C GO:0051603	2.96478e-06	7.80188e-05	-4.7517	-2.69016	14	101	3	2	2	37	19	38	31	18	5	18	3	7	5
ID=OE9A118131T4;Parent=OE9A118131;Name=OE9A118131T4;product=OE9A118131P4;Description=thermospermine synthase ACAULIS5-like;Ontology_term=GO:0004766%2C GO:0005737%2C GO:0006525%2C GO:0006560%2C GO:0006596%2C GO:0010487%2C GO:0019482	9.61712e-12	1.3092e-09	-3.12134	-2.6854	116	262	32	33	15	71	69	171	128	13	44	52	40	97	57
ID=OE9A118131T3;Parent=OE9A118131;Name=OE9A118131T3;product=OE9A118131P3;Description=thermospermine synthase ACAULIS5-like;Ontology_term=GO:0004766%2C GO:0005737%2C GO:0006525%2C GO:0006560%2C GO:0006596%2C GO:0010487%2C GO:0019482	9.61712e-12	1.3092e-09	-3.12134	-2.6854	116	262	32	33	15	71	69	171	128	13	44	52	40	97	57
ID=OE9A008817T3;Parent=OE9A008817;Name=OE9A008817T3;product=OE9A008817P3;Description=probable boron transporter 7;Ontology_term=GO:0005452%2C GO:0006821%2C GO:0015701%2C GO:0016021	1.11318e-06	3.4103e-05	-4.19437	-2.68353	33	126	10	3	2	9	10	5	16	0	1	0	3	0	19
ID=OE9A024765T1;Parent=OE9A024765;Name=OE9A024765T1;product=OE9A024765P1;Description=tryptophan synthase beta chain 1;Ontology_term=GO:0000162%2C GO:0004834%2C GO:0005737%2C GO:0006571%2C GO:0009094%2C GO:0030170%2C GO:0032440%2C GO:0055114	1.2891e-06	3.86961e-05	-4.66599	-2.68162	253	592	50	4	6	26	18	81	61	2	2	20	9	12	25
ID=OE9A003159T1;Parent=OE9A003159;Name=OE9A003159T1;product=OE9A003159P1;Description=suppressor of disruption of TFIIS;Ontology_term=GO:0008152%2C GO:0016787	1.42982e-07	5.97297e-06	-3.69719	-2.68099	285	433	71	15	19	55	30	976	695	7	4	12	8	12	29
ID=OE9A003159T3;Parent=OE9A003159;Name=OE9A003159T3;product=OE9A003159P3;Description=suppressor of disruption of TFIIS;Ontology_term=GO:0008152%2C GO:0016787	1.42982e-07	5.97297e-06	-3.69719	-2.68099	285	433	71	15	19	55	30	976	695	7	4	12	8	12	29
ID=OE9A003159T2;Parent=OE9A003159;Name=OE9A003159T2;product=OE9A003159P2;Description=suppressor of disruption of TFIIS-like;Ontology_term=GO:0008152%2C GO:0016787	1.42982e-07	5.97297e-06	-3.69719	-2.68099	285	433	71	15	19	55	30	976	695	7	4	12	8	12	29
ID=OE9A003159T5;Parent=OE9A003159;Name=OE9A003159T5;product=OE9A003159P5;Description=suppressor of disruption of TFIIS;Ontology_term=GO:0008152%2C GO:0016787	1.42982e-07	5.97297e-06	-3.69719	-2.68099	285	433	71	15	19	55	30	976	695	7	4	12	8	12	29
ID=OE9A003159T4;Parent=OE9A003159;Name=OE9A003159T4;product=OE9A003159P4;Description=suppressor of disruption of TFIIS-like;Ontology_term=GO:0008152%2C GO:0016787	1.42982e-07	5.97297e-06	-3.69719	-2.68099	285	433	71	15	19	55	30	976	695	7	4	12	8	12	29
ID=OE9A099332T1;Parent=OE9A099332;Name=OE9A099332T1;product=OE9A099332P1	3.766e-21	4.97198e-18	-2.87434	-2.67974	336	477	83	70	60	114	111	152	138	136	101	209	133	145	159
ID=OE9A068431T1;Parent=OE9A068431;Name=OE9A068431T1;product=OE9A068431P1;Description=auxin-responsive SAUR41-like isoform X1;Ontology_term=GO:0009733	4.96607e-09	3.27817e-07	-3.35628	-2.6792	107	212	14	35	10	40	30	108	112	12	39	27	131	127	88
ID=OE9A068431T2;Parent=OE9A068431;Name=OE9A068431T2;product=OE9A068431P2;Description=auxin-responsive SAUR41-like isoform X1;Ontology_term=GO:0009733	4.96607e-09	3.27817e-07	-3.35628	-2.6792	107	212	14	35	10	40	30	108	112	12	39	27	131	127	88
ID=OE9A021073T2;Parent=OE9A021073;Name=OE9A021073T2;product=OE9A021073P2;Description=probable WRKY transcription factor 20 isoform X1;Ontology_term=GO:0003700%2C GO:0005667%2C GO:0006355%2C GO:0043565%2C GO:0045449	3.89237e-23	6.98352e-20	-2.85026	-2.6768	1009	1231	224	224	163	188	98	99	208	154	160	118	256	219	348
ID=OE9A036783T1;Parent=OE9A036783;Name=OE9A036783T1;product=OE9A036783P1;Description=SENESCENCE-ASSOCIATED GENE 21, mitochondrial-like;Ontology_term=GO:0006950	1.66266e-10	1.65962e-08	-3.19083	-2.67612	881	1171	239	114	84	180	241	34	20	54	28	74	30	22	77
ID=OE9A036783T2;Parent=OE9A036783;Name=OE9A036783T2;product=OE9A036783P2;Description=SENESCENCE-ASSOCIATED GENE 21, mitochondrial-like;Ontology_term=GO:0006950	1.66266e-10	1.65962e-08	-3.19083	-2.67612	881	1171	239	114	84	180	241	34	20	54	28	74	30	22	77
ID=OE9A021073T3;Parent=OE9A021073;Name=OE9A021073T3;product=OE9A021073P3;Description=probable WRKY transcription factor 20 isoform X2;Ontology_term=GO:0003700%2C GO:0005667%2C GO:0006355%2C GO:0043565%2C GO:0045449	4.25395e-23	7.44143e-20	-2.84976	-2.6761	1009	1230	224	224	163	188	98	99	208	154	160	118	256	219	348
ID=OE9A121930T1;Parent=OE9A121930;Name=OE9A121930T1;product=OE9A121930P1;Description=2-alkenal reductase (NADP(+)-dependent)-like;Ontology_term=GO:0008270%2C GO:0016491%2C GO:0055114	1.21475e-06	3.68219e-05	-4.31115	-2.67588	57	343	20	12	2	86	33	203	225	82	91	97	145	196	166
ID=OE9A075383T2;Parent=OE9A075383;Name=OE9A075383T2;product=OE9A075383P2;Description=dual specificity kinase splA-like;Ontology_term=GO:0006284%2C GO:0008725	1.53099e-06	4.48415e-05	-4.5771	-2.674	125	294	15	18	0	166	46	889	766	20	35	27	11	19	9
ID=OE9A060120T3;Parent=OE9A060120;Name=OE9A060120T3;product=OE9A060120P3	2.11067e-08	1.1712e-06	-3.45314	-2.67369	158	446	58	23	17	90	83	433	535	211	164	286	468	646	813
ID=OE9A068431T3;Parent=OE9A068431;Name=OE9A068431T3;product=OE9A068431P3;Description=auxin-responsive SAUR41-like isoform X1;Ontology_term=GO:0009733	5.59529e-09	3.62513e-07	-3.35021	-2.67264	106	212	14	35	10	40	30	107	112	12	39	26	130	126	88
ID=OE9A084770T1;Parent=OE9A084770;Name=OE9A084770T1;product=OE9A084770P1;Description=transcription factor HHO5-like;Ontology_term=GO:0003677	1.05981e-06	3.26828e-05	-4.11361	-2.67247	50	107	1	12	4	0	0	8	8	9	10	7	3	8	5
ID=OE9A084770T2;Parent=OE9A084770;Name=OE9A084770T2;product=OE9A084770P2;Description=transcription factor HHO5-like;Ontology_term=GO:0003677	1.05981e-06	3.26828e-05	-4.11361	-2.67247	50	107	1	12	4	0	0	8	8	9	10	7	3	8	5
ID=OE9A011561T1;Parent=OE9A011561;Name=OE9A011561T1;product=OE9A011561P1;Description=cell division control 2 homolog D;Ontology_term=GO:0005524%2C GO:0006468%2C GO:0008353%2C GO:0009069	1.76418e-09	1.28855e-07	-3.28263	-2.67229	63	124	14	16	6	26	20	102	45	8	32	25	6	26	34
ID=OE9A011561T2;Parent=OE9A011561;Name=OE9A011561T2;product=OE9A011561P2;Description=cell division control 2 homolog D;Ontology_term=GO:0005524%2C GO:0006468%2C GO:0008353%2C GO:0009069	1.76418e-09	1.28855e-07	-3.28263	-2.67229	63	124	14	16	6	26	20	102	45	8	32	25	6	26	34
ID=OE9A012502T1;Parent=OE9A012502;Name=OE9A012502T1;product=OE9A012502P1	2.28729e-12	3.61279e-10	-3.06891	-2.67195	189	210	37	38	20	0	2	74	97	0	0	0	15	31	13
ID=OE9A021073T4;Parent=OE9A021073;Name=OE9A021073T4;product=OE9A021073P4;Description=probable WRKY transcription factor 20 isoform X2;Ontology_term=GO:0003700%2C GO:0005667%2C GO:0006355%2C GO:0043565%2C GO:0045449	4.88408e-23	8.33535e-20	-2.84264	-2.66976	1009	1230	225	225	164	189	100	99	208	154	160	119	256	219	348
ID=OE9A083970T1;Parent=OE9A083970;Name=OE9A083970T1;product=OE9A083970P1;Description=histone H4-like;Ontology_term=GO:0000786%2C GO:0003677%2C GO:0005634%2C GO:0006334%2C GO:0006352%2C GO:0046982	1.20254e-22	2.00343e-19	-2.83905	-2.66373	413	596	81	114	77	126	114	300	238	101	223	202	190	275	212
ID=OE9A062139T1;Parent=OE9A062139;Name=OE9A062139T1;product=OE9A062139P1	1.97204e-06	5.55058e-05	-7.44999	-2.66119	23	26	0	0	0	1	8	10	37	0	0	0	5	0	9
ID=OE9A049753T2;Parent=OE9A049753;Name=OE9A049753T2;product=OE9A049753P2;Description=laccase-12-like;Ontology_term=GO:0005507%2C GO:0016722%2C GO:0046274%2C GO:0048046%2C GO:0052716%2C GO:0055114	4.0378e-08	2.05628e-06	-3.47809	-2.66042	85	242	25	22	6	164	56	251	208	12	247	132	9	79	31
ID=OE9A111457T1;Parent=OE9A111457;Name=OE9A111457T1;product=OE9A111457P1	4.46409e-07	1.57599e-05	-3.84702	-2.65985	190	1210	80	68	16	240	83	1284	778	2	31	43	5	21	12
ID=OE9A115903T1;Parent=OE9A115903;Name=OE9A115903T1;product=OE9A115903P1;Description=probable microtubule-binding TANGLED;Ontology_term=GO:0000914%2C GO:0005875%2C GO:0009574%2C GO:0016021	5.38745e-11	6.09e-09	-3.12577	-2.65963	76	159	16	23	11	65	41	74	65	7	34	40	23	31	18
ID=OE9A093170T2;Parent=OE9A093170;Name=OE9A093170T2;product=OE9A093170P2;Description=G2 mitotic-specific cyclin-2-like;Ontology_term=GO:0005634	9.24263e-11	9.88877e-09	-3.13899	-2.65609	75	104	11	14	14	20	12	43	30	1	19	12	9	14	11
ID=OE9A003564T2;Parent=OE9A003564;Name=OE9A003564T2;product=OE9A003564P2;Description=zinc finger Ran-binding domain-containing 2-like isoform X1;Ontology_term=GO:0008270	1.89012e-06	5.34797e-05	-4.6616	-2.64904	218	333	3	38	3	7	7	26	36	24	74	1	18	9	183
ID=OE9A110067T1;Parent=OE9A110067;Name=OE9A110067T1;product=OE9A110067P1;Description=DUF1218 domain-containing , partial;Ontology_term=GO:0016021	1.95067e-08	1.09281e-06	-3.38622	-2.64775	464	1231	150	112	33	606	318	1018	518	123	1119	991	64	252	156
ID=OE9A012860T1;Parent=OE9A012860;Name=OE9A012860T1;product=OE9A012860P1;Description=probable pectate lyase 8;Ontology_term=GO:0016021%2C GO:0030570%2C GO:0045490%2C GO:0046872	2.1628e-06	5.98208e-05	-5.08251	-2.64725	47	236	12	1	1	17	13	199	125	3	27	30	4	20	11
ID=OE9A089558T1;Parent=OE9A089558;Name=OE9A089558T1;product=OE9A089558P1;Description=lysine histidine transporter-like 8;Ontology_term=GO:0003333%2C GO:0015171%2C GO:0016020	4.24735e-09	2.8604e-07	-3.28507	-2.64719	158	261	11	37	33	8	21	11	94	3	3	5	23	19	47
ID=OE9A080715T3;Parent=OE9A080715;Name=OE9A080715T3;product=OE9A080715P3	2.7161e-12	4.20466e-10	-3.03058	-2.64532	119	208	22	37	17	60	43	127	71	27	59	68	21	50	43
ID=OE9A080715T4;Parent=OE9A080715;Name=OE9A080715T4;product=OE9A080715P3	4.51838e-13	8.59131e-11	-2.9957	-2.64409	124	212	22	38	20	63	44	132	76	29	64	71	22	51	45
ID=OE9A039836T1;Parent=OE9A039836;Name=OE9A039836T1;product=OE9A039836P1	9.74475e-09	5.89334e-07	-3.32723	-2.64385	195	309	35	52	11	28	21	286	156	6	14	33	38	32	83
ID=OE9A068866T1;Parent=OE9A068866;Name=OE9A068866T1;product=OE9A068866P1;Description=chitinase 1;Ontology_term=GO:0004568%2C GO:0005794%2C GO:0006032%2C GO:0009408%2C GO:0009414%2C GO:0009651%2C GO:0009735%2C GO:0009825%2C GO:0010053%2C GO:0010167%2C GO:0010337%2C GO:0016998%2C GO:0030244%2C GO:0030247%2C GO:0048046	8.54057e-09	5.2652e-07	-3.31723	-2.64344	1617	5317	599	476	161	2039	778	3476	2365	416	4840	3820	458	776	808
ID=OE9A068866T2;Parent=OE9A068866;Name=OE9A068866T2;product=OE9A068866P1	8.54057e-09	5.2652e-07	-3.31723	-2.64344	1617	5317	599	476	161	2039	778	3476	2365	416	4840	3820	458	776	808
ID=OE9A068866T3;Parent=OE9A068866;Name=OE9A068866T3;product=OE9A068866P1	8.54057e-09	5.2652e-07	-3.31723	-2.64344	1617	5317	599	476	161	2039	778	3476	2365	416	4840	3820	458	776	808
ID=OE9A043294T3;Parent=OE9A043294;Name=OE9A043294T3;product=OE9A043294P3	6.86574e-12	9.68567e-10	-3.0444	-2.64195	753	2197	235	288	120	755	280	1650	998	91	1362	953	224	648	646
ID=OE9A053781T1;Parent=OE9A053781;Name=OE9A053781T1;product=OE9A053781P1;Description=aquaporin TIP1-3;Ontology_term=GO:0005887%2C GO:0006833%2C GO:0009705%2C GO:0009992%2C GO:0015250%2C GO:0015254%2C GO:0015793%2C GO:0034220%2C GO:0042807	4.35533e-07	1.54304e-05	-3.76504	-2.6408	49	284	18	7	15	7	8	11	12	3	16	8	14	23	2
ID=OE9A119872T3;Parent=OE9A119872;Name=OE9A119872T3;product=OE9A119872P3;Description=acid vacuolar invertase;Ontology_term=GO:0004575%2C GO:0005773%2C GO:0005982%2C GO:0005985%2C GO:0016021%2C GO:0017177	1.60092e-06	4.65779e-05	-4.18268	-2.63724	25	286	8	8	11	25	15	77	82	77	62	69	165	248	256
ID=OE9A056307T1;Parent=OE9A056307;Name=OE9A056307T1;product=OE9A056307P1;Description=outer envelope pore 16-2, chloroplastic;Ontology_term=GO:0016021	1.11442e-06	3.41261e-05	-3.90825	-2.63606	24	87	3	7	3	22	37	3	60	17	26	21	144	77	78
ID=OE9A086653T1;Parent=OE9A086653;Name=OE9A086653T1;product=OE9A086653P1;Description=uncharacterized protein LOC111397377;Ontology_term=GO:0016021	2.69043e-11	3.31435e-09	-3.06713	-2.63521	75	195	18	23	17	29	24	50	65	30	39	31	35	56	42
ID=OE9A003564T3;Parent=OE9A003564;Name=OE9A003564T3;product=OE9A003564P3;Description=zinc finger Ran-binding domain-containing 2-like isoform X1;Ontology_term=GO:0008270	2.28886e-06	6.26589e-05	-4.65881	-2.62819	224	337	3	39	3	7	7	28	38	24	75	1	21	9	192
ID=OE9A075913T1;Parent=OE9A075913;Name=OE9A075913T1;product=OE9A075913P1;Description=transcription factor MYC2-like;Ontology_term=GO:0046983	1.04936e-12	1.80852e-10	-2.98562	-2.62693	259	267	49	55	30	89	158	347	488	166	243	207	755	439	1614
ID=OE9A080715T2;Parent=OE9A080715;Name=OE9A080715T2;product=OE9A080715P2	5.43136e-13	1.00807e-10	-2.97289	-2.6264	129	218	22	40	22	66	47	135	79	32	70	76	23	52	47
ID=OE9A080715T5;Parent=OE9A080715;Name=OE9A080715T5;product=OE9A080715P4	5.43136e-13	1.00807e-10	-2.97289	-2.6264	129	218	22	40	22	66	47	135	79	32	70	76	23	52	47
ID=OE9A037591T1;Parent=OE9A037591;Name=OE9A037591T1;product=OE9A037591P1;Description=laccase-4-like;Ontology_term=GO:0005507%2C GO:0046274%2C GO:0048046%2C GO:0052716%2C GO:0055114	1.22189e-07	5.22922e-06	-3.50981	-2.62447	456	1785	159	152	35	872	617	1927	1228	205	2072	1551	135	599	497
ID=OE9A045273T1;Parent=OE9A045273;Name=OE9A045273T1;product=OE9A045273P1;Description=core histone H2A H2B H3 H4;Ontology_term=GO:0000786%2C GO:0003677%2C GO:0005634%2C GO:0046982	3.38334e-18	2.29844e-15	-2.84313	-2.62434	473	959	120	165	87	141	135	508	332	100	339	319	110	284	224
ID=OE9A025825T1;Parent=OE9A025825;Name=OE9A025825T1;product=OE9A025825P1;Description=glutamine dumper 3;Ontology_term=GO:0016021	5.55408e-10	4.72786e-08	-3.1424	-2.62366	72	174	18	23	10	21	28	9	23	46	51	61	59	80	63
ID=OE9A059417T1;Parent=OE9A059417;Name=OE9A059417T1;product=OE9A059417P1;Description=transcription factor MYB44-like;Ontology_term=GO:0003677	3.99051e-06	9.94742e-05	-5.50252	-2.62334	86	31	1	5	0	14	7	88	57	2	2	10	0	10	3
ID=OE9A051997T1;Parent=OE9A051997;Name=OE9A051997T1;product=OE9A051997P1;Description=EF-hand domain;Ontology_term=GO:0005509	5.64952e-18	3.6812e-15	-2.84515	-2.62323	3354	3938	613	911	501	312	569	187	570	856	324	603	767	937	777
ID=OE9A084460T1;Parent=OE9A084460;Name=OE9A084460T1;product=OE9A084460P1;md5=29312a662e51e61274301d0bd683dc49;INTERPRO=<table><tr><th>DB</th><th>ID</th><th>Description</th></tr><tr><td>Coils</td><td>Coil</td><td></td></tr><tr><td>PANTHER</td><td>PTHR14326</td><td></td></tr><tr><td>Pfam</td><td>PF06886</td><td>Targeting protein for Xklp2 (TPX2)</td></tr></table>;Description=Germin-like protein sub…	2.308e-06	6.31087e-05	-4.19309	-2.62219	52	102	8	8	0	32	6	86	40	6	74	46	6	33	9
ID=OE9A043647T1;Parent=OE9A043647;Name=OE9A043647T1;product=OE9A043647P1;Description=zinc finger CONSTANS-LIKE 4;Ontology_term=GO:0005515	1.2903e-07	5.47225e-06	-3.5099	-2.62115	364	371	82	30	18	81	23	138	86	13	10	71	7	10	17
ID=OE9A043647T3;Parent=OE9A043647;Name=OE9A043647T3;product=OE9A043647P3;Description=zinc finger CONSTANS-LIKE 4;Ontology_term=GO:0005515	1.2903e-07	5.47225e-06	-3.5099	-2.62115	364	371	82	30	18	81	23	138	86	13	10	71	7	10	17
ID=OE9A095734T1;Parent=OE9A095734;Name=OE9A095734T1;product=OE9A095734P1;Description=G2 mitotic-specific cyclin-2-like;Ontology_term=GO:0005634	4.98487e-11	5.70869e-09	-3.06029	-2.62066	169	347	53	42	20	32	12	127	51	3	17	15	19	50	57
ID=OE9A017968T1;Parent=OE9A017968;Name=OE9A017968T1;product=OE9A017968P1;Description=TOG array regulator of axonemal microtubules 1;Ontology_term=GO:0005488	2.83326e-10	2.62234e-08	-3.11193	-2.62003	129	307	31	46	16	53	30	125	63	9	52	62	22	32	34
ID=OE9A093170T1;Parent=OE9A093170;Name=OE9A093170T1;product=OE9A093170P1;Description=G2 mitotic-specific cyclin-2-like;Ontology_term=GO:0005634	8.4167e-11	9.14493e-09	-3.07499	-2.61954	75	105	12	15	14	21	12	45	33	1	21	13	12	16	12
ID=OE9A093170T3;Parent=OE9A093170;Name=OE9A093170T3;product=OE9A093170P3;Description=G2 mitotic-specific cyclin-2-like;Ontology_term=GO:0005634	8.4167e-11	9.14493e-09	-3.07499	-2.61954	75	105	12	15	14	21	12	45	33	1	21	13	12	16	12
ID=OE9A031612T1;Parent=OE9A031612;Name=OE9A031612T1;product=OE9A031612P1	2.13469e-07	8.50619e-06	-3.56709	-2.61793	8486	8391	1090	1656	235	1497	1477	11807	4153	675	1737	1898	2824	3121	4871
ID=OE9A062789T1;Parent=OE9A062789;Name=OE9A062789T1;product=OE9A062789P1;Description=mitochondrial amidoxime reducing component 2-like;Ontology_term=GO:0003824%2C GO:0030151%2C GO:0030170	5.49074e-12	7.97091e-10	-3.00178	-2.61613	84	159	18	17	21	20	36	83	68	43	25	38	35	27	40
ID=OE9A096707T1;Parent=OE9A096707;Name=OE9A096707T1;product=OE9A096707P1	5.39729e-07	1.85127e-05	-3.71886	-2.61369	1543	1967	73	404	69	20	34	1	6	989	1825	1897	270	690	547
ID=OE9A110616T1;Parent=OE9A110616;Name=OE9A110616T1;product=OE9A110616P1;Description=serine carboxypeptidase-like 45;Ontology_term=GO:0004185%2C GO:0016747%2C GO:0019748%2C GO:0051603	6.97583e-07	2.29053e-05	-3.70749	-2.61236	33	64	4	8	2	23	3	15	12	13	46	35	12	18	12
ID=OE9A064226T3;Parent=OE9A064226;Name=OE9A064226T3;product=OE9A064226P3;Description=probable aquaporin PIP2-8;Ontology_term=GO:0005773%2C GO:0005887%2C GO:0006833%2C GO:0009506%2C GO:0009992%2C GO:0015250%2C GO:0015254%2C GO:0015793%2C GO:0034220	2.21649e-09	1.58257e-07	-3.18019	-2.61199	273	928	62	128	46	185	90	386	256	43	395	296	104	165	129
ID=OE9A050496T1;Parent=OE9A050496;Name=OE9A050496T1;product=OE9A050496P1;Description=syntaxin-112-like;Ontology_term=GO:0005484%2C GO:0005622%2C GO:0006886%2C GO:0016021%2C GO:0016192%2C GO:0061025	2.45901e-09	1.7486e-07	-3.18332	-2.61117	83	204	15	31	12	36	24	79	66	12	27	27	26	41	49
ID=OE9A083685T1;Parent=OE9A083685;Name=OE9A083685T1;product=OE9A083685P1;Description=lamin;Ontology_term=GO:0006118%2C GO:0009055%2C GO:0016021	1.13064e-08	6.7045e-07	-3.26645	-2.61035	177	386	24	67	19	47	12	167	77	10	92	84	43	58	31
ID=OE9A025415T3;Parent=OE9A025415;Name=OE9A025415T3;product=OE9A025415P3;Description=WAT1-related At5g07050-like;Ontology_term=GO:0005886%2C GO:0016021%2C GO:0022857%2C GO:0055085	9.89682e-08	4.37461e-06	-3.44647	-2.60955	1635	1554	212	343	59	231	192	341	280	128	339	606	70	127	83
ID=OE9A025415T2;Parent=OE9A025415;Name=OE9A025415T2;product=OE9A025415P2;Description=WAT1-related At5g07050-like;Ontology_term=GO:0005886%2C GO:0016021%2C GO:0022857%2C GO:0055085	9.89682e-08	4.37461e-06	-3.44647	-2.60955	1635	1554	212	343	59	231	192	341	280	128	339	606	70	127	83
ID=OE9A070100T1;Parent=OE9A070100;Name=OE9A070100T1;product=OE9A070100P1;Description=non-specific lipid-transfer 1-like;Ontology_term=GO:0006869%2C GO:0008289	3.53442e-07	1.30921e-05	-3.62128	-2.60919	4216	20257	2138	594	603	9392	5897	9086	19570	9049	4598	6037	11214	12162	9585
ID=OE9A050496T2;Parent=OE9A050496;Name=OE9A050496T2;product=OE9A050496P1	2.48671e-09	1.76649e-07	-3.17906	-2.60862	83	203	15	31	12	36	24	79	66	11	27	27	26	40	48
ID=OE9A106323T1;Parent=OE9A106323;Name=OE9A106323T1;product=OE9A106323P1;Description=probable glutathione S-transferase;Ontology_term=GO:0004364%2C GO:0004601%2C GO:0005515%2C GO:0005737%2C GO:0006749%2C GO:0006803%2C GO:0006804%2C GO:0006979%2C GO:0009407%2C GO:0098869	2.13944e-09	1.53068e-07	-3.17224	-2.60765	81	169	26	14	11	53	38	79	66	25	29	37	15	41	22
ID=OE9A058054T1;Parent=OE9A058054;Name=OE9A058054T1;product=OE9A058054P1;Description=metallothionein type 3;Ontology_term=GO:0046872	6.13028e-18	3.7627e-15	-2.82064	-2.60369	42878	41088	8555	8134	7295	6931	6387	6816	11029	1379	1366	3060	2587	2424	1894
ID=OE9A080715T1;Parent=OE9A080715;Name=OE9A080715T1;product=OE9A080715P1	8.19804e-14	1.87462e-11	-2.91051	-2.6028	129	220	25	40	23	67	49	135	79	32	71	76	24	53	55
ID=OE9A053366T1;Parent=OE9A053366;Name=OE9A053366T1;product=OE9A053366P1;Description=probable pectate lyase 5;Ontology_term=GO:0030570%2C GO:0045490%2C GO:0046872	3.661e-07	1.3458e-05	-8.52705	-2.60232	10	118	0	0	0	0	0	75	24	0	1	3	5	1	1
ID=OE9A053366T2;Parent=OE9A053366;Name=OE9A053366T2;product=OE9A053366P2;Description=probable pectate lyase 5;Ontology_term=GO:0030570%2C GO:0045490%2C GO:0046872	3.661e-07	1.3458e-05	-8.52705	-2.60232	10	118	0	0	0	0	0	75	24	0	1	3	5	1	1
ID=OE9A053366T3;Parent=OE9A053366;Name=OE9A053366T3;product=OE9A053366P3;Description=probable pectate lyase 5;Ontology_term=GO:0030570%2C GO:0045490%2C GO:0046872	3.661e-07	1.3458e-05	-8.52705	-2.60232	10	118	0	0	0	0	0	78	24	0	1	3	5	2	1
ID=OE9A076474T1;Parent=OE9A076474;Name=OE9A076474T1;product=OE9A076474P1;Description=AAA-ATPase At4g25835-like;Ontology_term=GO:0005524	1.73171e-24	3.78659e-21	-2.74991	-2.6021	1555	2183	294	426	351	229	304	446	622	117	174	256	220	246	166
ID=OE9A102067T1;Parent=OE9A102067;Name=OE9A102067T1;product=OE9A102067P1;Description=histone H4;Ontology_term=GO:0000786%2C GO:0003677%2C GO:0005634%2C GO:0006334%2C GO:0046982	5.35566e-11	6.06385e-09	-3.02483	-2.59793	455	1014	78	184	74	189	110	439	253	59	242	301	93	170	172
ID=OE9A077395T1;Parent=OE9A077395;Name=OE9A077395T1;product=OE9A077395P1;Description=ECERIFERUM 26-like;Ontology_term=GO:0016747	1.30581e-06	3.91308e-05	-7.88695	-2.59431	41	19	0	0	0	32	6	17	48	1	0	1	2	2	4
ID=OE9A068408T1;Parent=OE9A068408;Name=OE9A068408T1;product=OE9A068408P1;Description=subtilisin-like protease;Ontology_term=GO:0004252%2C GO:0006508	3.25732e-06	8.43839e-05	-4.6597	-2.59309	51	445	23	7	2	6	19	2	0	8	3	19	15	10	17
ID=OE9A022486T1;Parent=OE9A022486;Name=OE9A022486T1;product=OE9A022486P1;Description=glutathione S-transferase U17-like;Ontology_term=GO:0005515%2C GO:0016740	2.74088e-08	1.47187e-06	-3.2827	-2.58905	142	621	66	42	26	151	61	236	210	131	206	270	284	550	390
ID=OE9A118729T1;Parent=OE9A118729;Name=OE9A118729T1;product=OE9A118729P1	3.1482e-06	8.21044e-05	-4.15241	-2.58754	67	43	1	6	6	17	3	9	3	1	45	22	1	11	12
ID=OE9A104719T1;Parent=OE9A104719;Name=OE9A104719T1;product=OE9A104719P1	2.94642e-08	1.57259e-06	-3.28289	-2.58662	100	358	42	25	15	6	11	7	8	35	49	7	66	59	50
ID=OE9A013675T1;Parent=OE9A013675;Name=OE9A013675T1;product=OE9A013675P1	3.41006e-11	4.05108e-09	-2.99597	-2.58607	196	223	26	52	27	32	28	66	86	161	121	100	1280	1113	667
ID=OE9A120866T1;Parent=OE9A120866;Name=OE9A120866T1;product=OE9A120866P1	7.92707e-09	4.92167e-07	-3.19389	-2.58365	177	179	37	30	12	61	59	255	258	22	56	44	106	144	173
ID=OE9A120866T2;Parent=OE9A120866;Name=OE9A120866T2;product=OE9A120866P2	7.92707e-09	4.92167e-07	-3.19389	-2.58365	177	179	37	30	12	61	59	255	258	22	56	44	106	144	173
ID=OE9A119526T1;Parent=OE9A119526;Name=OE9A119526T1;product=OE9A119526P1;Description=early nodulin 1;Ontology_term=GO:0006118%2C GO:0009055%2C GO:0016021%2C GO:0046658	3.40917e-15	1.10952e-12	-2.83627	-2.57593	450	724	78	152	85	221	112	215	117	37	116	165	43	87	56
ID=OE9A091793T1;Parent=OE9A091793;Name=OE9A091793T1;product=OE9A091793P1	1.94708e-06	5.50025e-05	-3.81546	-2.57531	21	76	3	5	4	26	8	56	82	6	11	17	8	8	12
ID=OE9A114981T1;Parent=OE9A114981;Name=OE9A114981T1;product=OE9A114981P1;Description=probable 6-phosphogluconolactonase 4, chloroplastic;Ontology_term=GO:0005975%2C GO:0006098%2C GO:0017057	1.51711e-18	1.14145e-15	-2.77579	-2.57521	13414	15153	2999	3336	2004	1435	2336	11018	12639	8441	7596	4719	16864	17552	23351
ID=OE9A107543T1;Parent=OE9A107543;Name=OE9A107543T1;product=OE9A107543P1;Description=developmental SEPALLATA 1-like isoform X1;Ontology_term=GO:0003677%2C GO:0003700%2C GO:0005634%2C GO:0005667%2C GO:0006355%2C GO:0045449%2C GO:0046983	9.41672e-09	5.71968e-07	-3.18255	-2.57439	242	984	63	125	48	42	61	30	738	24	41	28	27	62	32
ID=OE9A107543T2;Parent=OE9A107543;Name=OE9A107543T2;product=OE9A107543P2;Description=developmental SEPALLATA 1-like isoform X1;Ontology_term=GO:0003677%2C GO:0003700%2C GO:0005634%2C GO:0005667%2C GO:0006355%2C GO:0045449%2C GO:0046983	9.41672e-09	5.71968e-07	-3.18255	-2.57439	242	984	63	125	48	42	61	30	738	24	41	28	27	62	32
ID=OE9A060129T5;Parent=OE9A060129;Name=OE9A060129T5;product=OE9A060129P4;Description=thermospermine synthase ACAULIS5-like;Ontology_term=GO:0004766%2C GO:0005737%2C GO:0006525%2C GO:0006560%2C GO:0006596%2C GO:0010487%2C GO:0019482	4.61693e-09	3.08259e-07	-3.14215	-2.57276	408	617	80	119	29	221	102	486	319	38	198	150	91	243	139
ID=OE9A034483T1;Parent=OE9A034483;Name=OE9A034483T1;product=OE9A034483P1	5.92369e-07	2.00175e-05	-3.59687	-2.57273	244	309	59	22	9	0	5	56	326	23	4	22	173	264	131
ID=OE9A036806T1;Parent=OE9A036806;Name=OE9A036806T1;product=OE9A036806P1;Description=CASP 2B1;Ontology_term=GO:0005886%2C GO:0016021	2.92374e-06	7.71999e-05	-4.11193	-2.57236	58	331	25	4	8	75	88	79	151	71	75	83	69	168	40
ID=OE9A036806T2;Parent=OE9A036806;Name=OE9A036806T2;product=OE9A036806P2;Description=CASP 2B1;Ontology_term=GO:0005886%2C GO:0016021	2.92374e-06	7.71999e-05	-4.11193	-2.57236	58	331	25	4	8	75	88	79	151	71	75	83	69	168	40
ID=OE9A060129T2;Parent=OE9A060129;Name=OE9A060129T2;product=OE9A060129P2;Description=thermospermine synthase ACAULIS5-like;Ontology_term=GO:0005737%2C GO:0006596%2C GO:0010487	3.92418e-09	2.66069e-07	-3.13157	-2.57126	356	516	73	98	25	180	85	458	310	25	167	128	86	231	131
ID=OE9A060129T3;Parent=OE9A060129;Name=OE9A060129T3;product=OE9A060129P3;Description=thermospermine synthase ACAULIS5-like;Ontology_term=GO:0004766%2C GO:0005737%2C GO:0006525%2C GO:0006560%2C GO:0006596%2C GO:0010487%2C GO:0019482	3.92418e-09	2.66069e-07	-3.13157	-2.57126	356	516	73	98	25	180	85	458	310	25	167	128	86	231	131
ID=OE9A013033T1;Parent=OE9A013033;Name=OE9A013033T1;product=OE9A013033P1	2.64395e-25	6.85194e-22	-2.70746	-2.57078	19465	27342	4575	5829	3535	4549	6930	2275	9578	6859	2678	8876	8849	10655	7203
ID=OE9A100048T1;Parent=OE9A100048;Name=OE9A100048T1;product=OE9A100048P1;Description=anthocyanidin 3-O-glucosyltransferase-like;Ontology_term=GO:0008152%2C GO:0016758	2.62709e-12	4.07589e-10	-2.91775	-2.56981	226	229	33	51	37	82	68	49	80	161	180	202	253	341	262
ID=OE9A100196T1;Parent=OE9A100196;Name=OE9A100196T1;product=OE9A100196P1;Description=EF-hand domain;Ontology_term=GO:0005509	2.84996e-15	9.63369e-13	-2.81876	-2.56438	3716	4630	799	1060	493	402	779	349	1112	923	366	698	1366	1665	1360
ID=OE9A009322T1;Parent=OE9A009322;Name=OE9A009322T1;product=OE9A009322P1;Description=glucomannan 4-beta-mannosyltransferase 9-like;Ontology_term=GO:0016021%2C GO:0016740	2.59171e-09	1.8355e-07	-3.0972	-2.56312	327	865	116	100	37	269	199	259	518	312	733	842	473	471	557
ID=OE9A027931T1;Parent=OE9A027931;Name=OE9A027931T1;product=OE9A027931P1;Description=pollen profilin;Ontology_term=GO:0003779%2C GO:0005737%2C GO:0005856	1.10689e-06	3.39528e-05	-3.67935	-2.56251	38	222	6	17	11	10	4	15	18	12	28	22	34	33	29
ID=OE9A110993T1;Parent=OE9A110993;Name=OE9A110993T1;product=OE9A110993P1	4.966e-07	1.71686e-05	-3.53088	-2.56225	218	493	65	40	9	196	85	482	184	22	222	195	18	64	36
ID=OE9A035069T1;Parent=OE9A035069;Name=OE9A035069T1;product=OE9A035069P1	2.75364e-07	1.05116e-05	-3.4433	-2.56192	726	4092	376	272	100	524	169	1836	745	306	261	1187	113	245	89
ID=OE9A032838T1;Parent=OE9A032838;Name=OE9A032838T1;product=OE9A032838P1;Description=Phospho phosphatase;Ontology_term=GO:0006470%2C GO:0008138%2C GO:0016021	1.05514e-17	6.10165e-15	-2.77093	-2.56114	195	273	43	49	40	48	49	49	78	52	39	74	55	85	51
ID=OE9A066847T1;Parent=OE9A066847;Name=OE9A066847T1;product=OE9A066847P1;Description=E2F transcription factor-like E2FE;Ontology_term=GO:0003677%2C GO:0003700%2C GO:0005634%2C GO:0005667%2C GO:0006355%2C GO:0045449	5.50462e-08	2.67851e-06	-3.26158	-2.55758	42	75	6	11	6	29	10	39	17	5	21	29	12	17	20
ID=OE9A118920T1;Parent=OE9A118920;Name=OE9A118920T1;product=OE9A118920P1;Description=tubulin alpha chain;Ontology_term=GO:0003924%2C GO:0005200%2C GO:0005525%2C GO:0005737%2C GO:0005874%2C GO:0007017	8.58325e-12	1.19401e-09	-2.91618	-2.55512	934	2792	330	378	175	637	338	2166	1843	116	1344	1160	355	695	642
ID=OE9A107322T2;Parent=OE9A107322;Name=OE9A107322T2;product=OE9A107322P1	6.27665e-07	2.1034e-05	-3.54337	-2.55352	376	462	40	95	12	228	215	203	286	269	141	206	159	132	326
ID=OE9A079468T1;Parent=OE9A079468;Name=OE9A079468T1;product=OE9A079468P1;Description=E3 ubiquitin- ligase RHA1B-like;Ontology_term=GO:0005515%2C GO:0008270%2C GO:0016021	2.92297e-15	9.83298e-13	-2.8057	-2.55346	236	323	45	49	59	99	67	267	163	57	139	120	69	72	96
ID=OE9A111489T7;Parent=OE9A111489;Name=OE9A111489T7;product=OE9A111489P2	1.24518e-06	3.76038e-05	-3.67107	-2.55249	74	110	2	17	9	6	4	6	7	11	20	17	11	29	25
ID=OE9A111489T6;Parent=OE9A111489;Name=OE9A111489T6;product=OE9A111489P5	1.24518e-06	3.76038e-05	-3.67107	-2.55249	74	110	2	17	9	6	4	6	7	11	20	17	11	29	25
ID=OE9A048340T1;Parent=OE9A048340;Name=OE9A048340T1;product=OE9A048340P1;Description=basic leucine zipper 4-like;Ontology_term=GO:0003700%2C GO:0005667%2C GO:0006355%2C GO:0043565%2C GO:0045449	3.0267e-06	7.94389e-05	-3.84091	-2.55108	35	37	5	3	2	5	7	9	4	6	11	8	34	80	38
ID=OE9A048139T3;Parent=OE9A048139;Name=OE9A048139T3;product=OE9A048139P1;Description=glucosidase 2 subunit beta;Ontology_term=GO:0005515%2C GO:0016020	2.8247e-12	4.33443e-10	-2.88789	-2.54991	452	1597	150	195	137	178	175	162	203	262	167	219	308	284	272
ID=OE9A077041T1;Parent=OE9A077041;Name=OE9A077041T1;product=OE9A077041P1;Description=adenylate isopentenyltransferase 5, chloroplastic-like;Ontology_term=GO:0008033%2C GO:0009536%2C GO:0009824	5.97648e-13	1.09473e-10	-2.86017	-2.5479	2242	1923	474	411	295	520	603	159	451	332	373	444	1437	1151	993
ID=OE9A033048T1;Parent=OE9A033048;Name=OE9A033048T1;product=OE9A033048P1;Description=early nodulin 2;Ontology_term=GO:0006118%2C GO:0009055	1.14709e-11	1.53762e-09	-2.90748	-2.54552	1235	3118	311	540	213	202	287	885	2787	438	669	701	1762	1546	1554
ID=OE9A021393T1;Parent=OE9A021393;Name=OE9A021393T1;product=OE9A021393P1;Description=Membrane lipo;Ontology_term=GO:0004596%2C GO:0006474%2C GO:0016021%2C GO:0031248%2C GO:0042967	5.21883e-09	3.40964e-07	-3.09818	-2.54549	82	151	9	25	17	33	28	59	42	14	24	33	26	44	25
ID=OE9A021393T2;Parent=OE9A021393;Name=OE9A021393T2;product=OE9A021393P2;Description=Membrane lipo;Ontology_term=GO:0016021	5.21883e-09	3.40964e-07	-3.09818	-2.54549	82	151	9	25	17	33	28	56	39	14	24	33	24	43	25
ID=OE9A111489T1;Parent=OE9A111489;Name=OE9A111489T1;product=OE9A111489P1	1.01818e-06	3.1566e-05	-3.59425	-2.54379	61	97	2	14	9	5	4	6	6	11	18	14	10	26	23
ID=OE9A068431T4;Parent=OE9A068431;Name=OE9A068431T4;product=OE9A068431P1	5.78915e-08	2.80137e-06	-3.23575	-2.54202	94	184	12	34	10	37	30	92	96	11	35	23	98	98	77
ID=OE9A107322T1;Parent=OE9A107322;Name=OE9A107322T1;product=OE9A107322P1;Description=amino acid permease 3-like;Ontology_term=GO:0003333%2C GO:0005886%2C GO:0015171%2C GO:0016021	7.48e-07	2.41751e-05	-3.53401	-2.54075	376	462	40	96	12	228	216	203	286	269	142	206	159	132	326
ID=OE9A119756T1;Parent=OE9A119756;Name=OE9A119756T1;product=OE9A119756P1	1.52903e-11	1.99235e-09	-2.90616	-2.54021	290	529	39	91	74	229	109	342	298	56	174	192	95	134	148
ID=OE9A095734T2;Parent=OE9A095734;Name=OE9A095734T2;product=OE9A095734P2;Description=G2 mitotic-specific cyclin-2-like;Ontology_term=GO:0005634	2.86459e-10	2.64086e-08	-2.97784	-2.53978	193	390	64	51	23	40	18	148	57	3	27	20	23	54	64
ID=OE9A095734T3;Parent=OE9A095734;Name=OE9A095734T3;product=OE9A095734P3;Description=G2 mitotic-specific cyclin-2-like;Ontology_term=GO:0005634	2.86459e-10	2.64086e-08	-2.97784	-2.53978	193	390	64	51	23	40	18	148	57	3	27	20	23	54	64
ID=OE9A095734T4;Parent=OE9A095734;Name=OE9A095734T4;product=OE9A095734P4;Description=G2 mitotic-specific cyclin-2-like;Ontology_term=GO:0005634	2.86459e-10	2.64086e-08	-2.97784	-2.53978	193	390	64	51	23	40	18	148	57	3	27	20	23	54	64
ID=OE9A086304T1;Parent=OE9A086304;Name=OE9A086304T1;product=OE9A086304P1;Description=phospholipase A1-Igamma3, chloroplastic;Ontology_term=GO:0004806%2C GO:0008970%2C GO:0009395%2C GO:0009507%2C GO:0046486%2C GO:0047714	4.59499e-07	1.61163e-05	-3.44725	-2.53746	479	647	133	31	35	955	722	1134	1826	329	299	589	549	316	1981
ID=OE9A047380T2;Parent=OE9A047380;Name=OE9A047380T2;product=OE9A047380P1	2.7967e-07	1.06701e-05	-3.3743	-2.53675	68	309	21	32	10	100	83	96	46	40	165	151	34	63	52
ID=OE9A039557T1;Parent=OE9A039557;Name=OE9A039557T1;product=OE9A039557P1;Description=glutamine synthetase nodule isozyme;Ontology_term=GO:0004356%2C GO:0005524%2C GO:0005737%2C GO:0006542%2C GO:0009252%2C GO:0009399	7.49726e-07	2.42197e-05	-3.51094	-2.53472	59	274	26	17	7	24	14	26	22	22	49	36	9	5	13
ID=OE9A049753T1;Parent=OE9A049753;Name=OE9A049753T1;product=OE9A049753P1;Description=laccase-12-like;Ontology_term=GO:0005507%2C GO:0016722%2C GO:0046274%2C GO:0048046%2C GO:0052716%2C GO:0055114	1.46865e-07	6.12423e-06	-3.29849	-2.53383	90	246	29	26	7	171	56	269	221	13	266	139	10	82	37
ID=OE9A068173T1;Parent=OE9A068173;Name=OE9A068173T1;product=OE9A068173P1;Description=basic 7S globulin-like;Ontology_term=GO:0004190%2C GO:0006508%2C GO:0030163	2.40967e-07	9.34123e-06	-3.35186	-2.53371	213	355	46	53	9	44	75	440	314	92	192	140	295	20	574
ID=OE9A056199T1;Parent=OE9A056199;Name=OE9A056199T1;product=OE9A056199P1;Description=SMAX1-LIKE 3-like;Ontology_term=GO:0019538	2.86309e-13	5.77337e-11	-2.82962	-2.53283	200	231	34	51	35	34	46	10	46	11	54	30	24	27	28
ID=OE9A052389T3;Parent=OE9A052389;Name=OE9A052389T3;product=OE9A052389P3;Description=homeobox-leucine zipper HAT14-like;Ontology_term=GO:0003700%2C GO:0005667%2C GO:0006355%2C GO:0043565%2C GO:0045449	3.98696e-06	9.94742e-05	-3.92774	-2.532	44	112	2	14	3	40	25	40	86	18	31	48	23	63	22
ID=OE9A052389T4;Parent=OE9A052389;Name=OE9A052389T4;product=OE9A052389P1	3.98696e-06	9.94742e-05	-3.92774	-2.532	44	112	2	14	3	40	25	40	86	18	31	48	23	63	22
ID=OE9A052389T2;Parent=OE9A052389;Name=OE9A052389T2;product=OE9A052389P2;Description=homeobox-leucine zipper HAT14-like;Ontology_term=GO:0003677	3.98696e-06	9.94742e-05	-3.92774	-2.532	44	112	2	14	3	40	25	40	86	18	31	48	23	63	22
ID=OE9A068431T5;Parent=OE9A068431;Name=OE9A068431T5;product=OE9A068431P3	6.73204e-08	3.19575e-06	-3.22449	-2.53153	93	183	12	34	10	37	30	91	95	11	35	22	97	98	76
ID=OE9A040899T1;Parent=OE9A040899;Name=OE9A040899T1;product=OE9A040899P1;Description=uncharacterized protein LOC111378878;Ontology_term=GO:0030001%2C GO:0046872	6.65806e-08	3.17788e-06	-3.22266	-2.53139	62	128	17	16	5	48	29	20	6	15	98	62	1	8	3
ID=OE9A091532T1;Parent=OE9A091532;Name=OE9A091532T1;product=OE9A091532P1;Description=calcium uniporter 4, mitochondrial-like;Ontology_term=GO:0006810%2C GO:0015292%2C GO:0016021	1.94186e-06	5.4877e-05	-3.70682	-2.53129	88	126	2	20	10	1	2	0	5	31	41	49	27	66	64
ID=OE9A115263T1;Parent=OE9A115263;Name=OE9A115263T1;product=OE9A115263P1	1.32229e-08	7.62135e-07	-3.11371	-2.52949	199	417	49	68	17	113	77	320	162	44	266	256	112	191	132
ID=OE9A110117T1;Parent=OE9A110117;Name=OE9A110117T1;product=OE9A110117P1;Description=glucuronoxylan 4-O-methyltransferase 1;Ontology_term=GO:0008168%2C GO:0016021%2C GO:0032259%2C GO:0045492	1.18319e-07	5.08853e-06	-3.24831	-2.52109	94	231	27	29	7	114	70	300	138	21	333	208	16	100	77
ID=OE9A020529T1;Parent=OE9A020529;Name=OE9A020529T1;product=OE9A020529P1;Description=transcription factor MYB86;Ontology_term=GO:0003677	2.28469e-07	8.93863e-06	-3.31254	-2.51999	543	355	34	117	45	55	49	224	311	287	298	316	164	297	224
ID=OE9A020529T2;Parent=OE9A020529;Name=OE9A020529T2;product=OE9A020529P2;Description=transcription factor MYB86;Ontology_term=GO:0003677	2.28469e-07	8.93863e-06	-3.31254	-2.51999	543	355	34	117	45	55	49	224	311	287	298	316	164	297	224
ID=OE9A096826T1;Parent=OE9A096826;Name=OE9A096826T1;product=OE9A096826P1;Description=phosphate transporter PHO1 homolog 1 isoform X2;Ontology_term=GO:0005802%2C GO:0005886%2C GO:0006817%2C GO:0016021	1.74697e-06	5.00774e-05	-3.64105	-2.51993	186	332	39	37	4	40	28	74	75	17	30	81	84	81	80
ID=OE9A075792T1;Parent=OE9A075792;Name=OE9A075792T1;product=OE9A075792P1;Description=transcription factor MYB8-like;Ontology_term=GO:0003677	4.54176e-09	3.0382e-07	-3.04262	-2.51945	237	680	34	95	69	281	156	506	526	188	193	187	948	593	1008
ID=OE9A086600T1;Parent=OE9A086600;Name=OE9A086600T1;product=OE9A086600P1;Description=21 kDa -like;Ontology_term=GO:0004857	9.76607e-08	4.32501e-06	-3.22701	-2.51861	125	745	65	49	40	24	53	73	30	14	52	91	2	7	6
ID=OE9A048984T1;Parent=OE9A048984;Name=OE9A048984T1;product=OE9A048984P1;Description=secoisolariciresinol dehydrogenase-like;Ontology_term=GO:0016491%2C GO:0055114	3.95733e-07	1.43845e-05	-3.3726	-2.51852	377	357	38	94	17	1	1	0	0	9	6	2	0	0	0
ID=OE9A047380T1;Parent=OE9A047380;Name=OE9A047380T1;product=OE9A047380P1;Description=actin;Ontology_term=GO:0005524	3.43734e-07	1.27935e-05	-3.35141	-2.51852	67	304	21	32	10	98	82	96	45	40	164	148	34	63	52
ID=OE9A108388T1;Parent=OE9A108388;Name=OE9A108388T1;product=OE9A108388P1;Description=probable CCR4-associated factor 1 homolog 7;Ontology_term=GO:0000289%2C GO:0003676%2C GO:0004535%2C GO:0005634%2C GO:0016740%2C GO:0051252	5.70653e-07	1.94022e-05	-3.39589	-2.51681	30	61	4	7	5	15	6	38	14	10	14	19	10	10	12
ID=OE9A079468T2;Parent=OE9A079468;Name=OE9A079468T2;product=OE9A079468P2;Description=E3 ubiquitin- ligase RHA1B-like;Ontology_term=GO:0005515%2C GO:0008270%2C GO:0016021	8.10314e-13	1.43885e-10	-2.82145	-2.51636	190	258	37	35	49	80	47	213	129	51	112	96	59	61	78
ID=OE9A024893T1;Parent=OE9A024893;Name=OE9A024893T1;product=OE9A024893P1;Description=uncharacterized protein LOC111394094;Ontology_term=GO:0016021	9.55579e-07	2.97996e-05	-8.23386	-2.51433	57	16	0	0	0	0	14	37	5	0	0	0	0	0	0
ID=OE9A061114T3;Parent=OE9A061114;Name=OE9A061114T3;product=OE9A061114P1	7.14019e-10	5.84343e-08	-2.96076	-2.51282	1093	1920	286	351	106	113	169	46	96	741	629	463	1490	1647	1002
ID=OE9A027745T1;Parent=OE9A027745;Name=OE9A027745T1;product=OE9A027745P1	1.18868e-10	1.25006e-08	-2.90631	-2.51044	137	306	45	44	20	59	23	171	116	16	93	68	12	52	14
ID=OE9A027104T1;Parent=OE9A027104;Name=OE9A027104T1;product=OE9A027104P1;Description=dehydrin Xero 1;Ontology_term=GO:0006950%2C GO:0009415	6.88344e-27	2.18931e-23	-2.62825	-2.51019	1027	1643	296	315	212	366	371	235	3285	1089	1068	756	5331	3188	3175
ID=OE9A061114T1;Parent=OE9A061114;Name=OE9A061114T1;product=OE9A061114P1;Description=CONSTANS-like 1;Ontology_term=GO:0005515%2C GO:0005634%2C GO:0008270%2C GO:0009416%2C GO:0009909	8.08962e-10	6.48393e-08	-2.95695	-2.50813	1093	1920	287	352	106	114	170	46	99	741	629	463	1493	1648	1005
ID=OE9A061114T2;Parent=OE9A061114;Name=OE9A061114T2;product=OE9A061114P2;Description=constans-1, partial;Ontology_term=GO:0005634%2C GO:0008270%2C GO:0009416%2C GO:0009909	8.08962e-10	6.48393e-08	-2.95695	-2.50813	1093	1920	287	352	106	114	170	46	99	741	629	463	1493	1648	1005
ID=OE9A077850T1;Parent=OE9A077850;Name=OE9A077850T1;product=OE9A077850P1;Description=vacuolar cation proton exchanger 3;Ontology_term=GO:0006885%2C GO:0015369%2C GO:0016021%2C GO:0070588	3.28258e-06	8.48185e-05	-3.75814	-2.50774	37	170	16	6	4	125	99	0	0	89	90	87	0	0	0
ID=OE9A017042T1;Parent=OE9A017042;Name=OE9A017042T1;product=OE9A017042P1;Description=potassium transporter 8-like;Ontology_term=GO:0015079%2C GO:0016021%2C GO:0071805	5.80341e-10	4.86319e-08	-2.94494	-2.50707	1679	1528	417	208	218	304	968	1624	3714	327	186	269	868	966	1594
ID=OE9A118024T1;Parent=OE9A118024;Name=OE9A118024T1;product=OE9A118024P1	3.69671e-13	7.16527e-11	-2.79297	-2.50527	10838	15188	2091	3737	1563	2503	2023	8026	5391	2001	5097	4054	2864	4496	4012
ID=OE9A018844T1;Parent=OE9A018844;Name=OE9A018844T1;product=OE9A018844P1;Description=agamous-like MADS-box AGL9 homolog;Ontology_term=GO:0001708%2C GO:0003677%2C GO:0003700%2C GO:0005634%2C GO:0005667%2C GO:0006355%2C GO:0010093%2C GO:0045449%2C GO:0046983%2C GO:0048481%2C GO:0048833	1.45119e-06	4.27728e-05	-3.54252	-2.50444	50	423	23	18	24	0	0	0	0	2	0	0	0	0	2
ID=OE9A007955T1;Parent=OE9A007955;Name=OE9A007955T1;product=OE9A007955P1	3.72721e-06	9.4269e-05	-3.73659	-2.50432	22	86	7	4	3	6	7	14	12	2	11	17	9	7	10
ID=OE9A007955T3;Parent=OE9A007955;Name=OE9A007955T3;product=OE9A007955P3	3.72721e-06	9.4269e-05	-3.73659	-2.50432	22	86	7	4	3	6	7	14	12	2	11	17	9	7	10
ID=OE9A007955T2;Parent=OE9A007955;Name=OE9A007955T2;product=OE9A007955P2	3.72721e-06	9.4269e-05	-3.73659	-2.50432	22	86	7	4	3	6	7	14	12	2	11	17	9	7	10
ID=OE9A066563T1;Parent=OE9A066563;Name=OE9A066563T1;product=OE9A066563P1;Description=bidirectional sugar transporter N3-like;Ontology_term=GO:0008643%2C GO:0016021%2C GO:0051119	9.45199e-08	4.21258e-06	-3.19185	-2.50387	222	1193	62	79	113	42	152	48	66	494	249	137	6562	3547	2156
ID=OE9A066563T2;Parent=OE9A066563;Name=OE9A066563T2;product=OE9A066563P2;Description=bidirectional sugar transporter N3-like;Ontology_term=GO:0008643%2C GO:0016021%2C GO:0051119	9.45199e-08	4.21258e-06	-3.19185	-2.50387	222	1193	62	79	113	42	152	48	66	494	249	137	6561	3546	2156
ID=OE9A066563T3;Parent=OE9A066563;Name=OE9A066563T3;product=OE9A066563P3;Description=bidirectional sugar transporter N3-like;Ontology_term=GO:0008643%2C GO:0016021%2C GO:0051119	9.45199e-08	4.21258e-06	-3.19185	-2.50387	222	1193	62	79	113	42	152	48	66	494	249	137	6561	3546	2156
ID=OE9A048443T1;Parent=OE9A048443;Name=OE9A048443T1;product=OE9A048443P1;Description=cyclin-D6-1 isoform X1;Ontology_term=GO:0005634	6.18784e-12	8.87246e-10	-2.82827	-2.49967	104	223	24	38	23	83	76	70	133	42	50	45	44	81	37
ID=OE9A048443T2;Parent=OE9A048443;Name=OE9A048443T2;product=OE9A048443P2;Description=cyclin-D6-1 isoform X1;Ontology_term=GO:0005634	6.18784e-12	8.87246e-10	-2.82827	-2.49967	104	223	24	38	23	83	76	69	133	42	50	45	44	81	37
ID=OE9A007955T5;Parent=OE9A007955;Name=OE9A007955T5;product=OE9A007955P5	3.8604e-06	9.70607e-05	-3.72477	-2.49901	22	85	7	4	3	6	7	13	12	2	11	17	8	6	10
ID=OE9A007955T6;Parent=OE9A007955;Name=OE9A007955T6;product=OE9A007955P6	3.8604e-06	9.70607e-05	-3.72477	-2.49901	22	85	7	4	3	6	7	13	12	2	11	17	8	6	10
ID=OE9A031489T1;Parent=OE9A031489;Name=OE9A031489T1;product=OE9A031489P1;Description=wall-associated receptor kinase-like 15;Ontology_term=GO:0016021%2C GO:0030247	3.96408e-21	5.13656e-18	-2.65389	-2.49891	1064	1380	213	286	255	351	367	280	278	102	187	150	148	97	135
ID=OE9A083685T2;Parent=OE9A083685;Name=OE9A083685T2;product=OE9A083685P2;Description=lamin;Ontology_term=GO:0006118%2C GO:0009055%2C GO:0016020	1.75799e-07	7.17261e-06	-3.21828	-2.49255	128	259	16	50	13	31	10	137	60	5	68	58	36	48	28
ID=OE9A106272T1;Parent=OE9A106272;Name=OE9A106272T1;product=OE9A106272P1;Description=trans-resveratrol di-O-methyltransferase-like;Ontology_term=GO:0008171%2C GO:0008757%2C GO:0019438%2C GO:0032259%2C GO:0046983	3.24677e-07	1.21423e-05	-3.27661	-2.49097	388	1701	148	183	45	817	855	822	608	262	269	270	59	109	78
ID=OE9A048984T2;Parent=OE9A048984;Name=OE9A048984T2;product=OE9A048984P2;Description=secoisolariciresinol dehydrogenase-like;Ontology_term=GO:0016491%2C GO:0055114	4.53671e-07	1.59599e-05	-3.31224	-2.48939	390	378	44	100	18	2	1	0	0	12	8	3	0	0	0
ID=OE9A048984T3;Parent=OE9A048984;Name=OE9A048984T3;product=OE9A048984P2	4.53671e-07	1.59599e-05	-3.31224	-2.48939	390	378	44	100	18	2	1	0	0	12	8	3	0	0	0
ID=OE9A007805T1;Parent=OE9A007805;Name=OE9A007805T1;product=OE9A007805P1;Description=galactinol synthase 1;Ontology_term=GO:0005737%2C GO:0006012%2C GO:0010325%2C GO:0046872%2C GO:0047216%2C GO:0052576%2C GO:0070417	2.99765e-08	1.59507e-06	-3.0745	-2.48553	1397	1509	160	144	360	361	340	167	719	2256	991	1798	906	1576	1686
ID=OE9A091073T1;Parent=OE9A091073;Name=OE9A091073T1;product=OE9A091073P1;Description=gibberellin 20 oxidase 1-D-like;Ontology_term=GO:0005506%2C GO:0009416%2C GO:0009686%2C GO:0009740%2C GO:0009826%2C GO:0009908%2C GO:0016707%2C GO:0045544%2C GO:0055114	7.93792e-10	6.39162e-08	-2.91977	-2.48483	325	239	59	51	45	132	66	50	34	11	17	16	92	62	64
ID=OE9A001176T1;Parent=OE9A001176;Name=OE9A001176T1;product=OE9A001176P1;Description=nodulation H;Ontology_term=GO:0008146%2C GO:0016021	6.26829e-17	3.1783e-14	-2.6847	-2.48442	421	628	90	143	82	103	136	62	101	43	46	40	28	29	42
ID=OE9A001176T2;Parent=OE9A001176;Name=OE9A001176T2;product=OE9A001176P2;Description=nodulation H;Ontology_term=GO:0008146%2C GO:0016021	6.26829e-17	3.1783e-14	-2.6847	-2.48442	421	628	90	143	82	103	136	62	101	43	46	40	28	29	42
ID=OE9A112169T1;Parent=OE9A112169;Name=OE9A112169T1;product=OE9A112169P1;Description=metallothionein type 2;Ontology_term=GO:0046872	6.52125e-19	5.36829e-16	-2.65802	-2.4841	11338	12204	2623	2841	2005	1612	1508	2978	4069	2340	2200	3027	5040	4481	3874
ID=OE9A001176T3;Parent=OE9A001176;Name=OE9A001176T3;product=OE9A001176P2	6.73657e-17	3.39116e-14	-2.6818	-2.48176	420	627	90	143	82	103	136	62	100	43	44	40	28	28	39
ID=OE9A099707T2;Parent=OE9A099707;Name=OE9A099707T2;product=OE9A099707P2;Description=EH domain-containing 1-like;Ontology_term=GO:0005509%2C GO:0005525%2C GO:0005737%2C GO:0005886%2C GO:0006897%2C GO:0009506%2C GO:0032956%2C GO:0043231%2C GO:0051260	1.33508e-11	1.74614e-09	-2.81217	-2.47949	103	267	33	37	25	67	41	144	69	18	70	69	35	56	88
ID=OE9A102491T2;Parent=OE9A102491;Name=OE9A102491T2;product=OE9A102491P1	2.18596e-06	6.02901e-05	-3.54762	-2.47945	3261	4432	475	777	77	1238	1234	1572	2325	1631	985	1155	1236	843	2431
ID=OE9A066563T4;Parent=OE9A066563;Name=OE9A066563T4;product=OE9A066563P4;Description=bidirectional sugar transporter N3-like;Ontology_term=GO:0008643%2C GO:0016021%2C GO:0051119	1.77365e-07	7.22855e-06	-3.18831	-2.47864	209	1133	57	74	110	40	144	46	62	466	233	129	6129	3284	2032
ID=OE9A102491T1;Parent=OE9A102491;Name=OE9A102491T1;product=OE9A102491P1;Description=amino acid permease 3-like;Ontology_term=GO:0003333%2C GO:0005886%2C GO:0015171%2C GO:0016021	2.30288e-06	6.29935e-05	-3.55095	-2.47696	3261	4432	475	775	76	1237	1233	1572	2324	1630	983	1154	1234	843	2427
ID=OE9A017042T2;Parent=OE9A017042;Name=OE9A017042T2;product=OE9A017042P2;Description=potassium transporter 8-like;Ontology_term=GO:0015079%2C GO:0016021%2C GO:0071805	2.04994e-09	1.47267e-07	-2.93147	-2.47421	1487	1282	366	179	194	273	875	1440	3233	270	148	220	700	792	1287
ID=OE9A110747T1;Parent=OE9A110747;Name=OE9A110747T1;product=OE9A110747P1;Description=BIC1-like, partial;Ontology_term=GO:0016020	5.89407e-10	4.92736e-08	-2.8925	-2.47332	127	159	16	31	28	5	10	4	4	42	72	89	145	231	171
ID=OE9A001176T4;Parent=OE9A001176;Name=OE9A001176T4;product=OE9A001176P3;Description=nodulation H;Ontology_term=GO:0008146%2C GO:0016021	9.87261e-17	4.83081e-14	-2.67341	-2.47314	419	621	90	143	82	103	136	61	100	43	43	40	28	27	39
ID=OE9A010429T2;Parent=OE9A010429;Name=OE9A010429T2;product=OE9A010429P1	3.81213e-06	9.60887e-05	-3.60798	-2.47261	29	70	4	9	2	17	7	22	3	13	33	31	20	68	26
ID=OE9A072212T1;Parent=OE9A072212;Name=OE9A072212T1;product=OE9A072212P1;Description=probable WRKY transcription factor 2;Ontology_term=GO:0003700%2C GO:0005667%2C GO:0006355%2C GO:0043565%2C GO:0045449	3.34606e-06	8.61724e-05	-3.61603	-2.47248	29	225	9	15	10	3	9	16	25	5	4	5	13	14	10
ID=OE9A104000T1;Parent=OE9A104000;Name=OE9A104000T1;product=OE9A104000P1	2.41643e-08	1.32199e-06	-3.03722	-2.4718	198	169	22	49	22	35	29	0	0	19	14	39	0	0	0
ID=OE9A038243T1;Parent=OE9A038243;Name=OE9A038243T1;product=OE9A038243P1;Description=transmembrane 45B-like;Ontology_term=GO:0016020	1.99552e-08	1.11615e-06	-3.02278	-2.47029	98	160	12	34	15	20	8	12	16	14	41	45	12	4	15
ID=OE9A001176T5;Parent=OE9A001176;Name=OE9A001176T5;product=OE9A001176P4;Description=uncharacterized protein LOC111379471, partial;Ontology_term=GO:0016021	5.6805e-17	3.01118e-14	-2.66284	-2.46762	414	612	90	141	82	103	136	60	99	42	42	40	28	26	38
ID=OE9A017668T4;Parent=OE9A017668;Name=OE9A017668T4;product=OE9A017668P4	1.25378e-09	9.46383e-08	-2.8983	-2.46447	177	432	57	68	25	122	73	228	150	24	102	103	56	88	146
ID=OE9A026088T1;Parent=OE9A026088;Name=OE9A026088T1;product=OE9A026088P1;Description=CURVATURE THYLAKOID 1B, chloroplastic-like;Ontology_term=GO:0009579%2C GO:0016021	1.24067e-06	3.75323e-05	-3.38248	-2.46321	182	1044	31	63	97	224	75	52	103	602	710	974	389	787	626
ID=OE9A017668T2;Parent=OE9A017668;Name=OE9A017668T2;product=OE9A017668P2	1.82729e-10	1.7983e-08	-2.84132	-2.4625	258	624	85	101	40	172	99	315	198	34	134	150	77	131	195
ID=OE9A017668T3;Parent=OE9A017668;Name=OE9A017668T3;product=OE9A017668P3	1.82729e-10	1.7983e-08	-2.84132	-2.4625	258	624	85	101	40	172	99	315	198	34	134	150	77	131	195
ID=OE9A017668T1;Parent=OE9A017668;Name=OE9A017668T1;product=OE9A017668P1	1.82729e-10	1.7983e-08	-2.84132	-2.4625	258	624	85	101	40	172	99	315	198	34	134	150	77	131	195
ID=OE9A102500T1;Parent=OE9A102500;Name=OE9A102500T1;product=OE9A102500P1;Description=F-box LRR-repeat 3;Ontology_term=GO:0005515	3.76567e-18	2.50944e-15	-2.63718	-2.45954	504	590	116	131	100	346	276	116	332	147	55	427	234	294	53
ID=OE9A102500T2;Parent=OE9A102500;Name=OE9A102500T2;product=OE9A102500P1	3.76567e-18	2.50944e-15	-2.63718	-2.45954	504	590	116	131	100	346	276	116	332	147	55	427	234	294	53
ID=OE9A027176T2;Parent=OE9A027176;Name=OE9A027176T2;product=OE9A027176P2;Description=thermostable pectinesterase;Ontology_term=GO:0005576%2C GO:0005618%2C GO:0005982%2C GO:0005985%2C GO:0016021%2C GO:0030599%2C GO:0042545%2C GO:0043086%2C GO:0045330%2C GO:0045490%2C GO:0046910	6.43143e-07	2.14909e-05	-3.27458	-2.45935	55	144	21	10	6	47	33	96	74	14	30	46	11	11	2
ID=OE9A120936T3;Parent=OE9A120936;Name=OE9A120936T3;product=OE9A120936P3;Description=metallothionein 2;Ontology_term=GO:0046872	4.85311e-13	9.15315e-11	-2.72959	-2.45712	18999	21526	3053	5963	3252	6363	3193	4277	3223	3223	4989	6407	1501	2308	1714
ID=OE9A059810T1;Parent=OE9A059810;Name=OE9A059810T1;product=OE9A059810P1	9.55673e-07	2.97996e-05	-3.31103	-2.45449	55	134	5	21	9	38	19	91	54	3	13	20	9	34	27
ID=OE9A027176T1;Parent=OE9A027176;Name=OE9A027176T1;product=OE9A027176P1;Description=pectinesterase-like;Ontology_term=GO:0005576%2C GO:0005618%2C GO:0005982%2C GO:0005985%2C GO:0016021%2C GO:0030599%2C GO:0042545%2C GO:0043086%2C GO:0045330%2C GO:0045490%2C GO:0046910	8.61205e-07	2.7181e-05	-3.29314	-2.45208	55	141	21	9	6	45	31	95	73	14	30	45	11	11	2
ID=OE9A035864T1;Parent=OE9A035864;Name=OE9A035864T1;product=OE9A035864P1;Description=cytochrome P450 71A1-like;Ontology_term=GO:0005506%2C GO:0016021%2C GO:0016709%2C GO:0020037%2C GO:0044550%2C GO:0055114	6.05419e-07	2.03959e-05	-3.24211	-2.44887	1103	587	72	231	93	241	325	555	325	88	157	443	475	486	1187
ID=OE9A099707T3;Parent=OE9A099707;Name=OE9A099707T3;product=OE9A099707P3;Description=EH domain-containing 1-like;Ontology_term=GO:0005509%2C GO:0005525%2C GO:0005737%2C GO:0005886%2C GO:0006897%2C GO:0009506%2C GO:0032956%2C GO:0043231%2C GO:0051260	3.38382e-11	4.0336e-09	-2.78357	-2.44841	98	253	32	36	24	63	39	132	64	18	63	64	34	53	82
ID=OE9A110627T1;Parent=OE9A110627;Name=OE9A110627T1;product=OE9A110627P1	2.15173e-06	5.9628e-05	-3.43421	-2.44827	416	2656	241	181	55	239	79	2136	930	121	117	496	150	318	151
ID=OE9A083019T1;Parent=OE9A083019;Name=OE9A083019T1;product=OE9A083019P1;Description=transcription factor MYB8-like;Ontology_term=GO:0003677	2.38405e-08	1.30632e-06	-2.98635	-2.44652	218	648	32	89	72	276	139	534	501	158	173	172	940	632	995
ID=OE9A085510T1;Parent=OE9A085510;Name=OE9A085510T1;product=OE9A085510P1	2.62907e-08	1.41836e-06	-2.99211	-2.44652	56	133	20	12	11	36	28	64	52	5	24	29	7	26	25
ID=OE9A035071T1;Parent=OE9A035071;Name=OE9A035071T1;product=OE9A035071P1;Description=ankyrin repeat-containing At5g02620-like;Ontology_term=GO:0005515	4.22819e-07	1.51178e-05	-3.1964	-2.44611	101	157	31	16	7	0	0	2	3	0	2	0	0	2	2
ID=OE9A056306T2;Parent=OE9A056306;Name=OE9A056306T2;product=OE9A056306P2;Description=probable auxin efflux carrier component 1b;Ontology_term=GO:0005783%2C GO:0005886%2C GO:0009926%2C GO:0010252%2C GO:0010315%2C GO:0010329%2C GO:0016021%2C GO:0055085	3.61586e-07	1.33303e-05	-3.17091	-2.44413	37	64	5	8	8	27	17	30	40	21	29	34	5	7	7
ID=OE9A030059T3;Parent=OE9A030059;Name=OE9A030059T3;product=OE9A030059P3;Description=ACT domain-containing ACR10;Ontology_term=GO:0008152%2C GO:0016597	1.87526e-12	3.00063e-10	-2.72767	-2.44272	689	1303	120	268	175	222	193	1328	1717	731	604	667	1282	2166	1993
ID=OE9A000190T2;Parent=OE9A000190;Name=OE9A000190T2;product=OE9A000190P2;Description=metallothionein type 2;Ontology_term=GO:0046872	4.64073e-10	4.04385e-08	-2.82746	-2.43881	29122	29871	3752	9043	4199	6126	2271	21299	19239	3997	6761	8558	6291	10368	7318
ID=OE9A033442T1;Parent=OE9A033442;Name=OE9A033442T1;product=OE9A033442P1;Description=uncharacterized protein LOC111393196;Ontology_term=GO:0016021	2.75374e-08	1.47764e-06	-2.97782	-2.43655	67	82	16	12	9	17	23	38	3	67	86	94	50	70	53
ID=OE9A056067T1;Parent=OE9A056067;Name=OE9A056067T1;product=OE9A056067P1	2.70946e-06	7.23061e-05	-3.40684	-2.4332	33	89	6	12	3	2	1	5	24	27	40	41	56	34	30
ID=OE9A022353T1;Parent=OE9A022353;Name=OE9A022353T1;product=OE9A022353P1	2.60167e-06	6.98825e-05	-3.41846	-2.4322	75	259	34	9	11	31	21	38	43	6	0	0	4	9	3
ID=OE9A065543T2;Parent=OE9A065543;Name=OE9A065543T2;product=OE9A065543P2;Description=CASP 1E2;Ontology_term=GO:0005886%2C GO:0016021	6.93031e-09	4.38848e-07	-2.9034	-2.43166	161	656	76	55	55	235	131	423	765	257	240	167	88	157	151
ID=OE9A030468T1;Parent=OE9A030468;Name=OE9A030468T1;product=OE9A030468P1;Description=ribosomal L14 (chloroplast);Ontology_term=GO:0003735%2C GO:0005840%2C GO:0006412%2C GO:0042254	1.10172e-06	3.38465e-05	-3.27893	-2.43083	146	91	10	17	24	83	34	36	98	49	32	57	7	41	19
ID=OE9A007572T1;Parent=OE9A007572;Name=OE9A007572T1;product=OE9A007572P1;Description=G2 mitotic-specific cyclin-2-like;Ontology_term=GO:0005634	3.21309e-09	2.22758e-07	-2.87144	-2.42939	85	150	22	28	11	59	25	70	61	12	46	53	18	35	32
ID=OE9A096990T1;Parent=OE9A096990;Name=OE9A096990T1;product=OE9A096990P1	3.35311e-12	5.02406e-10	-2.71702	-2.42906	117	296	35	42	36	69	87	86	189	149	253	143	639	891	435
ID=OE9A096990T5;Parent=OE9A096990;Name=OE9A096990T5;product=OE9A096990P3	3.35311e-12	5.02406e-10	-2.71702	-2.42906	117	296	35	42	36	69	87	86	189	149	253	143	639	891	435
ID=OE9A096990T6;Parent=OE9A096990;Name=OE9A096990T6;product=OE9A096990P5	3.35311e-12	5.02406e-10	-2.71702	-2.42906	117	296	35	42	36	69	87	86	189	149	253	143	639	891	435
ID=OE9A096990T3;Parent=OE9A096990;Name=OE9A096990T3;product=OE9A096990P3	3.35311e-12	5.02406e-10	-2.71702	-2.42906	117	296	35	42	36	69	87	86	189	149	253	143	639	891	435
ID=OE9A096990T2;Parent=OE9A096990;Name=OE9A096990T2;product=OE9A096990P2	3.35311e-12	5.02406e-10	-2.71702	-2.42906	117	296	35	42	36	69	87	86	189	149	253	143	639	891	435
ID=OE9A116513T1;Parent=OE9A116513;Name=OE9A116513T1;product=OE9A116513P1;Description=uncharacterized protein LOC111393196;Ontology_term=GO:0016021	1.94968e-10	1.90004e-08	-2.7911	-2.4283	116	171	33	31	16	12	21	46	9	60	81	90	45	69	48
ID=OE9A050349T1;Parent=OE9A050349;Name=OE9A050349T1;product=OE9A050349P1	3.97818e-13	7.60549e-11	-2.68591	-2.42658	629	578	135	136	110	368	254	238	213	174	276	405	257	471	265
ID=OE9A047353T1;Parent=OE9A047353;Name=OE9A047353T1;product=OE9A047353P1;Description=ubiquitin-conjugating enzyme E2 20;Ontology_term=GO:0000209%2C GO:0005524%2C GO:0005634%2C GO:0005737%2C GO:0016874%2C GO:0030071%2C GO:0031145%2C GO:0031625%2C GO:0061630	3.95482e-15	1.25785e-12	-2.63823	-2.4248	452	839	112	183	96	203	149	208	178	89	165	171	81	148	108
ID=OE9A047353T3;Parent=OE9A047353;Name=OE9A047353T3;product=OE9A047353P3;Description=ubiquitin-conjugating enzyme E2 20;Ontology_term=GO:0000209%2C GO:0005524%2C GO:0005634%2C GO:0005737%2C GO:0016874%2C GO:0030071%2C GO:0031145%2C GO:0031625%2C GO:0061630	3.95482e-15	1.25785e-12	-2.63823	-2.4248	452	839	112	183	96	203	149	208	178	89	165	171	81	148	108
ID=OE9A069891T1;Parent=OE9A069891;Name=OE9A069891T1;product=OE9A069891P1;Description=probable phosphatase 2C 14;Ontology_term=GO:0004721%2C GO:0006470%2C GO:0043169	3.46851e-07	1.28752e-05	-3.12047	-2.42462	35	107	11	11	7	14	6	30	18	2	10	7	8	11	15
ID=OE9A050405T1;Parent=OE9A050405;Name=OE9A050405T1;product=OE9A050405P1;Description=membrane steroid-binding 2-like;Ontology_term=GO:0012505%2C GO:0016021%2C GO:0020037	8.89691e-10	7.02635e-08	-2.82213	-2.42423	336	1150	85	164	118	376	293	374	330	754	761	734	976	1133	2475
ID=OE9A008122T1;Parent=OE9A008122;Name=OE9A008122T1;product=OE9A008122P1;Description=vegetative cell wall gp1-like;Ontology_term=GO:0016021	4.35082e-20	4.68362e-17	-2.56957	-2.4209	311	565	89	113	75	137	139	908	548	2	17	35	27	69	131
ID=OE9A015949T1;Parent=OE9A015949;Name=OE9A015949T1;product=OE9A015949P1;Description=probable histone H2A variant 1;Ontology_term=GO:0000786%2C GO:0000790%2C GO:0003677%2C GO:0006342%2C GO:0016021%2C GO:0046982	2.08047e-08	1.15719e-06	-2.92973	-2.41971	188	319	25	74	29	90	52	170	96	25	78	91	48	85	96
ID=OE9A015949T2;Parent=OE9A015949;Name=OE9A015949T2;product=OE9A015949P1	2.08047e-08	1.15719e-06	-2.92973	-2.41971	188	319	25	74	29	90	52	170	96	25	78	91	48	85	96
ID=OE9A103537T1;Parent=OE9A103537;Name=OE9A103537T1;product=OE9A103537P1;Description=flowering locus T;Ontology_term=GO:0008429%2C GO:0009909%2C GO:0048573	2.25307e-07	8.86189e-06	-3.07633	-2.41958	995	543	84	210	106	94	33	67	192	2	1	10	0	9	0
ID=OE9A003406T1;Parent=OE9A003406;Name=OE9A003406T1;product=OE9A003406P1	1.33673e-06	3.98695e-05	-3.26014	-2.41931	41	71	12	6	4	30	13	16	20	5	14	15	1	1	4
ID=OE9A015949T3;Parent=OE9A015949;Name=OE9A015949T3;product=OE9A015949P1	2.14043e-08	1.18677e-06	-2.92743	-2.41773	188	318	25	74	29	90	52	169	95	25	78	91	48	84	95
ID=OE9A095712T1;Parent=OE9A095712;Name=OE9A095712T1;product=OE9A095712P1	1.87387e-11	2.38398e-09	-2.72393	-2.41423	238	268	37	59	55	31	51	37	59	14	16	31	55	10	39
ID=OE9A005785T2;Parent=OE9A005785;Name=OE9A005785T2;product=OE9A005785P2;Description=triacylglycerol lipase 2-like;Ontology_term=GO:0016042%2C GO:0016788	1.39706e-06	4.1334e-05	-3.25138	-2.41167	216	603	98	32	23	129	72	149	238	19	66	43	21	40	27
ID=OE9A005785T1;Parent=OE9A005785;Name=OE9A005785T1;product=OE9A005785P1;Description=triacylglycerol lipase 2-like;Ontology_term=GO:0016042%2C GO:0016788	1.39706e-06	4.1334e-05	-3.25138	-2.41167	216	603	98	32	23	129	72	149	238	19	66	43	21	40	27
ID=OE9A065543T1;Parent=OE9A065543;Name=OE9A065543T1;product=OE9A065543P1;Description=CASP 1E2;Ontology_term=GO:0005886%2C GO:0016021	1.16934e-08	6.91446e-07	-2.88542	-2.40945	179	742	89	62	61	271	148	481	877	290	272	191	99	180	171
ID=OE9A104000T2;Parent=OE9A104000;Name=OE9A104000T2;product=OE9A104000P2	6.78315e-08	3.21566e-06	-2.95689	-2.40006	119	113	14	31	16	19	17	0	0	13	6	18	0	0	0
ID=OE9A099707T1;Parent=OE9A099707;Name=OE9A099707T1;product=OE9A099707P1;Description=EH domain-containing 1;Ontology_term=GO:0005509%2C GO:0005515%2C GO:0005525	1.5315e-10	1.55758e-08	-2.73939	-2.39857	100	268	37	37	25	67	43	143	73	17	69	70	38	55	86
ID=OE9A021381T1;Parent=OE9A021381;Name=OE9A021381T1;product=OE9A021381P1;Description=uncharacterized protein LOC111404941;Ontology_term=GO:0006950	9.21828e-07	2.89118e-05	-3.16221	-2.39839	1670	1235	157	444	102	62	1	615	1651	8	9	29	56	49	33
ID=OE9A082448T1;Parent=OE9A082448;Name=OE9A082448T1;product=OE9A082448P1;Description=F-box At1g67340;Ontology_term=GO:0005515	1.22168e-07	5.22922e-06	-2.98608	-2.39809	392	755	38	156	79	16	34	160	101	291	488	322	530	526	945
ID=OE9A022101T1;Parent=OE9A022101;Name=OE9A022101T1;product=OE9A022101P1	1.72237e-09	1.26461e-07	-2.7956	-2.39596	104	285	27	48	26	47	29	96	52	9	50	42	29	32	33
ID=OE9A022101T3;Parent=OE9A022101;Name=OE9A022101T3;product=OE9A022101P3	1.72237e-09	1.26461e-07	-2.7956	-2.39596	104	285	27	48	26	47	29	96	52	9	50	42	29	32	33
ID=OE9A069142T2;Parent=OE9A069142;Name=OE9A069142T2;product=OE9A069142P2;Description=TOG array regulator of axonemal microtubules 1;Ontology_term=GO:0005488	2.48792e-06	6.72401e-05	-3.2792	-2.39493	35	93	10	11	3	7	3	48	28	0	5	10	10	11	19
ID=OE9A121663T1;Parent=OE9A121663;Name=OE9A121663T1;product=OE9A121663P1;Description=probable phospholipid-transporting ATPase 8;Ontology_term=GO:0000139%2C GO:0000287%2C GO:0004012%2C GO:0005524%2C GO:0005802%2C GO:0005886%2C GO:0006812%2C GO:0015917%2C GO:0016021%2C GO:0045332%2C GO:0048194	3.03822e-10	2.7826e-08	-2.74879	-2.3949	972	1423	335	228	126	603	457	564	1454	552	349	622	415	464	1126
ID=OE9A012609T1;Parent=OE9A012609;Name=OE9A012609T1;product=OE9A012609P1;Description=ethylene-responsive transcription factor RAP2-7-like isoform X2;Ontology_term=GO:0003677%2C GO:0003700%2C GO:0005667%2C GO:0006355%2C GO:0045449	5.31448e-09	3.45599e-07	-2.82972	-2.39461	222	523	90	70	32	94	82	176	467	65	112	105	202	123	347
ID=OE9A085510T2;Parent=OE9A085510;Name=OE9A085510T2;product=OE9A085510P2	3.19829e-08	1.68517e-06	-2.90365	-2.39441	56	143	21	16	11	37	28	64	53	5	27	30	7	27	25
ID=OE9A098439T1;Parent=OE9A098439;Name=OE9A098439T1;product=OE9A098439P1	1.66912e-11	2.13904e-09	-2.69172	-2.3939	555	590	155	119	81	168	102	110	97	14	34	42	3	7	9
ID=OE9A119765T1;Parent=OE9A119765;Name=OE9A119765T1;product=OE9A119765P1;Description=alpha carbonic anhydrase 1, chloroplastic;Ontology_term=GO:0004089%2C GO:0006730%2C GO:0006807%2C GO:0008270	9.28308e-12	1.27115e-09	-2.6804	-2.39244	566	630	165	119	87	185	176	199	188	55	75	116	311	207	299
ID=OE9A119765T3;Parent=OE9A119765;Name=OE9A119765T3;product=OE9A119765P3;Description=alpha carbonic anhydrase 1, chloroplastic;Ontology_term=GO:0004089%2C GO:0006730%2C GO:0006807%2C GO:0008270	9.28308e-12	1.27115e-09	-2.6804	-2.39244	566	630	165	119	87	185	176	199	188	55	75	116	311	207	299
ID=OE9A119765T2;Parent=OE9A119765;Name=OE9A119765T2;product=OE9A119765P2;Description=alpha carbonic anhydrase 1, chloroplastic;Ontology_term=GO:0004089%2C GO:0006730%2C GO:0006807%2C GO:0008270	9.28308e-12	1.27115e-09	-2.6804	-2.39244	566	630	165	119	87	185	176	199	188	55	75	116	311	207	299
ID=OE9A030059T2;Parent=OE9A030059;Name=OE9A030059T2;product=OE9A030059P2;Description=ACT domain-containing ACR10;Ontology_term=GO:0008152%2C GO:0016597	1.4975e-12	2.4597e-10	-2.65334	-2.39143	722	1400	138	294	197	247	208	1486	1918	836	675	760	1493	2480	2349
ID=OE9A080533T1;Parent=OE9A080533;Name=OE9A080533T1;product=OE9A080533P1	6.82516e-08	3.23338e-06	-2.92861	-2.38568	52	132	13	12	18	44	5	45	29	7	44	22	8	4	5
ID=OE9A097453T5;Parent=OE9A097453;Name=OE9A097453T5;product=OE9A097453P3;Description=amino acid permease 4-like;Ontology_term=GO:0003333%2C GO:0005886%2C GO:0015171%2C GO:0016021	5.15769e-07	1.77693e-05	-3.06916	-2.38481	2097	2127	495	432	108	826	152	732	492	63	35	258	96	121	179
ID=OE9A000190T1;Parent=OE9A000190;Name=OE9A000190T1;product=OE9A000190P1;Description=metallothionein type 2;Ontology_term=GO:0046872	1.33503e-09	1.00016e-07	-2.7699	-2.38469	42720	48393	6044	14821	6196	8132	3222	27108	24159	5521	9246	11889	7930	13227	9172
ID=OE9A024028T2;Parent=OE9A024028;Name=OE9A024028T2;product=OE9A024028P2;Description=thiosulfate sulfurtransferase 16, chloroplastic-like;Ontology_term=GO:0005515	2.70712e-06	7.2271e-05	-3.27769	-2.38448	199	574	16	42	79	86	59	16	104	431	401	411	406	615	531
ID=OE9A024028T1;Parent=OE9A024028;Name=OE9A024028T1;product=OE9A024028P1;Description=thiosulfate sulfurtransferase 16, chloroplastic-like;Ontology_term=GO:0004792%2C GO:0005515	2.70712e-06	7.2271e-05	-3.27769	-2.38448	199	574	16	42	79	86	59	16	104	431	401	411	406	615	531
ID=OE9A097453T2;Parent=OE9A097453;Name=OE9A097453T2;product=OE9A097453P1	5.21919e-07	1.79546e-05	-3.06834	-2.38397	2154	2176	509	442	111	841	155	749	509	63	36	267	98	128	188
ID=OE9A097453T3;Parent=OE9A097453;Name=OE9A097453T3;product=OE9A097453P2;Description=amino acid permease 4-like;Ontology_term=GO:0016021	5.21919e-07	1.79546e-05	-3.06834	-2.38397	2154	2176	509	442	111	841	155	749	509	63	36	267	98	128	188
ID=OE9A095040T1;Parent=OE9A095040;Name=OE9A095040T1;product=OE9A095040P1;Description=basic leucine zipper 61-like;Ontology_term=GO:0003700%2C GO:0005667%2C GO:0006355%2C GO:0043565%2C GO:0045449	4.88196e-07	1.69361e-05	-3.06582	-2.38397	58	76	16	8	7	35	24	18	28	9	3	6	9	5	2
ID=OE9A031901T3;Parent=OE9A031901;Name=OE9A031901T3;product=OE9A031901P3;Description=bark storage A-like;Ontology_term=GO:0003824%2C GO:0009116	2.52379e-08	1.37001e-06	-2.87172	-2.38265	106	152	21	36	12	60	33	174	104	29	40	63	12	23	24
ID=OE9A031901T1;Parent=OE9A031901;Name=OE9A031901T1;product=OE9A031901P1;Description=bark storage A-like;Ontology_term=GO:0003824%2C GO:0009116	2.52379e-08	1.37001e-06	-2.87172	-2.38265	106	152	21	36	12	60	33	174	104	29	40	63	12	23	24
ID=OE9A031901T2;Parent=OE9A031901;Name=OE9A031901T2;product=OE9A031901P2;Description=bark storage A-like;Ontology_term=GO:0003824%2C GO:0009116	2.52379e-08	1.37001e-06	-2.87172	-2.38265	106	152	21	36	12	60	33	174	104	29	40	63	12	23	24
ID=OE9A097453T4;Parent=OE9A097453;Name=OE9A097453T4;product=OE9A097453P1	5.15403e-07	1.77654e-05	-3.06399	-2.38258	2102	2131	497	435	109	829	152	737	495	63	35	260	96	123	179
ID=OE9A097453T1;Parent=OE9A097453;Name=OE9A097453T1;product=OE9A097453P1;Description=amino acid permease 4-like;Ontology_term=GO:0016021	5.38163e-07	1.84681e-05	-3.06604	-2.38173	2154	2177	509	444	111	841	155	750	509	63	36	268	98	128	188
ID=OE9A120936T2;Parent=OE9A120936;Name=OE9A120936T2;product=OE9A120936P2;Description=metallothionein 2;Ontology_term=GO:0046872	7.74753e-12	1.08422e-09	-2.66053	-2.38072	27840	34205	4910	9916	4754	10662	6074	12978	9806	6187	9253	12498	4654	7873	5644
ID=OE9A077803T1;Parent=OE9A077803;Name=OE9A077803T1;product=OE9A077803P1;Description=histone;Ontology_term=GO:0000786%2C GO:0003677%2C GO:0005634%2C GO:0009536%2C GO:0046982	1.69629e-10	1.69078e-08	-2.7137	-2.38024	596	1268	109	267	151	226	149	716	328	101	343	406	157	324	284
ID=OE9A076689T1;Parent=OE9A076689;Name=OE9A076689T1;product=OE9A076689P1;Description=GDSL esterase lipase At4g10955-like;Ontology_term=GO:0006629%2C GO:0016787	2.11025e-13	4.40771e-11	-2.61539	-2.37966	395	527	119	111	64	123	130	204	199	66	79	118	61	73	81
ID=OE9A106183T1;Parent=OE9A106183;Name=OE9A106183T1;product=OE9A106183P1;Description=probable 6-phosphogluconolactonase 4, chloroplastic;Ontology_term=GO:0005975%2C GO:0006098%2C GO:0017057	2.95176e-16	1.32398e-13	-2.56217	-2.37952	8168	10066	2287	2415	1406	1103	1876	8356	9569	7743	7050	4233	14146	13665	19051
ID=OE9A079318T2;Parent=OE9A079318;Name=OE9A079318T2;product=OE9A079318P2;Description=probable trehalose-phosphate phosphatase J;Ontology_term=GO:0004805%2C GO:0005982%2C GO:0005985%2C GO:0005992%2C GO:0016311	3.22499e-06	8.37014e-05	-3.28596	-2.37933	78	128	17	21	3	38	61	53	77	70	53	49	37	24	21
ID=OE9A079318T3;Parent=OE9A079318;Name=OE9A079318T3;product=OE9A079318P2	3.22499e-06	8.37014e-05	-3.28596	-2.37933	78	128	17	21	3	38	61	53	77	70	53	49	37	24	21
ID=OE9A079318T4;Parent=OE9A079318;Name=OE9A079318T4;product=OE9A079318P3;Description=probable trehalose-phosphate phosphatase J;Ontology_term=GO:0004805%2C GO:0005982%2C GO:0005985%2C GO:0005992%2C GO:0016311	3.22499e-06	8.37014e-05	-3.28596	-2.37933	78	128	17	21	3	38	61	53	77	70	53	49	37	24	21
ID=OE9A047353T4;Parent=OE9A047353;Name=OE9A047353T4;product=OE9A047353P4;Description=ubiquitin-conjugating enzyme E2 20;Ontology_term=GO:0000209%2C GO:0005524%2C GO:0005634%2C GO:0005737%2C GO:0016874%2C GO:0030071%2C GO:0031145%2C GO:0031625%2C GO:0061630	1.99084e-13	4.19587e-11	-2.612	-2.37777	296	563	72	125	67	138	99	149	139	64	112	116	66	104	86
ID=OE9A043440T1;Parent=OE9A043440;Name=OE9A043440T1;product=OE9A043440P1;Description=cyclin A;Ontology_term=GO:0005634	1.67839e-09	1.23752e-07	-2.7633	-2.37577	89	141	23	29	13	42	20	71	62	16	37	47	43	59	50
ID=OE9A064984T1;Parent=OE9A064984;Name=OE9A064984T1;product=OE9A064984P1;Description=glutamate dehydrogenase B;Ontology_term=GO:0004353%2C GO:0006118%2C GO:0006525%2C GO:0006541%2C GO:0006560%2C GO:0055114	5.92849e-19	4.93843e-16	-2.52499	-2.37499	1154	1482	324	348	226	373	326	487	508	271	343	402	176	238	209
ID=OE9A090039T1;Parent=OE9A090039;Name=OE9A090039T1;product=OE9A090039P1;Description=Membrane lipo;Ontology_term=GO:0004596%2C GO:0006474%2C GO:0016021%2C GO:0031248%2C GO:0042967	5.69839e-11	6.42074e-09	-2.68437	-2.3746	199	437	46	90	47	116	74	120	64	40	65	83	42	76	53
ID=OE9A116313T1;Parent=OE9A116313;Name=OE9A116313T1;product=OE9A116313P1;Description=aldehyde oxidase GLOX1-like;Ontology_term=GO:0003824%2C GO:0005975	3.13369e-06	8.19091e-05	-3.25416	-2.37443	29	88	7	11	4	2	4	30	36	6	12	14	42	67	36
ID=OE9A101836T1;Parent=OE9A101836;Name=OE9A101836T1;product=OE9A101836P1;Description=uncharacterized protein LOC111384518;Ontology_term=GO:0016021	8.69899e-12	1.20685e-09	-2.65275	-2.37391	491	936	126	213	90	272	134	392	263	60	155	161	60	137	122
ID=OE9A090975T1;Parent=OE9A090975;Name=OE9A090975T1;product=OE9A090975P1;Description=squamosa promoter-binding 16;Ontology_term=GO:0003677%2C GO:0005634	2.99512e-06	7.86986e-05	-3.25176	-2.37347	28	135	9	11	9	12	24	27	18	16	20	28	29	38	49
ID=OE9A106848T1;Parent=OE9A106848;Name=OE9A106848T1;product=OE9A106848P1;Description=germin 5-1;Ontology_term=GO:0005576%2C GO:0005618%2C GO:0009506%2C GO:0010497%2C GO:0030145%2C GO:0033609%2C GO:0045735%2C GO:0046487%2C GO:0046564%2C GO:2000280	2.45352e-08	1.34123e-06	-2.84791	-2.37082	561	1483	225	217	75	1259	657	1905	1098	179	1258	911	180	551	350
ID=OE9A087892T1;Parent=OE9A087892;Name=OE9A087892T1;product=OE9A087892P1;Description=probable aspartyl protease At4g16563;Ontology_term=GO:0004190%2C GO:0006508%2C GO:0030163	4.91885e-19	4.19734e-16	-2.51829	-2.36998	484	812	116	160	149	345	202	286	380	35	108	124	73	59	141
ID=OE9A082540T1;Parent=OE9A082540;Name=OE9A082540T1;product=OE9A082540P1;Description=probable aquaporin PIP-type pTOM75;Ontology_term=GO:0005773%2C GO:0005887%2C GO:0006833%2C GO:0009506%2C GO:0009992%2C GO:0015250%2C GO:0015254%2C GO:0015793%2C GO:0034220	2.83638e-15	9.63369e-13	-2.56529	-2.36955	191	280	47	63	43	46	51	136	216	45	73	60	132	243	139
ID=OE9A120936T1;Parent=OE9A120936;Name=OE9A120936T1;product=OE9A120936P1;Description=metallothionein type 2;Ontology_term=GO:0046872	2.03524e-11	2.56594e-09	-2.65905	-2.36931	22522	27815	3969	8154	3784	8861	5157	11432	8716	5279	7819	10444	4096	7099	5101
ID=OE9A059030T1;Parent=OE9A059030;Name=OE9A059030T1;product=OE9A059030P1	6.13659e-07	2.06239e-05	-3.04818	-2.36875	57703	73145	15028	13597	3073	24902	41409	52996	34463	12913	20528	25376	14960	18534	39558
ID=OE9A067882T2;Parent=OE9A067882;Name=OE9A067882T2;product=OE9A067882P2;Description=dual specificity kinase splA-like;Ontology_term=GO:0006284%2C GO:0008725	2.18531e-15	7.64551e-13	-2.56131	-2.36835	1245	3291	419	574	388	1130	700	1900	1999	296	361	384	148	144	255
ID=OE9A056009T1;Parent=OE9A056009;Name=OE9A056009T1;product=OE9A056009P1	2.6079e-06	6.99693e-05	-3.21821	-2.3678	44	69	13	5	5	14	8	14	42	3	1	1	2	6	6
ID=OE9A075379T1;Parent=OE9A075379;Name=OE9A075379T1;product=OE9A075379P1;Description=ABSCISIC ACID-INSENSITIVE 5 5;Ontology_term=GO:0003700%2C GO:0005667%2C GO:0006355%2C GO:0009414%2C GO:0009651%2C GO:0009738%2C GO:0043565%2C GO:0045449	1.33908e-14	3.66007e-12	-2.574	-2.3672	205	408	54	65	70	84	143	95	229	597	550	370	5782	4894	4305
ID=OE9A075379T4;Parent=OE9A075379;Name=OE9A075379T4;product=OE9A075379P1	1.33908e-14	3.66007e-12	-2.574	-2.3672	205	408	54	65	70	84	143	95	229	597	550	370	5782	4894	4304
ID=OE9A075379T2;Parent=OE9A075379;Name=OE9A075379T2;product=OE9A075379P1	1.33908e-14	3.66007e-12	-2.574	-2.3672	205	408	54	65	70	84	143	95	229	597	550	370	5782	4894	4304
ID=OE9A075379T3;Parent=OE9A075379;Name=OE9A075379T3;product=OE9A075379P2;Description=bZIP transcription factor TRAB1-like;Ontology_term=GO:0003700%2C GO:0005667%2C GO:0006355%2C GO:0043565%2C GO:0045449	1.33908e-14	3.66007e-12	-2.574	-2.3672	205	408	54	65	70	84	143	95	229	597	550	370	5782	4894	4304
ID=OE9A038070T1;Parent=OE9A038070;Name=OE9A038070T1;product=OE9A038070P1;Description=serine threonine- kinase UCNL-like;Ontology_term=GO:0004674%2C GO:0005524%2C GO:0005634%2C GO:0005737%2C GO:0005886%2C GO:0006468%2C GO:0009069%2C GO:0035556	3.09946e-08	1.64674e-06	-2.85194	-2.36663	438	518	41	122	98	54	40	74	82	100	202	145	218	221	148
ID=OE9A027157T2;Parent=OE9A027157;Name=OE9A027157T2;product=OE9A027157P2;Description=aluminum-activated malate transporter 9-like;Ontology_term=GO:0009705%2C GO:0015140%2C GO:0016021%2C GO:0071423	5.58753e-09	3.62345e-07	-2.78664	-2.36611	168	149	25	34	34	0	1	51	87	12	25	3	24	33	165
ID=OE9A027157T1;Parent=OE9A027157;Name=OE9A027157T1;product=OE9A027157P1;Description=aluminum-activated malate transporter 9-like;Ontology_term=GO:0009705%2C GO:0015140%2C GO:0016021%2C GO:0071423	6.43785e-09	4.0989e-07	-2.78468	-2.36209	173	149	26	35	34	0	1	51	90	12	25	3	24	34	168
ID=OE9A016218T1;Parent=OE9A016218;Name=OE9A016218T1;product=OE9A016218P1;Description=adenylate kinase 4;Ontology_term=GO:0004017%2C GO:0005524%2C GO:0006144%2C GO:0046034%2C GO:0046939	1.21312e-12	2.05531e-10	-2.60681	-2.35923	204	439	74	78	43	175	74	310	207	22	146	94	45	87	81
ID=OE9A098729T1;Parent=OE9A098729;Name=OE9A098729T1;product=OE9A098729P1;Description=pollen-specific SF21-like isoform X1;Ontology_term=GO:0016021	2.98508e-07	1.1266e-05	-2.96491	-2.35752	131	277	51	33	13	137	63	252	204	35	130	125	120	112	143
ID=OE9A098729T2;Parent=OE9A098729;Name=OE9A098729T2;product=OE9A098729P2;Description=pollen-specific SF21-like;Ontology_term=GO:0016021	2.98508e-07	1.1266e-05	-2.96491	-2.35752	131	277	51	33	13	137	63	252	204	35	130	125	120	112	143
ID=OE9A001491T2;Parent=OE9A001491;Name=OE9A001491T2;product=OE9A001491P2;Description=vesicle-associated 2-1;Ontology_term=GO:0005789%2C GO:0005886%2C GO:0016021	2.50323e-07	9.66112e-06	-2.94912	-2.35706	47	138	14	20	9	12	18	31	69	46	37	31	192	159	108
ID=OE9A015146T1;Parent=OE9A015146;Name=OE9A015146T1;product=OE9A015146P1;Description=uncharacterized transporter YBR287W-like isoform X1;Ontology_term=GO:0016021%2C GO:0055085	4.9287e-09	3.25965e-07	-2.76097	-2.3541	142	182	41	36	17	60	90	20	19	45	31	45	17	20	8
ID=OE9A101744T1;Parent=OE9A101744;Name=OE9A101744T1;product=OE9A101744P1;Description=sucrose transport -like;Ontology_term=GO:0005887%2C GO:0008515%2C GO:0015770%2C GO:0055085	1.58345e-09	1.17494e-07	-2.72496	-2.35336	768	1338	134	338	139	43	49	265	1273	153	144	315	911	634	838
ID=OE9A099885T1;Parent=OE9A099885;Name=OE9A099885T1;product=OE9A099885P1;Description=Auxin responsive SAUR;Ontology_term=GO:0009733	9.28889e-07	2.90941e-05	-3.0486	-2.35098	105	251	46	19	13	95	16	237	183	13	21	11	8	23	4
ID=OE9A060864T1;Parent=OE9A060864;Name=OE9A060864T1;product=OE9A060864P1;Description=SRG1;Ontology_term=GO:0046872%2C GO:0051213%2C GO:0055114	5.07692e-08	2.51055e-06	-2.84943	-2.35066	90	90	21	16	13	77	34	18	9	6	35	33	6	15	6
ID=OE9A064146T1;Parent=OE9A064146;Name=OE9A064146T1;product=OE9A064146P1;Description=Tyrosine-sulfated glycopeptide receptor 1;Ontology_term=GO:0000166%2C GO:0004672%2C GO:0005515%2C GO:0016020%2C GO:0016310	3.14415e-06	8.20292e-05	-3.20113	-2.34981	76	87	21	8	6	54	36	52	145	0	1	2	4	0	28
ID=OE9A094089T1;Parent=OE9A094089;Name=OE9A094089T1;product=OE9A094089P1	3.84513e-07	1.39985e-05	-2.96659	-2.34937	88	264	13	40	27	14	11	13	7	113	101	127	45	99	58
ID=OE9A089496T1;Parent=OE9A089496;Name=OE9A089496T1;product=OE9A089496P1	5.49281e-09	3.56864e-07	-2.75322	-2.34811	422	587	89	157	50	109	96	102	220	75	118	121	194	256	196
ID=OE9A022092T1;Parent=OE9A022092;Name=OE9A022092T1;product=OE9A022092P1;Description=COBRA 4;Ontology_term=GO:0010215%2C GO:0016021%2C GO:0016049%2C GO:0031225	1.12368e-08	6.68019e-07	-2.76997	-2.34311	81	161	30	23	13	98	72	166	79	12	164	147	18	61	35
ID=OE9A022092T2;Parent=OE9A022092;Name=OE9A022092T2;product=OE9A022092P2;Description=COBRA 4;Ontology_term=GO:0010215%2C GO:0016021%2C GO:0016049%2C GO:0031225	1.12368e-08	6.68019e-07	-2.76997	-2.34311	81	161	30	23	13	98	72	166	79	12	164	147	18	61	35
ID=OE9A011814T1;Parent=OE9A011814;Name=OE9A011814T1;product=OE9A011814P1;Description=21 kDa -like;Ontology_term=GO:0004857%2C GO:0043086	4.73421e-09	3.14589e-07	-2.73719	-2.34143	2444	4945	824	953	311	885	463	2683	4486	555	1242	869	230	500	642
ID=OE9A011814T2;Parent=OE9A011814;Name=OE9A011814T2;product=OE9A011814P2;Description=21 kDa -like;Ontology_term=GO:0004857%2C GO:0043086	4.73421e-09	3.14589e-07	-2.73719	-2.34143	2444	4945	824	953	311	885	463	2683	4486	555	1242	869	230	500	642
ID=OE9A027157T3;Parent=OE9A027157;Name=OE9A027157T3;product=OE9A027157P3;Description=aluminum-activated malate transporter 9-like;Ontology_term=GO:0009705%2C GO:0015140%2C GO:0016021%2C GO:0071423	1.42759e-08	8.20123e-07	-2.77778	-2.34115	177	140	29	34	32	0	1	50	91	12	25	4	25	33	173
ID=OE9A109215T1;Parent=OE9A109215;Name=OE9A109215T1;product=OE9A109215P1;Description=S-adenosylmethionine decarboxylase proenzyme-like;Ontology_term=GO:0004014%2C GO:0005829%2C GO:0006525%2C GO:0006557%2C GO:0006560%2C GO:0006597%2C GO:0008295	3.10669e-25	7.76361e-22	-2.44263	-2.34082	5881	11141	1971	2349	1534	1864	2438	2003	2939	2044	2144	2885	1406	1500	1663
ID=OE9A080346T4;Parent=OE9A080346;Name=OE9A080346T4;product=OE9A080346P3;Description=zinc finger CCCH domain-containing 14;Ontology_term=GO:0046872	7.16752e-07	2.33703e-05	-2.9968	-2.33978	105	239	36	35	9	35	22	160	96	11	119	66	6	54	22
ID=OE9A064763T1;Parent=OE9A064763;Name=OE9A064763T1;product=OE9A064763P1	1.24304e-06	3.75716e-05	-3.05171	-2.33966	270	407	96	40	21	44	29	327	480	39	63	77	28	51	113
ID=OE9A067862T1;Parent=OE9A067862;Name=OE9A067862T1;product=OE9A067862P1;Description=mediator of RNA polymerase II transcription subunit 20a-like;Ontology_term=GO:0001104%2C GO:0006357%2C GO:0016592	7.27183e-09	4.57598e-07	-2.74789	-2.33866	65	104	17	20	11	3	5	35	50	2	8	5	34	36	17
ID=OE9A099116T2;Parent=OE9A099116;Name=OE9A099116T2;product=OE9A099116P2;Description=calmodulin-7-like;Ontology_term=GO:0005509%2C GO:0005829%2C GO:0010099%2C GO:0019722	6.30527e-14	1.49557e-11	-2.54361	-2.33409	2072	2197	592	490	382	527	540	588	662	349	493	424	627	621	483
ID=OE9A084374T1;Parent=OE9A084374;Name=OE9A084374T1;product=OE9A084374P1;Description=cytochrome P450 94A2-like;Ontology_term=GO:0004497%2C GO:0005506%2C GO:0016021%2C GO:0016705%2C GO:0020037%2C GO:0055114	6.58985e-07	2.1904e-05	-2.97318	-2.33263	563	1163	120	250	49	82	128	389	401	10	1	17	6	8	33
ID=OE9A115375T1;Parent=OE9A115375;Name=OE9A115375T1;product=OE9A115375P1;Description=2 calcium sensor;Ontology_term=GO:0005509	1.10839e-06	3.39712e-05	-3.01603	-2.33021	67	228	33	20	11	15	14	31	42	39	26	82	47	109	89
ID=OE9A044845T1;Parent=OE9A044845;Name=OE9A044845T1;product=OE9A044845P1;Description=histone;Ontology_term=GO:0000786%2C GO:0003677%2C GO:0005634%2C GO:0009536%2C GO:0046982	2.01832e-11	2.5492e-09	-2.60232	-2.32918	581	935	102	229	146	158	144	386	271	141	311	373	166	266	243
ID=OE9A011814T3;Parent=OE9A011814;Name=OE9A011814T3;product=OE9A011814P3;Description=21 kDa -like;Ontology_term=GO:0004857%2C GO:0043086	5.7295e-09	3.69615e-07	-2.72167	-2.32829	2347	4723	795	925	301	845	448	2510	4153	541	1209	845	213	475	597
ID=OE9A045669T2;Parent=OE9A045669;Name=OE9A045669T2;product=OE9A045669P1	1.47324e-07	6.13604e-06	-2.86126	-2.32817	158	187	49	29	16	15	32	65	62	8	12	12	27	43	34
ID=OE9A011474T1;Parent=OE9A011474;Name=OE9A011474T1;product=OE9A011474P1;Description=metallothionein type 2;Ontology_term=GO:0046872	2.0488e-18	1.44807e-15	-2.4735	-2.32781	997	1174	263	292	217	4450	3604	296	391	4398	4047	5884	482	435	353
ID=OE9A011474T2;Parent=OE9A011474;Name=OE9A011474T2;product=OE9A011474P2;Description=metallothionein type 2;Ontology_term=GO:0046872	2.0488e-18	1.44807e-15	-2.4735	-2.32781	997	1174	263	292	217	4450	3604	296	391	4398	4047	5884	482	435	353
ID=OE9A057840T1;Parent=OE9A057840;Name=OE9A057840T1;product=OE9A057840P1	2.86961e-07	1.09304e-05	-2.89862	-2.32718	2124	2022	632	324	178	42	213	182	358	751	475	793	1025	1135	777
ID=OE9A111234T2;Parent=OE9A111234;Name=OE9A111234T2;product=OE9A111234P2	2.43528e-10	2.30896e-08	-2.64183	-2.32717	754	1311	223	301	110	373	222	507	1523	165	140	232	187	196	607
ID=OE9A025822T2;Parent=OE9A025822;Name=OE9A025822T2;product=OE9A025822P2;Description=mitotic spindle checkpoint MAD2;Ontology_term=GO:0000776%2C GO:0005635%2C GO:0005737%2C GO:0005828%2C GO:0007094%2C GO:0010369	1.08262e-06	3.33567e-05	-2.99505	-2.32316	45	158	14	22	9	54	15	111	45	12	23	22	7	20	13
ID=OE9A025822T3;Parent=OE9A025822;Name=OE9A025822T3;product=OE9A025822P3;Description=mitotic spindle checkpoint MAD2;Ontology_term=GO:0000776%2C GO:0005635%2C GO:0005737%2C GO:0005828%2C GO:0007094%2C GO:0010369	1.08262e-06	3.33567e-05	-2.99505	-2.32316	45	158	14	22	9	54	15	111	45	12	23	22	7	20	13
ID=OE9A076860T1;Parent=OE9A076860;Name=OE9A076860T1;product=OE9A076860P1	3.35215e-10	3.0383e-08	-2.63882	-2.32086	715	1998	349	262	167	51	102	104	69	395	545	449	460	738	775
ID=OE9A045669T3;Parent=OE9A045669;Name=OE9A045669T3;product=OE9A045669P1	1.7027e-07	6.98365e-06	-2.85479	-2.32045	158	185	49	29	16	15	32	64	62	8	12	12	26	43	33
ID=OE9A092587T1;Parent=OE9A092587;Name=OE9A092587T1;product=OE9A092587P1;Description=E3 ubiquitin- ligase RHA2B-like;Ontology_term=GO:0005515%2C GO:0008270	1.57571e-08	8.96385e-07	-2.73968	-2.31857	1005	1336	324	263	104	971	885	732	1459	389	286	534	743	373	1564
ID=OE9A077642T1;Parent=OE9A077642;Name=OE9A077642T1;product=OE9A077642P1	1.66294e-11	2.13503e-09	-2.58366	-2.31792	201	413	66	85	40	124	99	116	220	73	66	88	75	119	106
ID=OE9A064666T6;Parent=OE9A064666;Name=OE9A064666T6;product=OE9A064666P4;Description=probable trehalose-phosphate phosphatase F;Ontology_term=GO:0004805%2C GO:0005982%2C GO:0005985%2C GO:0005992%2C GO:0016311	3.10483e-06	8.12761e-05	-3.09052	-2.31189	52	241	29	14	15	44	50	187	189	28	30	11	40	44	48
ID=OE9A076240T1;Parent=OE9A076240;Name=OE9A076240T1;product=OE9A076240P1;Description=cyclin-dependent kinases regulatory subunit 1;Ontology_term=GO:0000074%2C GO:0016301%2C GO:0016538%2C GO:0045859%2C GO:0051301	7.08359e-08	3.33549e-06	-2.79004	-2.31106	116	232	49	25	19	39	44	74	49	6	39	36	17	50	35
ID=OE9A105654T1;Parent=OE9A105654;Name=OE9A105654T1;product=OE9A105654P1;Description=histone;Ontology_term=GO:0000786%2C GO:0003677%2C GO:0005634%2C GO:0009536%2C GO:0046982	2.97788e-10	2.73808e-08	-2.62173	-2.31082	123	290	36	57	30	47	43	140	77	29	122	139	46	78	90
ID=OE9A025415T4;Parent=OE9A025415;Name=OE9A025415T4;product=OE9A025415P4;Description=WAT1-related At5g07050-like;Ontology_term=GO:0005886%2C GO:0016021%2C GO:0022857%2C GO:0055085	3.3078e-06	8.53128e-05	-3.09336	-2.30959	561	564	105	145	24	74	70	149	132	69	158	304	36	60	34
ID=OE9A016596T1;Parent=OE9A016596;Name=OE9A016596T1;product=OE9A016596P1	2.32794e-07	9.06457e-06	-2.84666	-2.30802	12434	12597	4004	1742	1261	2823	3455	1926	3421	3249	2691	4256	3619	3242	2311
ID=OE9A094420T1;Parent=OE9A094420;Name=OE9A094420T1;product=OE9A094420P1	1.62431e-07	6.69749e-06	-2.82276	-2.30537	53	75	10	16	9	27	5	75	44	4	20	20	9	13	17
ID=OE9A094420T3;Parent=OE9A094420;Name=OE9A094420T3;product=OE9A094420P1	1.62431e-07	6.69749e-06	-2.82276	-2.30537	53	75	10	16	9	27	5	75	44	4	20	20	8	13	17
ID=OE9A094420T2;Parent=OE9A094420;Name=OE9A094420T2;product=OE9A094420P1	1.62431e-07	6.69749e-06	-2.82276	-2.30537	53	75	10	16	9	27	5	75	44	4	20	20	8	13	17
ID=OE9A001209T1;Parent=OE9A001209;Name=OE9A001209T1;product=OE9A001209P1	2.24523e-10	2.1521e-08	-2.60752	-2.30483	807	954	164	292	124	25	76	19	63	146	186	167	302	399	258
ID=OE9A089396T1;Parent=OE9A089396;Name=OE9A089396T1;product=OE9A089396P1;Description=RNA polymerase II elongation factor ELL3 isoform 1;Ontology_term=GO:0003746%2C GO:0005840%2C GO:0006448%2C GO:0016021	5.80659e-08	2.8065e-06	-2.76256	-2.30178	152	432	48	80	28	141	70	241	227	59	111	119	70	138	104
ID=OE9A035965T1;Parent=OE9A035965;Name=OE9A035965T1;product=OE9A035965P1;Description=histone H4;Ontology_term=GO:0000786%2C GO:0003677%2C GO:0005634%2C GO:0006334%2C GO:0046982	4.07131e-12	6.03529e-10	-2.54125	-2.30006	157	248	36	60	37	15	25	79	53	31	41	44	45	66	58
ID=OE9A098084T1;Parent=OE9A098084;Name=OE9A098084T1;product=OE9A098084P1	7.68325e-09	4.79155e-07	-2.68392	-2.29852	191	261	68	38	30	50	41	115	249	19	56	35	47	48	104
ID=OE9A076240T3;Parent=OE9A076240;Name=OE9A076240T3;product=OE9A076240P1	6.93862e-08	3.27383e-06	-2.76569	-2.29808	111	220	47	24	19	38	42	73	48	6	38	35	16	48	34
ID=OE9A045669T1;Parent=OE9A045669;Name=OE9A045669T1;product=OE9A045669P1;Description=multidrug resistance;Ontology_term=GO:0016020	1.17252e-07	5.05505e-06	-2.79103	-2.2977	169	198	54	32	19	15	33	68	70	8	12	15	31	47	38
ID=OE9A086853T1;Parent=OE9A086853;Name=OE9A086853T1;product=OE9A086853P1;Description=probable pectate lyase 8;Ontology_term=GO:0016021%2C GO:0030570%2C GO:0045490%2C GO:0046872	9.32338e-07	2.91891e-05	-2.92564	-2.29729	291	558	27	123	61	128	35	297	68	50	573	590	64	222	196
ID=OE9A086853T2;Parent=OE9A086853;Name=OE9A086853T2;product=OE9A086853P2;Description=probable pectate lyase 8;Ontology_term=GO:0016021%2C GO:0030570%2C GO:0045490%2C GO:0046872	6.56356e-07	2.1849e-05	-2.89492	-2.29638	313	596	31	134	66	134	36	320	74	53	636	644	74	254	226
ID=OE9A076240T2;Parent=OE9A076240;Name=OE9A076240T2;product=OE9A076240P1	8.38879e-08	3.86507e-06	-2.76936	-2.29522	116	226	49	25	19	39	44	73	49	6	39	36	17	49	35
ID=OE9A066645T2;Parent=OE9A066645;Name=OE9A066645T2;product=OE9A066645P1	1.31873e-08	7.60713e-07	-2.69554	-2.29461	77	107	14	25	16	29	7	45	58	14	54	61	49	75	69
ID=OE9A052554T1;Parent=OE9A052554;Name=OE9A052554T1;product=OE9A052554P1;Description=F-box PP2-B10-like;Ontology_term=GO:0005515	1.87683e-07	7.57793e-06	-2.80493	-2.29276	78	236	36	29	15	22	28	42	70	15	19	17	21	31	47
ID=OE9A052554T2;Parent=OE9A052554;Name=OE9A052554T2;product=OE9A052554P1	1.87683e-07	7.57793e-06	-2.80493	-2.29276	78	236	36	29	15	22	28	42	70	15	19	17	21	31	47
ID=OE9A094717T1;Parent=OE9A094717;Name=OE9A094717T1;product=OE9A094717P1	3.92751e-08	2.01183e-06	-2.73039	-2.29227	105	180	18	44	20	23	14	50	17	7	16	22	5	18	13
ID=OE9A077282T1;Parent=OE9A077282;Name=OE9A077282T1;product=OE9A077282P1	3.92751e-08	2.01183e-06	-2.73039	-2.29227	105	180	18	44	20	23	14	50	17	7	16	22	5	18	13
ID=OE9A068354T3;Parent=OE9A068354;Name=OE9A068354T3;product=OE9A068354P2;Description=Metal transporter Nramp6;Ontology_term=GO:0005215%2C GO:0006810%2C GO:0016021	1.26117e-08	7.37847e-07	-2.6857	-2.29074	1415	1671	172	349	412	255	231	192	413	143	137	347	201	146	217
ID=OE9A078354T1;Parent=OE9A078354;Name=OE9A078354T1;product=OE9A078354P1;Description=probable pectate lyase 8;Ontology_term=GO:0016021%2C GO:0030570%2C GO:0045490%2C GO:0046872	3.39389e-07	1.26452e-05	-2.83527	-2.29008	213	370	37	95	26	202	161	233	118	61	419	464	49	122	128
ID=OE9A068354T4;Parent=OE9A068354;Name=OE9A068354T4;product=OE9A068354P3;Description=metal transporter Nramp6-like;Ontology_term=GO:0005215%2C GO:0006810%2C GO:0016021	1.22457e-08	7.18236e-07	-2.68188	-2.289	1407	1669	172	349	411	255	230	192	413	140	136	346	201	146	217
ID=OE9A105226T4;Parent=OE9A105226;Name=OE9A105226T4;product=OE9A105226P4	4.38394e-11	5.0703e-09	-2.55704	-2.28871	122	244	36	52	28	104	61	172	103	27	86	100	30	49	43
ID=OE9A105226T3;Parent=OE9A105226;Name=OE9A105226T3;product=OE9A105226P3	4.38394e-11	5.0703e-09	-2.55704	-2.28871	122	244	36	52	28	104	61	172	103	27	86	100	30	49	43
ID=OE9A078354T3;Parent=OE9A078354;Name=OE9A078354T3;product=OE9A078354P3;Description=probable pectate lyase 8;Ontology_term=GO:0016021%2C GO:0030570%2C GO:0045490%2C GO:0046872	1.99018e-07	7.96207e-06	-2.80035	-2.2886	225	383	40	100	29	218	168	256	125	63	458	500	56	137	143
ID=OE9A078354T2;Parent=OE9A078354;Name=OE9A078354T2;product=OE9A078354P2;Description=probable pectate lyase 8;Ontology_term=GO:0016021%2C GO:0030570%2C GO:0045490%2C GO:0046872	1.99018e-07	7.96207e-06	-2.80035	-2.2886	225	383	40	100	29	218	168	256	125	63	458	500	56	137	143
ID=OE9A073677T2;Parent=OE9A073677;Name=OE9A073677T2;product=OE9A073677P1	3.17286e-10	2.89077e-08	-2.59032	-2.2885	534	635	157	157	73	186	105	192	200	97	131	161	131	163	153
ID=OE9A073677T3;Parent=OE9A073677;Name=OE9A073677T3;product=OE9A073677P2;Description=dihydroceramide fatty acyl 2-hydroxylase FAH1-like;Ontology_term=GO:0005506%2C GO:0006633%2C GO:0016021%2C GO:0016491%2C GO:0055114	3.17286e-10	2.89077e-08	-2.59032	-2.2885	534	635	157	157	73	186	105	192	200	97	131	161	131	163	153
ID=OE9A033675T1;Parent=OE9A033675;Name=OE9A033675T1;product=OE9A033675P1	1.00031e-08	6.03914e-07	-2.67376	-2.28786	1146	875	292	181	182	219	318	312	354	165	178	153	225	176	170
ID=OE9A080346T1;Parent=OE9A080346;Name=OE9A080346T1;product=OE9A080346P1;Description=zinc finger CCCH domain-containing 14;Ontology_term=GO:0046872	1.59643e-06	4.64858e-05	-2.95334	-2.28776	106	240	38	36	9	35	22	162	97	11	120	67	6	55	22
ID=OE9A080346T2;Parent=OE9A080346;Name=OE9A080346T2;product=OE9A080346P1	1.59643e-06	4.64858e-05	-2.95334	-2.28776	106	240	38	36	9	35	22	162	97	11	120	67	6	55	22
ID=OE9A080346T3;Parent=OE9A080346;Name=OE9A080346T3;product=OE9A080346P2	1.59643e-06	4.64858e-05	-2.95334	-2.28776	106	240	38	36	9	35	22	162	97	11	120	67	6	55	22
ID=OE9A080346T5;Parent=OE9A080346;Name=OE9A080346T5;product=OE9A080346P3	1.59643e-06	4.64858e-05	-2.95334	-2.28776	106	240	38	36	9	35	22	162	97	11	120	67	6	55	22
ID=OE9A066645T1;Parent=OE9A066645;Name=OE9A066645T1;product=OE9A066645P1;Description=Gb: , isoform 1;Ontology_term=GO:0003723%2C GO:0003735%2C GO:0006412%2C GO:0022625%2C GO:0042254	1.55517e-08	8.86374e-07	-2.68925	-2.28744	77	106	14	25	16	29	7	45	58	14	54	61	48	75	69
ID=OE9A004004T1;Parent=OE9A004004;Name=OE9A004004T1;product=OE9A004004P1;Description=early nodulin 1;Ontology_term=GO:0006118%2C GO:0009055%2C GO:0016021%2C GO:0046658	8.8378e-10	6.99546e-08	-2.60943	-2.28734	193	368	40	88	45	77	51	78	59	25	55	81	19	36	33
ID=OE9A073677T1;Parent=OE9A073677;Name=OE9A073677T1;product=OE9A073677P1;Description=dihydroceramide fatty acyl 2-hydroxylase FAH1-like;Ontology_term=GO:0005506%2C GO:0006633%2C GO:0016021%2C GO:0016491%2C GO:0055114	3.29631e-10	2.99545e-08	-2.5878	-2.28629	533	634	157	157	73	186	105	192	199	97	131	161	131	163	153
ID=OE9A105226T1;Parent=OE9A105226;Name=OE9A105226T1;product=OE9A105226P1	2.95617e-11	3.59116e-09	-2.54364	-2.28325	122	244	36	52	29	104	61	173	103	27	86	100	30	49	44
ID=OE9A098783T1;Parent=OE9A098783;Name=OE9A098783T1;product=OE9A098783P1;Description=arabinogalactan peptide 20-like;Ontology_term=GO:0016021	2.22954e-08	1.22936e-06	-2.69254	-2.28278	191	316	28	79	43	75	49	155	106	22	53	86	15	45	42
ID=OE9A046725T1;Parent=OE9A046725;Name=OE9A046725T1;product=OE9A046725P1;Description=probable auxin efflux carrier component 1b;Ontology_term=GO:0005783%2C GO:0005886%2C GO:0009926%2C GO:0010252%2C GO:0010315%2C GO:0010329%2C GO:0016021%2C GO:0055085	2.36196e-11	2.94077e-09	-2.53952	-2.28204	92	167	28	28	27	50	63	69	61	20	44	45	25	46	14
ID=OE9A039276T1;Parent=OE9A039276;Name=OE9A039276T1;product=OE9A039276P1;Description=3,9-dihydroxypterocarpan 6A-monooxygenase;Ontology_term=GO:0005506%2C GO:0016021%2C GO:0016709%2C GO:0020037%2C GO:0044550%2C GO:0055114	1.27092e-06	3.82064e-05	-2.91463	-2.28038	45	73	11	14	5	20	8	51	25	4	22	29	15	11	17
ID=OE9A117272T1;Parent=OE9A117272;Name=OE9A117272T1;product=OE9A117272P1	1.65392e-07	6.80353e-06	-2.76684	-2.2763	68	239	31	30	18	162	28	353	130	25	106	53	39	35	33
ID=OE9A009383T1;Parent=OE9A009383;Name=OE9A009383T1;product=OE9A009383P1;Description=21 kDa -like;Ontology_term=GO:0004857	7.98234e-10	6.41263e-08	-2.58917	-2.27548	665	1151	197	281	101	78	93	170	123	129	435	362	180	355	148
ID=OE9A087878T1;Parent=OE9A087878;Name=OE9A087878T1;product=OE9A087878P1	2.66089e-10	2.49581e-08	-2.56525	-2.2737	344	930	90	149	143	94	100	126	169	347	304	353	312	664	508
ID=OE9A070435T1;Parent=OE9A070435;Name=OE9A070435T1;product=OE9A070435P1;Description=agamous-like MADS-box AGL81;Ontology_term=GO:0003677%2C GO:0046983	2.1903e-06	6.03642e-05	-2.94864	-2.27332	30	62	8	8	6	21	9	19	18	1	12	15	3	15	12
ID=OE9A054300T1;Parent=OE9A054300;Name=OE9A054300T1;product=OE9A054300P1;Description=monothiol glutaredoxin-S11;Ontology_term=GO:0005623%2C GO:0006118%2C GO:0009055%2C GO:0015035%2C GO:0045454%2C GO:0055114	1.57232e-09	1.16792e-07	-2.60059	-2.27315	2005	2152	662	408	300	806	415	370	233	56	119	247	38	84	92
ID=OE9A056218T13;Parent=OE9A056218;Name=OE9A056218T13;product=OE9A056218P11;md5=1a3b049a04f0fc1ec1b1abb47154afe2;INTERPRO=<table><tr><th>DB</th><th>ID</th><th>Description</th></tr><tr><td>Gene3D</td><td>G3DSA:3.40.50.1820</td><td></td></tr><tr><td>PANTHER</td><td>PTHR12482</td><td></td></tr><tr><td>PANTHER</td><td>PTHR12482:SF17</td><td></td></tr><tr><td>Pfam</td><td>PF05057</td><td>Putative seri…	2.28756e-14	5.77852e-12	-2.45574	-2.2718	530	998	205	140	168	1042	865	1106	3370	142	146	211	340	146	1337
ID=OE9A066645T3;Parent=OE9A066645;Name=OE9A066645T3;product=OE9A066645P1	1.31848e-08	7.60713e-07	-2.65757	-2.27162	77	109	15	26	16	30	9	48	61	14	58	62	49	76	70
ID=OE9A066645T4;Parent=OE9A066645;Name=OE9A066645T4;product=OE9A066645P1	1.31848e-08	7.60713e-07	-2.65757	-2.27162	77	109	15	26	16	30	9	48	61	14	58	62	49	76	70
ID=OE9A098225T2;Parent=OE9A098225;Name=OE9A098225T2;product=OE9A098225P2	5.04291e-13	9.46011e-11	-2.48099	-2.27146	412	521	136	97	92	127	183	221	343	45	62	118	64	71	47
ID=OE9A098225T1;Parent=OE9A098225;Name=OE9A098225T1;product=OE9A098225P1	5.04291e-13	9.46011e-11	-2.48099	-2.27146	412	521	136	97	92	127	183	221	343	45	62	118	64	71	47
ID=OE9A068354T2;Parent=OE9A068354;Name=OE9A068354T2;product=OE9A068354P1	1.46443e-08	8.37849e-07	-2.65721	-2.27043	1470	1728	185	363	438	262	237	195	436	148	140	360	212	150	226
ID=OE9A065724T1;Parent=OE9A065724;Name=OE9A065724T1;product=OE9A065724P1;Description=endoglucanase 18-like;Ontology_term=GO:0005982%2C GO:0005985%2C GO:0008810%2C GO:0030245	3.09292e-13	6.18337e-11	-2.47289	-2.26908	3576	4761	1088	1246	620	419	479	1665	2053	1270	1367	1577	1866	2454	1978
ID=OE9A109197T1;Parent=OE9A109197;Name=OE9A109197T1;product=OE9A109197P1	2.19665e-07	8.67894e-06	-2.76791	-2.26847	50	95	14	18	8	18	7	58	40	5	39	25	15	26	36
ID=OE9A105218T1;Parent=OE9A105218;Name=OE9A105218T1;product=OE9A105218P1;Description=flavonoid 3 -hydroxylase, partial;Ontology_term=GO:0005506%2C GO:0009813%2C GO:0016021%2C GO:0016711%2C GO:0020037%2C GO:0055114	1.92468e-07	7.74876e-06	-2.75828	-2.26739	104	483	50	54	43	45	52	79	124	170	209	192	636	766	661
ID=OE9A105218T2;Parent=OE9A105218;Name=OE9A105218T2;product=OE9A105218P2;Description=flavonoid 3 -hydroxylase;Ontology_term=GO:0005506%2C GO:0009813%2C GO:0016021%2C GO:0016711%2C GO:0020037%2C GO:0044550%2C GO:0055114	1.92468e-07	7.74876e-06	-2.75828	-2.26739	104	483	50	54	43	45	52	79	124	170	209	192	636	766	661
ID=OE9A108428T1;Parent=OE9A108428;Name=OE9A108428T1;product=OE9A108428P1;Description=RADIALIS-like 3;Ontology_term=GO:0003677%2C GO:0005634	9.09768e-11	9.76354e-09	-2.53822	-2.26688	123	249	43	32	42	38	25	68	105	128	47	100	86	281	168
ID=OE9A073677T4;Parent=OE9A073677;Name=OE9A073677T4;product=OE9A073677P1	8.5449e-10	6.79436e-08	-2.57503	-2.26482	539	649	164	160	73	192	108	198	210	99	135	169	133	164	154
ID=OE9A041797T1;Parent=OE9A041797;Name=OE9A041797T1;product=OE9A041797P1;Description=rac-like GTP-binding RAC13;Ontology_term=GO:0005525%2C GO:0005622%2C GO:0005886%2C GO:0007264	2.14518e-07	8.51886e-06	-2.75555	-2.26236	57	136	24	17	11	79	47	101	52	18	56	52	15	44	26
ID=OE9A059843T1;Parent=OE9A059843;Name=OE9A059843T1;product=OE9A059843P1;Description=cytochrome P450 76A1-like;Ontology_term=GO:0005506%2C GO:0016021%2C GO:0016709%2C GO:0020037%2C GO:0044550%2C GO:0055114	1.31161e-13	2.88604e-11	-2.45647	-2.26189	179	367	53	77	54	85	47	243	371	341	343	351	287	279	413
ID=OE9A070143T1;Parent=OE9A070143;Name=OE9A070143T1;product=OE9A070143P1;Description=fatty acid desaturase 4, chloroplastic-like;Ontology_term=GO:0005737%2C GO:0031625%2C GO:0061630	2.10966e-06	5.86247e-05	-2.9203	-2.26096	285	643	29	74	115	31	27	3	13	625	562	995	538	832	516
ID=OE9A022885T1;Parent=OE9A022885;Name=OE9A022885T1;product=OE9A022885P1;Description=kirola-like;Ontology_term=GO:0006952%2C GO:0009607	2.44145e-12	3.80573e-10	-2.48087	-2.25991	7733	12957	3234	2123	1641	2874	4848	4330	3533	808	976	1422	1111	1500	931
ID=OE9A022885T2;Parent=OE9A022885;Name=OE9A022885T2;product=OE9A022885P2;Description=kirola-like;Ontology_term=GO:0006952%2C GO:0009607	2.44145e-12	3.80573e-10	-2.48087	-2.25991	7733	12957	3234	2123	1641	2874	4848	4330	3533	808	976	1422	1111	1500	931
ID=OE9A068354T1;Parent=OE9A068354;Name=OE9A068354T1;product=OE9A068354P1;Description=metal transporter Nramp6;Ontology_term=GO:0005215%2C GO:0006810%2C GO:0016021	1.8116e-08	1.02062e-06	-2.64522	-2.25889	1484	1738	188	368	446	263	238	196	440	150	140	363	215	150	228
ID=OE9A065851T1;Parent=OE9A065851;Name=OE9A065851T1;product=OE9A065851P1;Description=7-deoxyloganetin glucosyltransferase-like;Ontology_term=GO:0008152%2C GO:0016758	5.65423e-09	3.65993e-07	-2.60949	-2.25835	2266	4338	352	925	733	1406	920	2875	1525	1144	2368	1838	1845	2087	3011
ID=OE9A065851T2;Parent=OE9A065851;Name=OE9A065851T2;product=OE9A065851P1	5.67218e-09	3.66815e-07	-2.60914	-2.25807	2266	4336	352	925	733	1406	920	2875	1525	1144	2368	1838	1845	2087	3011
ID=OE9A108430T1;Parent=OE9A108430;Name=OE9A108430T1;product=OE9A108430P1;Description=cysteine ase inhibitor A-like;Ontology_term=GO:0004869%2C GO:0008233%2C GO:0010951	2.67542e-20	2.97151e-17	-2.37413	-2.25697	2651	3205	772	784	661	786	952	1091	1161	773	856	899	722	858	753
ID=OE9A020621T1;Parent=OE9A020621;Name=OE9A020621T1;product=OE9A020621P1	1.12106e-07	4.86315e-06	-2.70085	-2.24984	346	359	39	111	69	148	148	182	154	120	610	400	176	277	239
ID=OE9A083492T1;Parent=OE9A083492;Name=OE9A083492T1;product=OE9A083492P1	3.7487e-06	9.46946e-05	-2.95216	-2.24877	41	54	6	12	6	9	4	20	7	0	10	7	4	8	6
ID=OE9A080346T6;Parent=OE9A080346;Name=OE9A080346T6;product=OE9A080346P4;Description=zinc finger CCCH domain-containing 14;Ontology_term=GO:0046872	2.35571e-06	6.42626e-05	-2.90113	-2.24849	100	226	38	34	9	30	19	156	93	11	117	63	6	53	21
ID=OE9A105941T1;Parent=OE9A105941;Name=OE9A105941T1;product=OE9A105941P1;Description=G2 mitotic-specific cyclin-2;Ontology_term=GO:0005634	3.17636e-08	1.68121e-06	-2.64526	-2.24743	160	355	57	71	25	111	73	150	114	26	76	57	37	56	61
ID=OE9A039014T1;Parent=OE9A039014;Name=OE9A039014T1;product=OE9A039014P1	1.33113e-08	7.65969e-07	-2.61615	-2.24528	70	96	16	18	18	26	17	26	40	21	8	18	25	32	29
ID=OE9A084800T2;Parent=OE9A084800;Name=OE9A084800T2;product=OE9A084800P1	3.32111e-09	2.28725e-07	-2.57079	-2.24182	103	309	38	42	42	74	68	80	119	92	121	148	152	148	147
ID=OE9A084800T1;Parent=OE9A084800;Name=OE9A084800T1;product=OE9A084800P1;Description=glycerophosphodiester phosphodiesterase GDPD6;Ontology_term=GO:0006071%2C GO:0008889%2C GO:0009395%2C GO:0046486	3.32111e-09	2.28725e-07	-2.57079	-2.24182	103	309	38	42	42	74	68	80	119	92	121	148	152	148	147
ID=OE9A084800T3;Parent=OE9A084800;Name=OE9A084800T3;product=OE9A084800P1	3.32111e-09	2.28725e-07	-2.57079	-2.24182	103	309	38	42	42	74	68	80	119	92	121	148	152	148	147
ID=OE9A084800T4;Parent=OE9A084800;Name=OE9A084800T4;product=OE9A084800P2;Description=glycerophosphodiester phosphodiesterase GDPD6;Ontology_term=GO:0006071%2C GO:0008889%2C GO:0009395%2C GO:0046486	3.32111e-09	2.28725e-07	-2.57079	-2.24182	103	309	38	42	42	74	68	80	118	92	121	148	152	148	147
ID=OE9A084800T5;Parent=OE9A084800;Name=OE9A084800T5;product=OE9A084800P3;Description=glycerophosphodiester phosphodiesterase GDPD6;Ontology_term=GO:0006071%2C GO:0008889%2C GO:0009395%2C GO:0046486	3.32111e-09	2.28725e-07	-2.57079	-2.24182	103	309	38	42	42	74	68	80	118	92	121	148	152	148	147
ID=OE9A100565T5;Parent=OE9A100565;Name=OE9A100565T5;product=OE9A100565P5;Description=probable sulfate transporter;Ontology_term=GO:0005887%2C GO:0008271%2C GO:1902358	1.2904e-07	5.47225e-06	-2.68648	-2.23886	2219	2371	401	820	244	974	340	604	758	164	307	360	547	116	586
ID=OE9A041797T2;Parent=OE9A041797;Name=OE9A041797T2;product=OE9A041797P2;Description=rac-like GTP-binding RAC13;Ontology_term=GO:0004767%2C GO:0005525%2C GO:0005622%2C GO:0005886%2C GO:0006687%2C GO:0007264	3.92757e-07	1.42838e-05	-2.74044	-2.2365	57	138	25	17	11	79	48	101	52	18	56	52	15	44	26
ID=OE9A077439T1;Parent=OE9A077439;Name=OE9A077439T1;product=OE9A077439P1;Description=G2 mitotic-specific cyclin S13-7-like;Ontology_term=GO:0005634	1.06084e-07	4.64259e-06	-2.67293	-2.23581	170	450	89	48	37	128	96	183	136	34	97	93	34	77	77
ID=OE9A077439T2;Parent=OE9A077439;Name=OE9A077439T2;product=OE9A077439P2;Description=G2 mitotic-specific cyclin S13-7-like;Ontology_term=GO:0005634	1.06084e-07	4.64259e-06	-2.67293	-2.23581	170	450	89	48	37	128	96	183	136	34	97	93	34	77	77
ID=OE9A099504T2;Parent=OE9A099504;Name=OE9A099504T2;product=OE9A099504P2;Description=ABSCISIC ACID-INSENSITIVE 5 5;Ontology_term=GO:0003700%2C GO:0005667%2C GO:0006355%2C GO:0009414%2C GO:0009651%2C GO:0009738%2C GO:0043565%2C GO:0045449	6.38087e-09	4.07003e-07	-2.57601	-2.23435	137	370	59	38	53	51	81	31	161	150	121	122	659	415	347
ID=OE9A099504T1;Parent=OE9A099504;Name=OE9A099504T1;product=OE9A099504P1;Description=ABSCISIC ACID-INSENSITIVE 5 5;Ontology_term=GO:0003700%2C GO:0005667%2C GO:0006355%2C GO:0043565%2C GO:0045449	6.38087e-09	4.07003e-07	-2.57601	-2.23435	137	370	59	38	53	51	81	31	161	150	121	122	659	415	347
ID=OE9A099504T3;Parent=OE9A099504;Name=OE9A099504T3;product=OE9A099504P3;Description=ABSCISIC ACID-INSENSITIVE 5 5;Ontology_term=GO:0003700%2C GO:0005667%2C GO:0006355%2C GO:0043565%2C GO:0045449	6.38087e-09	4.07003e-07	-2.57601	-2.23435	137	370	59	38	53	51	81	31	161	150	121	122	659	415	347
ID=OE9A111142T2;Parent=OE9A111142;Name=OE9A111142T2;product=OE9A111142P2;Description=spindle and kinetochore-associated 1 homolog;Ontology_term=GO:0007059%2C GO:0008017%2C GO:0045298%2C GO:0051301	4.55175e-07	1.59967e-05	-2.74317	-2.23335	43	87	9	16	11	22	16	88	62	13	34	41	24	46	31
ID=OE9A111142T1;Parent=OE9A111142;Name=OE9A111142T1;product=OE9A111142P1;Description=spindle and kinetochore-associated 1 homolog;Ontology_term=GO:0007059%2C GO:0008017%2C GO:0045298%2C GO:0051301	4.55175e-07	1.59967e-05	-2.74317	-2.23335	43	87	9	16	11	22	16	88	62	13	34	41	24	46	31
ID=OE9A017598T1;Parent=OE9A017598;Name=OE9A017598T1;product=OE9A017598P1;Description=1-aminocyclopropane-1-carboxylate oxidase;Ontology_term=GO:0009693%2C GO:0009815%2C GO:0009835%2C GO:0031418%2C GO:0046872%2C GO:0055114	2.93762e-07	1.1135e-05	-2.71548	-2.23192	719	606	207	87	116	345	595	803	505	7	4	70	20	54	123
ID=OE9A044077T1;Parent=OE9A044077;Name=OE9A044077T1;product=OE9A044077P1;Description=serine carboxypeptidase-like 31;Ontology_term=GO:0004185%2C GO:0016021%2C GO:0051603	1.57654e-07	6.53129e-06	-2.68442	-2.2315	194	185	46	54	21	117	104	217	383	220	465	314	1305	1573	1804
ID=OE9A021698T1;Parent=OE9A021698;Name=OE9A021698T1;product=OE9A021698P1	7.37906e-11	8.0824e-09	-2.48387	-2.23109	414	1024	109	201	154	81	106	103	170	156	128	110	31	36	41
ID=OE9A082677T1;Parent=OE9A082677;Name=OE9A082677T1;product=OE9A082677P1;Description=transcription factor DIVARICATA-like;Ontology_term=GO:0003677%2C GO:0005634%2C GO:0006355%2C GO:0009908%2C GO:0048262	1.62983e-09	1.20553e-07	-2.53715	-2.23019	381	471	121	116	54	107	107	272	274	78	104	120	155	232	172
ID=OE9A001768T1;Parent=OE9A001768;Name=OE9A001768T1;product=OE9A001768P1;Description=cold-regulated 413 plasma membrane 2-like;Ontology_term=GO:0016021	3.55422e-11	4.20095e-09	-2.47088	-2.22902	818	2062	222	364	343	398	339	559	1329	167	164	203	308	227	616
ID=OE9A111596T1;Parent=OE9A111596;Name=OE9A111596T1;product=OE9A111596P1;Description=metallothionein type 3;Ontology_term=GO:0005507%2C GO:0005576%2C GO:0005623%2C GO:0006878%2C GO:0008270	1.4552e-06	4.28549e-05	-2.81195	-2.22802	23368	21623	3237	2419	6877	5717	7912	2756	7052	11470	6085	7555	7276	11745	9168
ID=OE9A054066T1;Parent=OE9A054066;Name=OE9A054066T1;product=OE9A054066P1;Description=tubulin alpha chain;Ontology_term=GO:0003924%2C GO:0005200%2C GO:0005525%2C GO:0005737%2C GO:0005874%2C GO:0007017	6.49194e-10	5.36943e-08	-2.51387	-2.22723	1610	4284	700	807	364	1290	753	1789	1547	318	2426	2180	308	577	504
ID=OE9A090615T1;Parent=OE9A090615;Name=OE9A090615T1;product=OE9A090615P1	4.78006e-09	3.17034e-07	-2.55667	-2.22589	118	176	43	25	27	52	68	29	88	83	86	51	1021	836	453
ID=OE9A053133T1;Parent=OE9A053133;Name=OE9A053133T1;product=OE9A053133P1;Description=YLS3;Ontology_term=GO:0016020	5.75071e-08	2.78662e-06	-2.62928	-2.22487	187	323	60	74	24	184	123	247	299	169	244	271	429	434	360
ID=OE9A053133T2;Parent=OE9A053133;Name=OE9A053133T2;product=OE9A053133P2;Description=YLS3;Ontology_term=GO:0006869%2C GO:0008289%2C GO:0016021	5.75071e-08	2.78662e-06	-2.62928	-2.22487	187	323	60	74	24	184	123	247	299	169	244	271	429	434	360
ID=OE9A039095T2;Parent=OE9A039095;Name=OE9A039095T2;product=OE9A039095P2;Description=cell division control 2 homolog C;Ontology_term=GO:0004674%2C GO:0005524%2C GO:0006468%2C GO:0009069	4.46874e-10	3.9233e-08	-2.50199	-2.22331	179	279	51	73	32	110	55	127	118	21	61	78	33	58	56
ID=OE9A108200T1;Parent=OE9A108200;Name=OE9A108200T1;product=OE9A108200P1	2.73176e-10	2.54185e-08	-2.49258	-2.22291	1691	2487	681	360	374	2615	1788	2541	3656	443	414	730	2052	1017	3774
ID=OE9A089316T1;Parent=OE9A089316;Name=OE9A089316T1;product=OE9A089316P1;Description=F-box kelch-repeat At3g27150-like;Ontology_term=GO:0005515	8.2446e-08	3.80284e-06	-2.6338	-2.21774	58	94	13	15	18	16	25	25	21	22	33	35	58	36	39
ID=OE9A075420T1;Parent=OE9A075420;Name=OE9A075420T1;product=OE9A075420P1;Description=uncharacterized protein LOC111379570;Ontology_term=GO:0016021	1.19923e-07	5.15115e-06	-2.64678	-2.21714	91	132	30	27	12	17	29	24	44	33	29	50	17	28	14
ID=OE9A088096T1;Parent=OE9A088096;Name=OE9A088096T1;product=OE9A088096P1;Description=GDSL esterase lipase At3g48460-like;Ontology_term=GO:0016788	5.52091e-13	1.01929e-10	-2.41055	-2.21702	208	457	82	91	57	30	67	20	24	100	126	82	93	137	48
ID=OE9A012389T2;Parent=OE9A012389;Name=OE9A012389T2;product=OE9A012389P2;Description=cell division control 2 homolog C;Ontology_term=GO:0004674%2C GO:0005524%2C GO:0006468%2C GO:0009069	4.19999e-11	4.88988e-09	-2.45297	-2.21426	230	429	80	100	47	142	117	224	146	31	105	103	44	94	92
ID=OE9A026865T2;Parent=OE9A026865;Name=OE9A026865T2;product=OE9A026865P2	2.58417e-06	6.95192e-05	-2.83131	-2.21402	3622	4245	1283	334	537	4906	3183	5796	12129	308	283	598	1306	366	3876
ID=OE9pt000001T1;Parent=OE9pt000001;product=OE9pt000001P1;Description=psbA	8.50389e-10	6.76945e-08	-2.49445	-2.21023	1463	2009	269	381	521	1139	499	711	1825	1116	720	1236	339	1092	588
ID=OE9A082511T1;Parent=OE9A082511;Name=OE9A082511T1;product=OE9A082511P1;Description=tyrosine DOPA decarboxylase 1-like;Ontology_term=GO:0004058%2C GO:0004837%2C GO:0006547%2C GO:0006558%2C GO:0006568%2C GO:0006570%2C GO:0009821%2C GO:0030170%2C GO:0042432	1.57176e-08	8.94867e-07	-2.56067	-2.20936	11963	14462	1571	4052	3192	4162	2644	8689	3898	2993	8278	5293	5795	6157	9441
ID=OE9A043450T1;Parent=OE9A043450;Name=OE9A043450T1;product=OE9A043450P1;Description=galactinol synthase 2;Ontology_term=GO:0005737%2C GO:0006012%2C GO:0046872%2C GO:0047216	4.22316e-09	2.84685e-07	-2.5261	-2.20834	88	141	22	35	19	73	51	205	946	20	14	14	375	103	923
ID=OE9A013822T1;Parent=OE9A013822;Name=OE9A013822T1;product=OE9A013822P1;Description=tubulin beta-2 chain;Ontology_term=GO:0003924%2C GO:0005200%2C GO:0005525%2C GO:0005618%2C GO:0005730%2C GO:0005794%2C GO:0005874%2C GO:0005886%2C GO:0007017%2C GO:0009506%2C GO:0009651%2C GO:0045298%2C GO:0046686	6.47689e-16	2.53763e-13	-2.35513	-2.2082	455	967	174	208	131	186	104	457	276	126	278	335	166	288	315
ID=OE9A088751T1;Parent=OE9A088751;Name=OE9A088751T1;product=OE9A088751P1;Description=stomatal closure-related actin-binding 3-like;Ontology_term=GO:0003779	8.18612e-10	6.55376e-08	-2.48925	-2.20723	309	683	126	139	62	353	149	401	289	75	440	355	95	268	227
ID=OE9A098084T2;Parent=OE9A098084;Name=OE9A098084T2;product=OE9A098084P1	9.48969e-08	4.21595e-06	-2.61803	-2.20629	198	272	77	40	31	51	44	125	268	20	63	38	49	53	115
ID=OE9A003856T1;Parent=OE9A003856;Name=OE9A003856T1;product=OE9A003856P1	4.07734e-14	1.0027e-11	-2.37585	-2.20542	4643	4946	1176	1540	998	1015	766	442	1075	1064	1143	1358	1587	1441	1227
ID=OE9A085707T1;Parent=OE9A085707;Name=OE9A085707T1;product=OE9A085707P1;Description=synaptotagmin-2 isoform X1;Ontology_term=GO:0005515%2C GO:0005783%2C GO:0005794%2C GO:0008289%2C GO:0009306%2C GO:0016021	2.22945e-09	1.5902e-07	-2.50591	-2.20505	187	528	92	82	51	233	165	412	793	140	290	271	143	148	239
ID=OE9A048167T2;Parent=OE9A048167;Name=OE9A048167T2;product=OE9A048167P2;Description=probable boron transporter 2;Ontology_term=GO:0005452%2C GO:0005887%2C GO:0006821%2C GO:0015701%2C GO:0051453%2C GO:0098656	1.08501e-12	1.8608e-10	-2.40108	-2.20501	996	1012	238	315	214	173	196	209	363	522	532	677	732	823	660
ID=OE9A048167T1;Parent=OE9A048167;Name=OE9A048167T1;product=OE9A048167P1;Description=probable boron transporter 2;Ontology_term=GO:0005452%2C GO:0005887%2C GO:0006821%2C GO:0015701%2C GO:0051453%2C GO:0098656	1.08501e-12	1.8608e-10	-2.40108	-2.20501	996	1012	238	315	214	173	196	209	363	522	532	677	732	823	660
ID=OE9A114943T1;Parent=OE9A114943;Name=OE9A114943T1;product=OE9A114943P1	1.04639e-06	3.23543e-05	-2.73799	-2.2039	256	454	33	122	49	69	40	233	156	25	75	89	39	89	72
ID=OE9A095040T2;Parent=OE9A095040;Name=OE9A095040T2;product=OE9A095040P2;Description=basic leucine zipper 61-like;Ontology_term=GO:0003700%2C GO:0005667%2C GO:0006355%2C GO:0043565%2C GO:0045449	3.50008e-06	8.94024e-05	-2.83937	-2.20301	73	106	27	12	9	46	43	27	35	9	3	8	11	8	3
ID=OE9A081554T1;Parent=OE9A081554;Name=OE9A081554T1;product=OE9A081554P1	9.10931e-09	5.5474e-07	-2.53689	-2.20291	173	314	71	35	49	98	138	318	466	9	10	24	31	30	19
ID=OE9A083960T2;Parent=OE9A083960;Name=OE9A083960T2;product=OE9A083960P2;Description=tetraketide alpha-pyrone reductase 2;Ontology_term=GO:0009813%2C GO:0045552%2C GO:0050662%2C GO:0055114	1.98525e-07	7.95144e-06	-2.64342	-2.20213	151	134	27	45	22	144	175	117	226	173	184	174	370	397	443
ID=OE9A088765T2;Parent=OE9A088765;Name=OE9A088765T2;product=OE9A088765P2;Description=DETOXIFICATION 21;Ontology_term=GO:0006855%2C GO:0015238%2C GO:0015297%2C GO:0016021	7.36749e-09	4.62348e-07	-2.53004	-2.20197	254	254	73	67	38	70	79	46	134	6	17	31	22	15	16
ID=OE9A088765T1;Parent=OE9A088765;Name=OE9A088765T1;product=OE9A088765P1;Description=DETOXIFICATION 21-like;Ontology_term=GO:0006855%2C GO:0015238%2C GO:0015297%2C GO:0016021	7.36749e-09	4.62348e-07	-2.53004	-2.20197	254	254	73	67	38	70	79	46	134	6	17	31	22	15	16
ID=OE9A077886T1;Parent=OE9A077886;Name=OE9A077886T1;product=OE9A077886P1;Description=ethylene-overproduction 1;Ontology_term=GO:0010364%2C GO:0016036%2C GO:0017145%2C GO:0030674%2C GO:0043161%2C GO:2000069	1.57708e-06	4.60588e-05	-2.76389	-2.20191	66	119	14	29	9	31	26	72	50	15	56	42	32	35	30
ID=OE9A086467T1;Parent=OE9A086467;Name=OE9A086467T1;product=OE9A086467P1;Description=axial regulator YABBY 5;Ontology_term=GO:0007275	2.71768e-06	7.24976e-05	-2.81073	-2.20111	85	174	35	11	21	72	82	53	58	87	64	100	64	85	63
ID=OE9A101744T2;Parent=OE9A101744;Name=OE9A101744T2;product=OE9A101744P2;Description=sucrose transport -like;Ontology_term=GO:0005887%2C GO:0008515%2C GO:0015770%2C GO:0055085	3.66623e-08	1.90731e-06	-2.5712	-2.19963	477	903	95	246	100	27	26	188	893	98	99	214	680	443	613
ID=OE9A085707T2;Parent=OE9A085707;Name=OE9A085707T2;product=OE9A085707P2;Description=synaptotagmin-2 isoform X1;Ontology_term=GO:0005515%2C GO:0005783%2C GO:0005794%2C GO:0008289%2C GO:0009306%2C GO:0016021	2.00344e-09	1.44223e-07	-2.49474	-2.19902	187	529	92	83	52	234	167	412	795	142	291	273	144	150	239
ID=OE9A085707T3;Parent=OE9A085707;Name=OE9A085707T3;product=OE9A085707P1	2.00344e-09	1.44223e-07	-2.49474	-2.19902	187	529	92	83	52	234	167	412	795	143	291	273	144	150	239
ID=OE9A026865T1;Parent=OE9A026865;Name=OE9A026865T1;product=OE9A026865P1	3.2902e-06	8.49214e-05	-2.8201	-2.1989	3622	4245	1300	334	537	4917	3197	5812	12139	308	283	598	1309	367	3882
ID=OE9A100565T2;Parent=OE9A100565;Name=OE9A100565T2;product=OE9A100565P2;Description=probable sulfate transporter;Ontology_term=GO:0008271%2C GO:0016021%2C GO:1902358	3.46223e-07	1.28588e-05	-2.66128	-2.19851	2439	2559	438	926	265	1047	372	668	845	180	331	401	607	139	673
ID=OE9A100565T1;Parent=OE9A100565;Name=OE9A100565T1;product=OE9A100565P1;Description=probable sulfate transporter;Ontology_term=GO:0005887%2C GO:0008271%2C GO:1902358	3.46223e-07	1.28588e-05	-2.66128	-2.19851	2439	2559	438	926	265	1047	372	668	845	180	331	401	607	139	673
ID=OE9A100565T3;Parent=OE9A100565;Name=OE9A100565T3;product=OE9A100565P3;Description=probable sulfate transporter;Ontology_term=GO:0005887%2C GO:0008271%2C GO:1902358	3.46223e-07	1.28588e-05	-2.66128	-2.19851	2439	2559	438	926	265	1047	372	668	845	180	331	401	607	139	673
ID=OE9A002847T1;Parent=OE9A002847;Name=OE9A002847T1;product=OE9A002847P1;Description=hypothetical protein F511_03018;Ontology_term=GO:0003676%2C GO:0016020	2.80861e-06	7.45278e-05	-2.802	-2.19636	62	79	15	19	6	19	41	15	26	7	10	19	9	9	8
ID=OE9A057074T3;Parent=OE9A057074;Name=OE9A057074T3;product=OE9A057074P3;Description=microtubule-associated 70-2-like;Ontology_term=GO:0006952%2C GO:0007010%2C GO:0008017%2C GO:0009607%2C GO:0045298	1.78044e-15	6.32391e-13	-2.34327	-2.19409	780	1083	288	235	186	511	290	768	665	190	468	380	230	335	329
ID=OE9A057074T1;Parent=OE9A057074;Name=OE9A057074T1;product=OE9A057074P1;Description=microtubule-associated 70-2-like;Ontology_term=GO:0006952%2C GO:0007010%2C GO:0008017%2C GO:0009607%2C GO:0045298	3.43111e-15	1.11149e-12	-2.34625	-2.19365	798	1133	300	245	187	525	305	807	699	200	488	408	245	363	356
ID=OE9A060441T3;Parent=OE9A060441;Name=OE9A060441T3;product=OE9A060441P2;Description=DETOXIFICATION 54;Ontology_term=GO:0006855%2C GO:0015238%2C GO:0015297%2C GO:0016021	1.34194e-08	7.71552e-07	-2.5313	-2.19288	403	355	108	104	58	97	67	72	105	62	60	90	133	89	115
ID=OE9A060120T2;Parent=OE9A060120;Name=OE9A060120T2;product=OE9A060120P2	1.84787e-09	1.34267e-07	-2.48243	-2.19168	191	513	98	70	57	132	129	467	627	254	208	350	533	728	954
ID=OE9A014996T1;Parent=OE9A014996;Name=OE9A014996T1;product=OE9A014996P1;Description=arabinogalactan peptide 20-like;Ontology_term=GO:0016021	2.37937e-11	2.95719e-09	-2.41381	-2.19046	140	258	55	52	33	70	111	123	50	12	34	35	6	31	25
ID=OE9A083960T1;Parent=OE9A083960;Name=OE9A083960T1;product=OE9A083960P1;Description=tetraketide alpha-pyrone reductase 2-like;Ontology_term=GO:0009813%2C GO:0045552%2C GO:0050662%2C GO:0055114%2C GO:0080110	2.12231e-07	8.46648e-06	-2.62176	-2.1883	154	139	29	47	22	149	179	120	236	178	190	176	383	413	456
ID=OE9A090039T2;Parent=OE9A090039;Name=OE9A090039T2;product=OE9A090039P2;Description=Membrane lipo;Ontology_term=GO:0016021	2.03186e-08	1.13285e-06	-2.53234	-2.18625	113	214	23	52	31	72	37	71	36	29	42	46	18	40	30
ID=OE9A031015T1;Parent=OE9A031015;Name=OE9A031015T1;product=OE9A031015P1	1.92572e-09	1.39489e-07	-2.47467	-2.18556	414	417	107	132	65	88	63	577	1187	98	106	113	1558	1350	1294
ID=OE9A058046T1;Parent=OE9A058046;Name=OE9A058046T1;product=OE9A058046P1	1.22008e-12	2.06211e-10	-2.3769	-2.1854	536	606	120	179	137	96	128	105	123	147	154	163	290	219	229
ID=OE9A117909T1;Parent=OE9A117909;Name=OE9A117909T1;product=OE9A117909P1;Description=cyclin-dependent kinase B2-2;Ontology_term=GO:0005524%2C GO:0006468%2C GO:0008353%2C GO:0009069	5.21098e-11	5.92882e-09	-2.41557	-2.18477	186	401	85	68	49	122	112	325	196	48	116	113	78	122	108
ID=OE9A117909T2;Parent=OE9A117909;Name=OE9A117909T2;product=OE9A117909P2;Description=cyclin-dependent kinase B2-2;Ontology_term=GO:0005524%2C GO:0006468%2C GO:0008353%2C GO:0009069	5.21098e-11	5.92882e-09	-2.41557	-2.18477	186	401	85	68	49	122	112	325	196	48	116	113	78	122	108
ID=OE9A017978T1;Parent=OE9A017978;Name=OE9A017978T1;product=OE9A017978P1;Description=ankyrin repeat-containing At5g02620-like;Ontology_term=GO:0005515	1.11943e-07	4.85912e-06	-2.58839	-2.18459	89	109	25	27	13	0	0	68	65	0	0	1	23	39	18
ID=OE9A108428T2;Parent=OE9A108428;Name=OE9A108428T2;product=OE9A108428P2;Description=RADIALIS-like 3;Ontology_term=GO:0003677%2C GO:0005634	2.09971e-08	1.16604e-06	-2.5311	-2.18413	81	163	27	20	30	24	17	42	77	85	31	69	57	189	105
ID=OE9A057074T2;Parent=OE9A057074;Name=OE9A057074T2;product=OE9A057074P2;Description=microtubule-associated 70-2-like;Ontology_term=GO:0006952%2C GO:0007010%2C GO:0008017%2C GO:0009607%2C GO:0045298	7.3024e-15	2.21196e-12	-2.33594	-2.18181	794	1116	300	243	187	522	304	800	695	196	479	402	242	357	351
ID=OE9A056218T11;Parent=OE9A056218;Name=OE9A056218T11;product=OE9A056218P10;md5=1a3b049a04f0fc1ec1b1abb47154afe2;INTERPRO=<table><tr><th>DB</th><th>ID</th><th>Description</th></tr><tr><td>Gene3D</td><td>G3DSA:3.40.50.1820</td><td></td></tr><tr><td>PANTHER</td><td>PTHR12482</td><td></td></tr><tr><td>PANTHER</td><td>PTHR12482:SF17</td><td></td></tr><tr><td>Pfam</td><td>PF05057</td><td>Putative seri…	3.27647e-15	1.07634e-12	-2.33072	-2.18119	582	1104	242	179	197	1112	911	1235	3942	173	180	255	390	163	1544
ID=OE9A056218T8;Parent=OE9A056218;Name=OE9A056218T8;product=OE9A056218P7;md5=1a3b049a04f0fc1ec1b1abb47154afe2;INTERPRO=<table><tr><th>DB</th><th>ID</th><th>Description</th></tr><tr><td>Gene3D</td><td>G3DSA:3.40.50.1820</td><td></td></tr><tr><td>PANTHER</td><td>PTHR12482</td><td></td></tr><tr><td>PANTHER</td><td>PTHR12482:SF17</td><td></td></tr><tr><td>Pfam</td><td>PF05057</td><td>Putative serine …	3.27647e-15	1.07634e-12	-2.33072	-2.18119	582	1104	242	179	197	1112	911	1235	3942	173	180	255	390	163	1544
ID=OE9A056218T6;Parent=OE9A056218;Name=OE9A056218T6;product=OE9A056218P5;nmd=true;md5=1a3b049a04f0fc1ec1b1abb47154afe2;INTERPRO=<table><tr><th>DB</th><th>ID</th><th>Description</th></tr><tr><td>Gene3D</td><td>G3DSA:3.40.50.1820</td><td></td></tr><tr><td>PANTHER</td><td>PTHR12482</td><td></td></tr><tr><td>PANTHER</td><td>PTHR12482:SF17</td><td></td></tr><tr><td>Pfam</td><td>PF05057</td><td>Putativ…	3.27647e-15	1.07634e-12	-2.33072	-2.18119	582	1104	242	179	197	1112	911	1235	3942	173	180	255	390	163	1544
ID=OE9A056218T10;Parent=OE9A056218;Name=OE9A056218T10;product=OE9A056218P9;nmd=true;md5=1a3b049a04f0fc1ec1b1abb47154afe2;INTERPRO=<table><tr><th>DB</th><th>ID</th><th>Description</th></tr><tr><td>Gene3D</td><td>G3DSA:3.40.50.1820</td><td></td></tr><tr><td>PANTHER</td><td>PTHR12482</td><td></td></tr><tr><td>PANTHER</td><td>PTHR12482:SF17</td><td></td></tr><tr><td>Pfam</td><td>PF05057</td><td>Putat…	3.27647e-15	1.07634e-12	-2.33072	-2.18119	582	1104	242	179	197	1112	911	1235	3942	173	180	255	390	163	1544
ID=OE9A056218T7;Parent=OE9A056218;Name=OE9A056218T7;product=OE9A056218P6;md5=1a3b049a04f0fc1ec1b1abb47154afe2;INTERPRO=<table><tr><th>DB</th><th>ID</th><th>Description</th></tr><tr><td>Gene3D</td><td>G3DSA:3.40.50.1820</td><td></td></tr><tr><td>PANTHER</td><td>PTHR12482</td><td></td></tr><tr><td>PANTHER</td><td>PTHR12482:SF17</td><td></td></tr><tr><td>Pfam</td><td>PF05057</td><td>Putative serine …	3.27647e-15	1.07634e-12	-2.33072	-2.18119	582	1104	242	179	197	1112	911	1235	3942	173	180	255	390	163	1544
ID=OE9A099815T1;Parent=OE9A099815;Name=OE9A099815T1;product=OE9A099815P1	1.16898e-06	3.56876e-05	-2.69876	-2.18079	18004	17690	6210	3209	1755	3686	6773	1873	2120	1476	1941	2572	1302	1907	1197
ID=OE9A065709T1;Parent=OE9A065709;Name=OE9A065709T1;product=OE9A065709P1	7.59041e-08	3.54787e-06	-2.56361	-2.17979	531	759	89	241	99	1041	806	8630	5006	839	2089	1646	2557	4861	3707
ID=OE9A001783T1;Parent=OE9A001783;Name=OE9A001783T1;product=OE9A001783P1;Description=fusion of histone 2A and enhanced yellow fluorescence;Ontology_term=GO:0000786%2C GO:0000790%2C GO:0000792%2C GO:0003677%2C GO:0003682%2C GO:0005730%2C GO:0006342%2C GO:0046982%2C GO:0070828	4.51347e-09	3.02217e-07	-2.4833	-2.17965	328	729	91	181	79	158	123	440	254	62	271	320	103	253	203
ID=OE9A063859T1;Parent=OE9A063859;Name=OE9A063859T1;product=OE9A063859P1;Description=polyphenol oxidase, chloroplastic-like;Ontology_term=GO:0004097%2C GO:0006118%2C GO:0006570%2C GO:0009507%2C GO:0046148%2C GO:0046872%2C GO:0052716%2C GO:0055114	8.89241e-10	7.02635e-08	-2.45033	-2.17924	1119	2298	546	370	240	1551	789	4233	6892	185	254	346	908	374	1531
ID=OE9A005592T1;Parent=OE9A005592;Name=OE9A005592T1;product=OE9A005592P1;Description=G2 mitotic-specific cyclin S13-7-like isoform X1;Ontology_term=GO:0005634%2C GO:0007067%2C GO:0051301	2.90625e-07	1.10372e-05	-2.61542	-2.17738	100	186	40	34	14	62	31	92	49	18	59	40	25	56	53
ID=OE9A070047T1;Parent=OE9A070047;Name=OE9A070047T1;product=OE9A070047P1;Description=G2 mitotic-specific cyclin S13-7-like isoform X1;Ontology_term=GO:0005634%2C GO:0007067%2C GO:0051301	2.90625e-07	1.10372e-05	-2.61542	-2.17738	100	186	40	34	14	62	31	92	49	18	59	40	25	56	52
ID=OE9A073377T1;Parent=OE9A073377;Name=OE9A073377T1;product=OE9A073377P1;Description=tyrosine DOPA decarboxylase 1-like;Ontology_term=GO:0004837%2C GO:0006570%2C GO:0009821%2C GO:0030170	6.6443e-09	4.21119e-07	-2.48612	-2.17565	5918	6919	1045	1358	2028	3054	2512	3137	2267	2665	6539	4092	6518	4145	8700
ID=OE9A044077T2;Parent=OE9A044077;Name=OE9A044077T2;product=OE9A044077P2;Description=serine carboxypeptidase-like 31;Ontology_term=GO:0004185%2C GO:0016021%2C GO:0051603	1.09086e-07	4.74983e-06	-2.57005	-2.17463	188	174	47	53	25	110	96	211	360	211	434	285	1207	1451	1687
ID=OE9A014996T2;Parent=OE9A014996;Name=OE9A014996T2;product=OE9A014996P2;Description=arabinogalactan peptide 20-like;Ontology_term=GO:0016021	5.06992e-10	4.37426e-08	-2.43145	-2.17228	102	189	40	37	24	51	81	87	38	9	22	25	4	23	18
ID=OE9A030158T1;Parent=OE9A030158;Name=OE9A030158T1;product=OE9A030158P1;Description=probable serine threonine- kinase PBL7;Ontology_term=GO:0004672%2C GO:0005524%2C GO:0006468	3.32606e-08	1.74461e-06	-2.52164	-2.17019	108	170	38	38	17	50	39	129	138	14	24	32	72	85	83
ID=OE9A030158T2;Parent=OE9A030158;Name=OE9A030158T2;product=OE9A030158P2;Description=probable serine threonine- kinase PBL7;Ontology_term=GO:0004672%2C GO:0005524%2C GO:0006468	3.32606e-08	1.74461e-06	-2.52164	-2.17019	108	170	38	38	17	50	39	129	138	14	24	32	72	85	83
ID=OE9A025598T5;Parent=OE9A025598;Name=OE9A025598T5;product=OE9A025598P4	6.92757e-08	3.27082e-06	-2.54373	-2.16957	119	231	44	50	19	76	59	120	92	22	68	78	25	33	47
ID=OE9A042612T2;Parent=OE9A042612;Name=OE9A042612T2;product=OE9A042612P2;Description=probable phosphatase 2C 24;Ontology_term=GO:0004722%2C GO:0006470%2C GO:0008287%2C GO:0046872	1.87098e-09	1.35665e-07	-2.45049	-2.16922	74	144	27	26	21	18	29	25	58	84	146	89	971	842	494
ID=OE9A042612T1;Parent=OE9A042612;Name=OE9A042612T1;product=OE9A042612P1;Description=probable phosphatase 2C 24;Ontology_term=GO:0004721%2C GO:0006470%2C GO:0043169	1.87098e-09	1.35665e-07	-2.45049	-2.16922	74	144	27	26	21	18	29	25	58	84	146	89	971	842	494
ID=OE9A060441T1;Parent=OE9A060441;Name=OE9A060441T1;product=OE9A060441P1;Description=DETOXIFICATION 54;Ontology_term=GO:0006855%2C GO:0015238%2C GO:0015297%2C GO:0016021	2.48797e-08	1.35477e-06	-2.49981	-2.1619	435	373	119	112	64	100	73	74	116	63	65	94	142	95	131
ID=OE9A007572T2;Parent=OE9A007572;Name=OE9A007572T2;product=OE9A007572P2	1.24714e-06	3.76151e-05	-2.66327	-2.15986	54	88	14	21	8	33	18	58	50	11	30	29	13	28	21
ID=OE9A053330T1;Parent=OE9A053330;Name=OE9A053330T1;product=OE9A053330P1;Description=histone;Ontology_term=GO:0000786%2C GO:0003677%2C GO:0005634%2C GO:0009536%2C GO:0046982	1.20307e-08	7.07997e-07	-2.47544	-2.15903	525	832	90	235	143	74	69	239	157	56	176	211	72	114	114
ID=OE9A083960T3;Parent=OE9A083960;Name=OE9A083960T3;product=OE9A083960P3;Description=tetraketide alpha-pyrone reductase 2-like;Ontology_term=GO:0009813%2C GO:0045552%2C GO:0050662%2C GO:0055114%2C GO:0080110	3.79628e-07	1.38639e-05	-2.59507	-2.15807	146	133	28	46	21	146	176	118	232	173	187	172	378	403	447
ID=OE9A009420T1;Parent=OE9A009420;Name=OE9A009420T1;product=OE9A009420P1	2.02673e-09	1.45749e-07	-2.43552	-2.15775	376	325	94	88	82	31	79	132	134	197	267	161	822	721	494
ID=OE9A060441T2;Parent=OE9A060441;Name=OE9A060441T2;product=OE9A060441P1	2.28894e-08	1.26012e-06	-2.48963	-2.15688	426	366	117	110	64	100	72	74	112	63	63	93	140	94	124
ID=OE9A006492T1;Parent=OE9A006492;Name=OE9A006492T1;product=OE9A006492P1;Description=GATA-type transcription activator;Ontology_term=GO:0003677%2C GO:0005634%2C GO:0008270%2C GO:0045893	5.88249e-07	1.98941e-05	-2.60571	-2.15304	546	1327	90	205	252	181	101	73	221	1250	1211	1523	1480	1799	1755
ID=OE9A103038T1;Parent=OE9A103038;Name=OE9A103038T1;product=OE9A103038P1;Description=eukaryotic translation initiation factor 5B-like;Ontology_term=GO:0005516	3.22675e-06	8.3716e-05	-2.72192	-2.15303	87	95	28	17	10	22	7	116	194	3	25	25	90	93	72
ID=OE9A080175T1;Parent=OE9A080175;Name=OE9A080175T1;product=OE9A080175P1;Description=probable 2-oxoglutarate-dependent dioxygenase At5g05600;Ontology_term=GO:0005506%2C GO:0009813%2C GO:0050589%2C GO:0055114	8.53904e-14	1.94623e-11	-2.31548	-2.15274	199	274	63	64	56	46	69	219	224	68	22	71	70	99	151
ID=OE9A044266T1;Parent=OE9A044266;Name=OE9A044266T1;product=OE9A044266P1;Description=basic leucine zipper 43-like;Ontology_term=GO:0003700%2C GO:0005667%2C GO:0006355%2C GO:0043565%2C GO:0045449	2.35466e-06	6.42592e-05	-2.6933	-2.15205	263	318	61	28	82	34	34	88	95	49	84	57	48	68	96
ID=OE9A084533T1;Parent=OE9A084533;Name=OE9A084533T1;product=OE9A084533P1;Description=glutelin type-B 5-like;Ontology_term=GO:0045735	3.30905e-15	1.08197e-12	-2.29426	-2.15125	1115	1342	376	340	269	174	272	214	346	296	283	323	341	361	306
ID=OE9A098774T1;Parent=OE9A098774;Name=OE9A098774T1;product=OE9A098774P1;Description=auxin-induced 6B-like;Ontology_term=GO:0009733	1.56794e-06	4.58278e-05	-2.66167	-2.15036	155	126	42	32	18	13	25	7	33	10	14	12	20	25	32
ID=OE9A033113T1;Parent=OE9A033113;Name=OE9A033113T1;product=OE9A033113P1;Description=guanosine nucleotide diphosphate dissociation inhibitor 2;Ontology_term=GO:0005093%2C GO:0005622%2C GO:0007264%2C GO:0015031%2C GO:0016491%2C GO:0050790%2C GO:0055114	1.14199e-07	4.94172e-06	-2.52398	-2.14693	55	131	18	25	16	17	32	53	13	9	13	21	5	12	11
ID=OE9A011452T1;Parent=OE9A011452;Name=OE9A011452T1;product=OE9A011452P1	1.28357e-12	2.15381e-10	-2.32745	-2.14676	181	325	63	80	47	150	126	319	200	40	107	103	87	126	141
ID=OE9A096750T1;Parent=OE9A096750;Name=OE9A096750T1;product=OE9A096750P1;Description=probable polyamine oxidase 5;Ontology_term=GO:0005737%2C GO:0048510%2C GO:0055114%2C GO:1990534	3.54196e-08	1.8474e-06	-2.48535	-2.14651	261	351	72	106	38	58	74	71	78	139	180	139	206	269	213
ID=OE9A109953T2;Parent=OE9A109953;Name=OE9A109953T2;product=OE9A109953P2;Description=transcription factor SPATULA-like;Ontology_term=GO:0046983	3.94341e-06	9.86515e-05	-2.72085	-2.14637	37	68	11	13	6	20	14	30	18	10	13	7	20	21	27
ID=OE9A109953T1;Parent=OE9A109953;Name=OE9A109953T1;product=OE9A109953P1;Description=transcription factor SPATULA-like;Ontology_term=GO:0046983	3.94341e-06	9.86515e-05	-2.72085	-2.14637	37	68	11	13	6	20	14	30	18	10	13	7	20	21	27
ID=OE9A058568T1;Parent=OE9A058568;Name=OE9A058568T1;product=OE9A058568P1;Description=eukaryotic translation initiation factor 2 subunit alpha homolog;Ontology_term=GO:0003743%2C GO:0005840%2C GO:0005850%2C GO:0005851%2C GO:0006446%2C GO:0033290%2C GO:0043022%2C GO:0043614	1.94443e-10	1.89757e-08	-2.3804	-2.14588	306	315	75	100	65	52	71	60	99	51	66	70	164	144	133
ID=OE9A032268T1;Parent=OE9A032268;Name=OE9A032268T1;product=OE9A032268P1;Description=transcription factor bHLH137-like;Ontology_term=GO:0046983	3.99329e-10	3.53694e-08	-2.39004	-2.14568	404	521	105	167	77	129	118	216	407	252	129	605	68	104	71
ID=OE9A032268T2;Parent=OE9A032268;Name=OE9A032268T2;product=OE9A032268P1	3.99329e-10	3.53694e-08	-2.39004	-2.14568	404	521	105	167	77	129	118	216	407	252	129	605	68	104	71
ID=OE9A101363T1;Parent=OE9A101363;Name=OE9A101363T1;product=OE9A101363P1;Description=monothiol glutaredoxin-s9;Ontology_term=GO:0005623%2C GO:0006118%2C GO:0009055%2C GO:0015035%2C GO:0045454%2C GO:0055114	1.30161e-06	3.90383e-05	-2.63689	-2.1444	64	159	13	23	28	75	58	0	5	134	92	294	18	50	88
ID=OE9A067987T1;Parent=OE9A067987;Name=OE9A067987T1;product=OE9A067987P1;Description=DNA-damage-repair toleration DRT100-like;Ontology_term=GO:0005515	6.3127e-07	2.11345e-05	-2.59121	-2.14308	130	247	30	67	22	66	16	219	43	24	129	88	23	91	74
ID=OE9A050992T1;Parent=OE9A050992;Name=OE9A050992T1;product=OE9A050992P1;Description=histone H4;Ontology_term=GO:0000786%2C GO:0003677%2C GO:0005634%2C GO:0006334%2C GO:0046982	6.28717e-07	2.10592e-05	-2.58443	-2.13937	85	162	21	42	15	7	8	190	78	3	13	15	37	73	72
ID=OE9A094952T1;Parent=OE9A094952;Name=OE9A094952T1;product=OE9A094952P1;Description=NRT1 PTR FAMILY -like isoform X1;Ontology_term=GO:0005215%2C GO:0006810%2C GO:0016021	2.29721e-10	2.19291e-08	-2.37059	-2.13765	400	1057	203	187	117	755	333	1073	1101	72	135	150	239	308	193
ID=OE9A025598T4;Parent=OE9A025598;Name=OE9A025598T4;product=OE9A025598P4;Description=kinesin KIN-14S;Ontology_term=GO:0003777%2C GO:0005524%2C GO:0005874%2C GO:0007018%2C GO:0008017%2C GO:0045298	1.80179e-07	7.32994e-06	-2.52462	-2.13716	120	238	45	53	19	77	60	122	96	23	73	83	26	34	49
ID=OE9A015262T1;Parent=OE9A015262;Name=OE9A015262T1;product=OE9A015262P1	2.60806e-07	1.00196e-05	-2.53825	-2.13637	82	166	29	37	14	40	19	77	60	47	45	70	111	153	141
ID=OE9A099504T4;Parent=OE9A099504;Name=OE9A099504T4;product=OE9A099504P4;Description=ABSCISIC ACID-INSENSITIVE 5 5;Ontology_term=GO:0003700%2C GO:0005667%2C GO:0006355%2C GO:0043565%2C GO:0045449	3.16702e-08	1.67754e-06	-2.46634	-2.13625	113	299	52	34	46	29	57	25	136	104	90	91	614	383	314
ID=OE9A120186T1;Parent=OE9A120186;Name=OE9A120186T1;product=OE9A120186P1;Description=non-specific lipid-transfer At2g13820;Ontology_term=GO:0006869%2C GO:0008289	1.9932e-08	1.11574e-06	-2.45068	-2.13471	1736	2757	380	875	342	858	372	1588	938	512	1565	1377	1040	2072	1466
ID=OE9A074967T1;Parent=OE9A074967;Name=OE9A074967T1;product=OE9A074967P1;Description=histone H4;Ontology_term=GO:0000786%2C GO:0003677%2C GO:0005634%2C GO:0006334%2C GO:0046982	8.87939e-07	2.79617e-05	-2.59217	-2.1333	82	134	24	34	11	82	46	90	61	28	115	122	18	50	44
ID=OE9A021347T1;Parent=OE9A021347;Name=OE9A021347T1;product=OE9A021347P1;Description=probable aquaporin PIP2-5;Ontology_term=GO:0005215%2C GO:0006833%2C GO:0016021	1.4195e-14	3.80557e-12	-2.27992	-2.13304	301	440	105	115	74	372	148	463	305	40	173	153	78	153	177
ID=OE9A025598T1;Parent=OE9A025598;Name=OE9A025598T1;product=OE9A025598P1;Description=kinesin KIN-14S;Ontology_term=GO:0003777%2C GO:0005524%2C GO:0005874%2C GO:0007018%2C GO:0008017%2C GO:0045298	2.32064e-07	9.04121e-06	-2.52465	-2.13128	122	242	46	54	19	78	60	124	97	24	75	83	27	35	49
ID=OE9A025598T2;Parent=OE9A025598;Name=OE9A025598T2;product=OE9A025598P2;Description=kinesin KIN-14S;Ontology_term=GO:0003777%2C GO:0005524%2C GO:0005874%2C GO:0007018%2C GO:0008017%2C GO:0045298	2.32064e-07	9.04121e-06	-2.52465	-2.13128	122	242	46	54	19	78	60	124	97	24	75	83	27	35	49
ID=OE9A025598T3;Parent=OE9A025598;Name=OE9A025598T3;product=OE9A025598P3;Description=kinesin KIN-14S;Ontology_term=GO:0003777%2C GO:0005524%2C GO:0005874%2C GO:0007018%2C GO:0008017%2C GO:0045298	2.32064e-07	9.04121e-06	-2.52465	-2.13128	122	242	46	54	19	78	60	124	97	24	75	83	27	35	49
ID=OE9A039095T1;Parent=OE9A039095;Name=OE9A039095T1;product=OE9A039095P1;Description=cell division control 2 homolog C;Ontology_term=GO:0004674%2C GO:0005524%2C GO:0006468%2C GO:0009069	1.0237e-07	4.50507e-06	-2.49424	-2.13111	122	204	40	52	19	76	37	104	93	16	38	52	26	51	48
ID=OE9A012972T1;Parent=OE9A012972;Name=OE9A012972T1;product=OE9A012972P1;Description=tubulin beta-2 chain;Ontology_term=GO:0003924%2C GO:0005200%2C GO:0005525%2C GO:0005618%2C GO:0005730%2C GO:0005794%2C GO:0005874%2C GO:0005886%2C GO:0007017%2C GO:0009506%2C GO:0009651%2C GO:0045298%2C GO:0046686	3.48188e-14	8.60897e-12	-2.28189	-2.13068	485	1044	201	236	143	197	117	494	305	137	304	362	176	310	352
ID=OE9A010860T1;Parent=OE9A010860;Name=OE9A010860T1;product=OE9A010860P1	6.06779e-08	2.92005e-06	-2.47156	-2.12611	103	118	31	22	25	68	64	72	177	38	25	41	66	56	152
ID=OE9A010860T2;Parent=OE9A010860;Name=OE9A010860T2;product=OE9A010860P2	6.06779e-08	2.92005e-06	-2.47156	-2.12611	103	118	31	22	25	68	64	72	177	38	25	41	66	56	152
ID=OE9A005264T1;Parent=OE9A005264;Name=OE9A005264T1;product=OE9A005264P1;Description=palmitoyl-monogalactosyldiacylglycerol delta-7 desaturase, chloroplastic;Ontology_term=GO:0006633%2C GO:0016021%2C GO:0016717%2C GO:0055114	2.04539e-08	1.13949e-06	-2.43753	-2.12567	795	1276	236	377	129	37	15	25	281	36	36	46	25	24	65
ID=OE9A000463T1;Parent=OE9A000463;Name=OE9A000463T1;product=OE9A000463P1;Description=polcalcin Phl p 7-like;Ontology_term=GO:0005509	3.56048e-16	1.52843e-13	-2.25022	-2.12319	628	799	200	192	190	88	151	278	540	50	11	155	96	132	112
ID=OE9A118084T1;Parent=OE9A118084;Name=OE9A118084T1;product=OE9A118084P1;Description=interferon-related developmental regulator 1-like;Ontology_term=GO:0005488	4.16435e-16	1.71405e-13	-2.24966	-2.12237	2725	4516	936	1264	707	888	900	2117	4102	1652	1761	2165	1556	1823	2601
ID=OE9A118084T2;Parent=OE9A118084;Name=OE9A118084T2;product=OE9A118084P2;Description=interferon-related developmental regulator 1-like;Ontology_term=GO:0005488	4.16435e-16	1.71405e-13	-2.24966	-2.12237	2725	4516	936	1264	707	888	900	2117	4102	1652	1761	2165	1556	1823	2601
ID=OE9A118084T3;Parent=OE9A118084;Name=OE9A118084T3;product=OE9A118084P3;Description=interferon-related developmental regulator 1-like;Ontology_term=GO:0005488	4.16435e-16	1.71405e-13	-2.24966	-2.12237	2725	4516	936	1264	707	888	900	2117	4102	1652	1761	2165	1556	1823	2601
ID=OE9A118084T4;Parent=OE9A118084;Name=OE9A118084T4;product=OE9A118084P4;Description=interferon-related developmental regulator 1-like;Ontology_term=GO:0005488	4.16435e-16	1.71405e-13	-2.24966	-2.12237	2725	4516	936	1264	707	888	900	2117	4102	1652	1761	2165	1556	1823	2601
ID=OE9A118084T6;Parent=OE9A118084;Name=OE9A118084T6;product=OE9A118084P6;Description=interferon-related developmental regulator 1-like;Ontology_term=GO:0005488	4.16435e-16	1.71405e-13	-2.24966	-2.12237	2725	4516	936	1264	707	888	900	2117	4102	1652	1761	2165	1556	1823	2601
ID=OE9A106220T1;Parent=OE9A106220;Name=OE9A106220T1;product=OE9A106220P1;Description=cellulose synthase A catalytic subunit 4 [UDP-forming];Ontology_term=GO:0005886%2C GO:0005982%2C GO:0005985%2C GO:0006011%2C GO:0009834%2C GO:0016021%2C GO:0016760%2C GO:0030244%2C GO:0042742%2C GO:0046872%2C GO:0050832%2C GO:0071555	8.7362e-09	5.36219e-07	-2.41176	-2.12184	204	485	104	83	49	189	99	317	195	14	321	246	21	84	54
ID=OE9A106220T2;Parent=OE9A106220;Name=OE9A106220T2;product=OE9A106220P2;Description=cellulose synthase A catalytic subunit 4 [UDP-forming];Ontology_term=GO:0005886%2C GO:0005982%2C GO:0005985%2C GO:0006011%2C GO:0009834%2C GO:0016021%2C GO:0016760%2C GO:0030244%2C GO:0042742%2C GO:0046872%2C GO:0050832%2C GO:0071555	8.7362e-09	5.36219e-07	-2.41176	-2.12184	204	485	104	83	49	189	99	317	195	14	322	246	21	84	54
ID=OE9A042322T1;Parent=OE9A042322;Name=OE9A042322T1;product=OE9A042322P1	2.46943e-10	2.33817e-08	-2.34762	-2.12013	3158	3134	1047	839	611	756	1070	794	904	579	790	703	903	926	691
ID=OE9A110047T2;Parent=OE9A110047;Name=OE9A110047T2;product=OE9A110047P2;Description=transcription factor bHLH35;Ontology_term=GO:0046983	2.49356e-07	9.62911e-06	-2.50362	-2.11747	3594	5603	1461	542	1025	8821	5595	6206	13219	262	343	462	1095	146	3507
ID=OE9A110047T1;Parent=OE9A110047;Name=OE9A110047T1;product=OE9A110047P1;Description=transcription factor bHLH35;Ontology_term=GO:0046983	2.49356e-07	9.62911e-06	-2.50362	-2.11747	3594	5603	1461	542	1025	8821	5595	6206	13219	262	343	462	1095	146	3507
ID=OE9A057160T1;Parent=OE9A057160;Name=OE9A057160T1;product=OE9A057160P1	4.12924e-13	7.87279e-11	-2.27934	-2.11577	2865	4109	817	1296	686	707	774	353	404	2623	4162	4066	749	1396	1128
ID=OE9A022948T1;Parent=OE9A022948;Name=OE9A022948T1;product=OE9A022948P1;Description=cytochrome c oxidase copper chaperone 2;Ontology_term=GO:0005758%2C GO:0006825%2C GO:0016021%2C GO:0016531	2.28926e-11	2.86043e-09	-2.31245	-2.11492	55815	58919	15340	13214	17004	13822	17406	4678	11471	22452	9795	14124	10693	15970	15214
ID=OE9A068849T1;Parent=OE9A068849;Name=OE9A068849T1;product=OE9A068849P1;Description=stachyose synthase;Ontology_term=GO:0006012%2C GO:0047268	2.8323e-13	5.72779e-11	-2.27461	-2.11382	416	663	133	125	160	268	268	222	524	1342	708	2024	432	897	1278
ID=OE9A001263T1;Parent=OE9A001263;Name=OE9A001263T1;product=OE9A001263P1;Description=TOG array regulator of axonemal microtubules 1-like;Ontology_term=GO:0003700%2C GO:0005667%2C GO:0006355%2C GO:0043565%2C GO:0045449	6.9901e-12	9.82151e-10	-2.29955	-2.1138	1556	2095	412	687	358	667	632	1058	1025	1342	1326	1363	747	1198	1030
ID=OE9A083074T1;Parent=OE9A083074;Name=OE9A083074T1;product=OE9A083074P1	1.10927e-08	6.634e-07	-2.40231	-2.11207	22619	19360	7204	5172	3943	4274	5907	2455	4817	4088	3115	4033	4061	4474	3032
ID=OE9A083074T2;Parent=OE9A083074;Name=OE9A083074T2;product=OE9A083074P1	1.10927e-08	6.634e-07	-2.40231	-2.11207	22619	19360	7204	5172	3943	4274	5907	2455	4817	4088	3115	4033	4061	4474	3032
ID=OE9A115364T1;Parent=OE9A115364;Name=OE9A115364T1;product=OE9A115364P1	7.566e-07	2.43742e-05	-2.54258	-2.11026	78	111	27	25	11	76	56	74	68	48	80	84	21	29	34
ID=OE9A120609T1;Parent=OE9A120609;Name=OE9A120609T1;product=OE9A120609P1;Description=mediator of RNA polymerase II transcription subunit 24;Ontology_term=GO:0016020	6.19703e-08	2.97815e-06	-2.44236	-2.10864	199	247	40	84	39	79	103	171	228	258	309	230	528	718	533
ID=OE9A085951T1;Parent=OE9A085951;Name=OE9A085951T1;product=OE9A085951P1;Description=stachyose synthase-like;Ontology_term=GO:0006012%2C GO:0047268	1.70658e-12	2.7706e-10	-2.2811	-2.10849	373	614	134	105	140	176	232	138	349	1114	652	1726	305	647	940
ID=OE9A059116T1;Parent=OE9A059116;Name=OE9A059116T1;product=OE9A059116P1;Description=NRT1 PTR FAMILY -like isoform X1;Ontology_term=GO:0005215%2C GO:0006810%2C GO:0016021	2.30259e-10	2.19505e-08	-2.33071	-2.10848	410	1104	213	198	129	719	325	1142	1193	63	129	144	276	360	259
ID=OE9A022092T3;Parent=OE9A022092;Name=OE9A022092T3;product=OE9A022092P3;Description=COBRA 4;Ontology_term=GO:0010215%2C GO:0016021%2C GO:0016049%2C GO:0031225	2.53507e-06	6.83298e-05	-2.60644	-2.10717	53	128	26	17	11	81	63	150	68	12	150	121	15	43	32
ID=OE9A015905T1;Parent=OE9A015905;Name=OE9A015905T1;product=OE9A015905P1;Description=ethylene-responsive transcription factor 12;Ontology_term=GO:0003677%2C GO:0003700%2C GO:0005634%2C GO:0005667%2C GO:0006355%2C GO:0045449	1.64115e-09	1.21261e-07	-2.35879	-2.10688	150	186	43	55	31	113	122	69	79	33	23	50	14	34	28
ID=OE9A088765T3;Parent=OE9A088765;Name=OE9A088765T3;product=OE9A088765P3;Description=DETOXIFICATION 21-like;Ontology_term=GO:0006855%2C GO:0015238%2C GO:0015297%2C GO:0016021	3.90508e-08	2.00327e-06	-2.42552	-2.10602	221	227	71	61	36	62	68	35	118	6	14	27	20	12	13
ID=OE9A120548T1;Parent=OE9A120548;Name=OE9A120548T1;product=OE9A120548P1;Description=cyclin-dependent kinases regulatory subunit 1;Ontology_term=GO:0000074%2C GO:0000278%2C GO:0005737%2C GO:0016301%2C GO:0016538%2C GO:0042023%2C GO:0045859%2C GO:0051301%2C GO:0051726	1.55558e-08	8.86374e-07	-2.3997	-2.10487	93	198	40	40	22	66	50	89	47	12	46	52	23	29	24
ID=OE9A071749T1;Parent=OE9A071749;Name=OE9A071749T1;product=OE9A071749P1;Description=histone H2AX-like;Ontology_term=GO:0000786%2C GO:0000790%2C GO:0003677%2C GO:0006342%2C GO:0046982	8.34916e-13	1.47527e-10	-2.27022	-2.10446	377	720	157	172	97	178	169	487	250	96	210	256	132	189	189
ID=OE9A019698T1;Parent=OE9A019698;Name=OE9A019698T1;product=OE9A019698P1;Description=F-box At1g67340;Ontology_term=GO:0005515	6.1497e-09	3.94054e-07	-2.37897	-2.10445	366	505	72	162	93	142	102	273	207	89	180	178	146	242	182
ID=OE9A070228T1;Parent=OE9A070228;Name=OE9A070228T1;product=OE9A070228P1;Description=1-aminocyclopropane-1-carboxylate oxidase homolog 1-like;Ontology_term=GO:0046872%2C GO:0051213%2C GO:0055114	7.71589e-08	3.60171e-06	-2.43556	-2.1008	474	1076	194	250	88	745	240	1209	727	1125	1992	1473	1944	1884	3017
ID=OE9A087098T3;Parent=OE9A087098;Name=OE9A087098T3;product=OE9A087098P3;Description=pollen-specific SF21-like isoform X2;Ontology_term=GO:0016021	1.39294e-07	5.84685e-06	-2.45185	-2.09918	375	972	164	210	76	293	187	434	659	319	666	768	537	560	682
ID=OE9A091968T2;Parent=OE9A091968;Name=OE9A091968T2;product=OE9A091968P2;Description=low affinity sulfate transporter 3;Ontology_term=GO:0008271%2C GO:0016021%2C GO:1902358	2.93749e-13	5.88946e-11	-2.25624	-2.09904	624	1080	257	182	224	170	293	105	288	387	304	572	486	658	621
ID=OE9A091968T1;Parent=OE9A091968;Name=OE9A091968T1;product=OE9A091968P1;Description=low affinity sulfate transporter 3;Ontology_term=GO:0008271%2C GO:0016021%2C GO:1902358	2.93749e-13	5.88946e-11	-2.25624	-2.09904	624	1080	257	182	224	170	293	105	288	387	304	572	486	658	621
ID=OE9A058568T2;Parent=OE9A058568;Name=OE9A058568T2;product=OE9A058568P2;Description=eukaryotic translation initiation factor 2 subunit alpha homolog;Ontology_term=GO:0003743%2C GO:0005840%2C GO:0005850%2C GO:0005851%2C GO:0006446%2C GO:0033290%2C GO:0043022%2C GO:0043614	2.13069e-09	1.52598e-07	-2.35197	-2.099	264	264	66	88	55	45	54	54	90	46	59	59	153	133	129
ID=OE9A114753T1;Parent=OE9A114753;Name=OE9A114753T1;product=OE9A114753P1;Description=l-type lectin-domain containing receptor kinase;Ontology_term=GO:0004674%2C GO:0005524%2C GO:0005886%2C GO:0006468%2C GO:0009069%2C GO:0016021%2C GO:0030246	9.73569e-07	3.03171e-05	-2.53538	-2.09887	201	143	37	55	33	27	49	119	84	55	88	64	132	122	222
ID=OE9A070228T2;Parent=OE9A070228;Name=OE9A070228T2;product=OE9A070228P1	8.39056e-08	3.86507e-06	-2.43379	-2.09808	474	1077	194	251	88	747	241	1209	728	1126	1997	1478	1949	1888	3022
ID=OE9A106220T4;Parent=OE9A106220;Name=OE9A106220T4;product=OE9A106220P4;Description=cellulose synthase A catalytic subunit 4 [UDP-forming];Ontology_term=GO:0005886%2C GO:0005982%2C GO:0005985%2C GO:0006011%2C GO:0009834%2C GO:0016021%2C GO:0016760%2C GO:0030244%2C GO:0042742%2C GO:0046872%2C GO:0050832%2C GO:0071555	1.22145e-08	7.17007e-07	-2.38171	-2.09666	204	489	107	84	51	193	100	321	195	14	335	253	22	85	55
ID=OE9A106220T3;Parent=OE9A106220;Name=OE9A106220T3;product=OE9A106220P3;Description=cellulose synthase A catalytic subunit 4 [UDP-forming];Ontology_term=GO:0005886%2C GO:0005982%2C GO:0005985%2C GO:0006011%2C GO:0009834%2C GO:0016021%2C GO:0016760%2C GO:0030244%2C GO:0042742%2C GO:0046872%2C GO:0050832%2C GO:0071555	1.22145e-08	7.17007e-07	-2.38171	-2.09666	204	489	107	84	51	193	100	321	195	14	335	253	22	85	55
ID=OE9A087098T2;Parent=OE9A087098;Name=OE9A087098T2;product=OE9A087098P2;Description=pollen-specific SF21-like isoform X1;Ontology_term=GO:0016021	1.63569e-07	6.74045e-06	-2.45171	-2.09572	379	983	168	211	76	299	193	445	672	327	690	796	548	568	701
ID=OE9A006492T2;Parent=OE9A006492;Name=OE9A006492T2;product=OE9A006492P2;Description=uncharacterized protein LOC111378743;Ontology_term=GO:0003677%2C GO:0005634%2C GO:0008270%2C GO:0045893	1.18887e-06	3.61999e-05	-2.53654	-2.09495	352	900	63	152	168	128	71	47	133	876	864	1083	907	1056	1105
ID=OE9A098359T1;Parent=OE9A098359;Name=OE9A098359T1;product=OE9A098359P1;Description=translocon-associated subunit beta-like;Ontology_term=GO:0005783%2C GO:0016021	1.79635e-06	5.12618e-05	-2.55868	-2.09405	68	128	16	34	13	23	20	22	27	9	45	25	7	16	12
ID=OE9A098359T2;Parent=OE9A098359;Name=OE9A098359T2;product=OE9A098359P1	1.79635e-06	5.12618e-05	-2.55868	-2.09405	68	128	16	34	13	23	20	22	27	9	45	25	7	16	12
ID=OE9A070228T3;Parent=OE9A070228;Name=OE9A070228T3;product=OE9A070228P2;Description=1-aminocyclopropane-1-carboxylate oxidase homolog 1-like;Ontology_term=GO:0046872%2C GO:0051213%2C GO:0055114	9.17822e-08	4.11943e-06	-2.42975	-2.0938	473	1077	195	251	88	746	241	1207	728	1126	1998	1477	1953	1894	3022
ID=OE9A099116T1;Parent=OE9A099116;Name=OE9A099116T1;product=OE9A099116P1;Description=calmodulin-7-like isoform X1;Ontology_term=GO:0005509%2C GO:0005515%2C GO:0005634%2C GO:0005774%2C GO:0005829%2C GO:0005886	3.38333e-10	3.04776e-08	-2.3149	-2.09307	2688	3289	1069	743	550	775	960	1001	1111	571	716	646	846	915	708
ID=OE9A035916T1;Parent=OE9A035916;Name=OE9A035916T1;product=OE9A035916P1;Description=probable carboxylesterase 15;Ontology_term=GO:0008152%2C GO:0016787	3.96512e-06	9.91239e-05	-2.6077	-2.09237	213	441	40	124	39	300	174	187	120	285	152	135	186	196	301
ID=OE9A100010T1;Parent=OE9A100010;Name=OE9A100010T1;product=OE9A100010P1;Description=arabinogalactan peptide 22-like;Ontology_term=GO:0016021	1.10221e-06	3.38465e-05	-2.52771	-2.09225	324	504	44	150	83	135	105	253	151	71	126	170	102	119	93
ID=OE9A075255T1;Parent=OE9A075255;Name=OE9A075255T1;product=OE9A075255P1;Description=probable receptor-like serine threonine- kinase At5g57670;Ontology_term=GO:0004674%2C GO:0005524%2C GO:0006468%2C GO:0006950%2C GO:0009069	4.07976e-12	6.03529e-10	-2.26298	-2.08893	249	523	79	123	94	88	110	100	45	121	312	212	6	44	47
ID=OE9A076445T2;Parent=OE9A076445;Name=OE9A076445T2;product=OE9A076445P2	1.5322e-09	1.13933e-07	-2.32825	-2.08667	118	271	50	58	34	125	68	148	118	44	68	89	50	67	52
ID=OE9A053751T1;Parent=OE9A053751;Name=OE9A053751T1;product=OE9A053751P1	8.75704e-08	3.95576e-06	-2.41531	-2.08555	2387	2232	762	690	328	63	349	315	527	1008	1164	980	3090	2756	1809
ID=OE9A002986T1;Parent=OE9A002986;Name=OE9A002986T1;product=OE9A002986P1;Description=histidine-containing phosphotransfer 4;Ontology_term=GO:0000160%2C GO:0005634%2C GO:0005737%2C GO:0009736%2C GO:0009927%2C GO:0016021%2C GO:0016310%2C GO:0043424	1.04309e-07	4.57887e-06	-2.41747	-2.08282	317	307	109	66	60	27	180	27	136	17	20	6	166	181	63
ID=OE9A030642T1;Parent=OE9A030642;Name=OE9A030642T1;product=OE9A030642P1	1.47035e-06	4.32101e-05	-2.52591	-2.08149	157	176	54	23	36	56	86	111	130	7	9	26	24	43	24
ID=OE9A037844T1;Parent=OE9A037844;Name=OE9A037844T1;product=OE9A037844P1;Description=membrane steroid-binding 2-like;Ontology_term=GO:0012505%2C GO:0016021%2C GO:0020037	2.1424e-06	5.93929e-05	-2.54523	-2.08131	238	477	33	99	93	10	16	385	392	26	39	30	595	820	1605
ID=OE9A005084T1;Parent=OE9A005084;Name=OE9A005084T1;product=OE9A005084P1;Description=molybdate transporter 1;Ontology_term=GO:0015098%2C GO:0015689%2C GO:0016021	4.74923e-07	1.65717e-05	-2.46836	-2.08113	456	545	100	200	65	88	91	76	87	293	299	318	262	346	194
ID=OE9A011452T3;Parent=OE9A011452;Name=OE9A011452T3;product=OE9A011452P3	1.56044e-11	2.02573e-09	-2.26138	-2.0785	187	349	71	89	50	160	131	344	225	41	119	112	100	137	160
ID=OE9A011452T2;Parent=OE9A011452;Name=OE9A011452T2;product=OE9A011452P2	1.56044e-11	2.02573e-09	-2.26138	-2.0785	187	349	71	89	50	160	131	344	225	41	119	112	100	137	160
ID=OE9A111553T1;Parent=OE9A111553;Name=OE9A111553T1;product=OE9A111553P1	7.73442e-08	3.60795e-06	-2.39684	-2.07583	249	630	80	82	132	58	72	44	76	499	255	283	272	305	245
ID=OE9A042139T1;Parent=OE9A042139;Name=OE9A042139T1;product=OE9A042139P1;Description=cysteine-rich repeat secretory 3-like isoform X2;Ontology_term=GO:0016020	8.70196e-07	2.74524e-05	-2.48706	-2.0758	316	324	118	63	48	21	55	126	323	100	63	70	332	292	228
ID=OE9A075888T1;Parent=OE9A075888;Name=OE9A075888T1;product=OE9A075888P1	3.95125e-16	1.67562e-13	-2.19318	-2.07502	5734	9518	1761	2152	2328	563	746	125	276	5576	6615	6737	9582	9669	7712
ID=OE9A016934T1;Parent=OE9A016934;Name=OE9A016934T1;product=OE9A016934P1;Description=auxin transporter 2;Ontology_term=GO:0010588%2C GO:0016021%2C GO:0048829	1.18147e-06	3.60216e-05	-2.496	-2.07273	177	263	47	82	24	91	50	207	131	42	151	93	135	237	163
ID=OE9A070315T1;Parent=OE9A070315;Name=OE9A070315T1;product=OE9A070315P1	5.55407e-15	1.71202e-12	-2.20117	-2.07219	899	1475	398	299	276	695	382	506	1755	374	252	187	688	412	839
ID=OE9A082080T1;Parent=OE9A082080;Name=OE9A082080T1;product=OE9A082080P1;Description=CYPRO4;Ontology_term=GO:0005515%2C GO:0005634%2C GO:0005829%2C GO:0005886	1.37211e-07	5.76634e-06	-2.40441	-2.06965	74	154	21	38	21	26	19	130	70	7	53	50	29	43	73
ID=OE9A003240T5;Parent=OE9A003240;Name=OE9A003240T5;product=OE9A003240P1	1.02501e-16	4.91246e-14	-2.17848	-2.06679	4663	6117	1345	1918	1386	642	1083	1042	3213	1383	960	1435	3184	2393	2260
ID=OE9A056852T3;Parent=OE9A056852;Name=OE9A056852T3;product=OE9A056852P1;Description=gamma-interferon-inducible lysosomal thiol reductase;Ontology_term=GO:0016020	8.71853e-08	3.94532e-06	-2.38607	-2.06677	386	536	65	168	110	262	227	276	134	115	364	234	100	161	132
ID=OE9A056852T2;Parent=OE9A056852;Name=OE9A056852T2;product=OE9A056852P2;Description=gamma-interferon-inducible lysosomal thiol reductase;Ontology_term=GO:0016020	8.71853e-08	3.94532e-06	-2.38607	-2.06677	386	536	65	168	110	262	227	276	134	115	364	234	100	161	132
ID=OE9A056852T4;Parent=OE9A056852;Name=OE9A056852T4;product=OE9A056852P3	8.71853e-08	3.94532e-06	-2.38607	-2.06677	386	536	65	168	110	262	227	276	134	115	364	234	100	161	132
ID=OE9A056852T5;Parent=OE9A056852;Name=OE9A056852T5;product=OE9A056852P4;Description=gamma-interferon-inducible lysosomal thiol reductase;Ontology_term=GO:0016020	8.71853e-08	3.94532e-06	-2.38607	-2.06677	386	536	65	168	110	262	227	276	134	115	364	234	100	161	132
ID=OE9A003240T4;Parent=OE9A003240;Name=OE9A003240T4;product=OE9A003240P1	1.33868e-16	6.28659e-14	-2.1794	-2.06676	4654	6102	1337	1915	1384	636	1073	1037	3194	1378	959	1430	3178	2389	2252
ID=OE9A106293T1;Parent=OE9A106293;Name=OE9A106293T1;product=OE9A106293P1;Description=probable receptor-like serine threonine- kinase At5g57670;Ontology_term=GO:0004674%2C GO:0005524%2C GO:0006468%2C GO:0006950%2C GO:0009069%2C GO:0016787	8.23519e-07	2.61924e-05	-2.46517	-2.06519	138	283	26	74	42	57	50	31	33	76	112	90	30	32	43
ID=OE9A003240T1;Parent=OE9A003240;Name=OE9A003240T1;product=OE9A003240P1;Description=sucrose transport -like;Ontology_term=GO:0005887%2C GO:0008515%2C GO:0015770%2C GO:0055085	2.31547e-17	1.25595e-14	-2.17147	-2.06508	4716	6177	1399	1933	1390	644	1083	1053	3251	1385	960	1436	3202	2406	2275
ID=OE9A058421T1;Parent=OE9A058421;Name=OE9A058421T1;product=OE9A058421P1;Description=PROTON GRADIENT REGULATION 5, chloroplastic;Ontology_term=GO:0006118%2C GO:0009055%2C GO:0009414%2C GO:0009535%2C GO:0009644%2C GO:0009773%2C GO:0010117%2C GO:0071484	5.991e-11	6.70724e-09	-2.25635	-2.06444	252	578	91	104	118	110	125	62	104	479	350	452	426	623	511
ID=OE9A002672T1;Parent=OE9A002672;Name=OE9A002672T1;product=OE9A002672P1;Description=myb family transcription factor PHL8-like;Ontology_term=GO:0003677%2C GO:0005634%2C GO:0006355	1.23393e-15	4.52213e-13	-2.18343	-2.06281	663	927	262	222	190	281	272	349	465	297	358	421	623	642	906
ID=OE9A002672T3;Parent=OE9A002672;Name=OE9A002672T3;product=OE9A002672P3;Description=myb family transcription factor PHL8-like;Ontology_term=GO:0003677	1.23393e-15	4.52213e-13	-2.18343	-2.06281	663	927	262	222	190	281	272	349	465	297	358	421	623	642	906
ID=OE9A002672T2;Parent=OE9A002672;Name=OE9A002672T2;product=OE9A002672P2;Description=myb family transcription factor PHL8-like;Ontology_term=GO:0003677	1.23393e-15	4.52213e-13	-2.18343	-2.06281	663	927	262	222	190	281	272	349	465	297	358	421	623	642	906
ID=OE9A036140T1;Parent=OE9A036140;Name=OE9A036140T1;product=OE9A036140P1	2.44702e-13	5.00651e-11	-2.20922	-2.0621	878	1298	377	275	247	1024	675	819	1372	149	127	210	447	255	633
ID=OE9A040376T1;Parent=OE9A040376;Name=OE9A040376T1;product=OE9A040376P1;Description=E3 ubiquitin ligase BIG BROTHER-like;Ontology_term=GO:0005515%2C GO:0008270%2C GO:0016567%2C GO:0043161%2C GO:0046621%2C GO:0061630	7.71047e-10	6.23719e-08	-2.28324	-2.06129	158	256	66	60	36	126	128	212	218	32	65	58	64	113	47
ID=OE9A001623T3;Parent=OE9A001623;Name=OE9A001623T3;product=OE9A001623P2;Description=nuclear transport factor 2;Ontology_term=GO:0005622%2C GO:0006810	1.93892e-07	7.79714e-06	-2.39987	-2.05979	475	462	165	125	71	70	115	105	86	60	74	75	64	77	55
ID=OE9A113636T7;Parent=OE9A113636;Name=OE9A113636T7;product=OE9A113636P2;Description=heterogeneous nuclear ribonucleo 1-like;Ontology_term=GO:0000166%2C GO:0003676	1.48258e-06	4.3533e-05	-2.47737	-2.05624	176	443	91	81	31	197	145	285	357	106	201	254	153	226	199
ID=OE9A098225T3;Parent=OE9A098225;Name=OE9A098225T3;product=OE9A098225P3	2.91481e-09	2.04159e-07	-2.29361	-2.05399	276	332	104	67	71	87	130	165	255	37	47	80	48	52	31
ID=OE9A114592T2;Parent=OE9A114592;Name=OE9A114592T2;product=OE9A114592P2;Description=Calmodulin and related s (EF-Hand superfamily);Ontology_term=GO:0005432%2C GO:0005509%2C GO:0006816%2C GO:0016021%2C GO:0055074%2C GO:0055085	3.43607e-12	5.1264e-10	-2.21491	-2.05222	4801	5180	1647	1555	1100	1269	1682	739	1474	1120	1597	1575	1556	1482	1398
ID=OE9A032088T1;Parent=OE9A032088;Name=OE9A032088T1;product=OE9A032088P1;Description=ABC transporter G family member 22-like isoform X1;Ontology_term=GO:0005524%2C GO:0016021%2C GO:0016887	2.71635e-10	2.53087e-08	-2.25243	-2.04861	126	253	40	59	48	79	46	53	167	137	90	78	781	489	651
ID=OE9A032088T3;Parent=OE9A032088;Name=OE9A032088T3;product=OE9A032088P3;Description=ABC transporter G family member 22-like isoform X1;Ontology_term=GO:0005524%2C GO:0016021%2C GO:0016887	2.71635e-10	2.53087e-08	-2.25243	-2.04861	126	253	40	59	48	79	46	53	167	137	90	78	781	489	651
ID=OE9A032088T4;Parent=OE9A032088;Name=OE9A032088T4;product=OE9A032088P4;Description=ABC transporter G family member 22 isoform X1;Ontology_term=GO:0005524%2C GO:0016021%2C GO:0016887	2.71635e-10	2.53087e-08	-2.25243	-2.04861	126	253	40	59	48	79	46	53	167	137	90	78	781	489	651
ID=OE9A080049T1;Parent=OE9A080049;Name=OE9A080049T1;product=OE9A080049P1;Description=glutelin type-B 5-like;Ontology_term=GO:0045735	4.47134e-12	6.56914e-10	-2.21089	-2.04721	558	636	193	182	136	84	127	154	224	179	150	203	275	310	248
ID=OE9A067955T3;Parent=OE9A067955;Name=OE9A067955T3;product=OE9A067955P2	8.00708e-15	2.37403e-12	-2.17119	-2.04577	794	1102	294	322	202	1426	1282	506	1383	763	623	809	977	506	1838
ID=OE9A067955T5;Parent=OE9A067955;Name=OE9A067955T5;product=OE9A067955P4	8.00708e-15	2.37403e-12	-2.17119	-2.04577	794	1102	294	322	202	1426	1282	506	1383	763	623	809	977	505	1838
ID=OE9A067955T6;Parent=OE9A067955;Name=OE9A067955T6;product=OE9A067955P5	8.00708e-15	2.37403e-12	-2.17119	-2.04577	794	1102	294	322	202	1426	1282	506	1383	763	623	809	977	505	1838
ID=OE9A067955T7;Parent=OE9A067955;Name=OE9A067955T7;product=OE9A067955P2	8.00708e-15	2.37403e-12	-2.17119	-2.04577	794	1102	294	322	202	1426	1282	506	1383	763	623	809	977	505	1838
ID=OE9A003229T7;Parent=OE9A003229;Name=OE9A003229T7;product=OE9A003229P7;Description=kinesin KIN-10B isoform X1;Ontology_term=GO:0003777%2C GO:0005524%2C GO:0005871%2C GO:0005874%2C GO:0007018%2C GO:0008017%2C GO:0016887%2C GO:0045298	2.92233e-07	1.1083e-05	-2.38814	-2.04399	72	151	32	31	16	44	33	77	68	4	18	20	22	34	35
ID=OE9A079778T1;Parent=OE9A079778;Name=OE9A079778T1;product=OE9A079778P1;Description=uncharacterized protein LOC111384690;Ontology_term=GO:0016021	8.45851e-09	5.23769e-07	-2.29743	-2.04376	198	397	50	85	87	80	76	7	13	1189	910	1027	1463	1998	1371
ID=OE9A013457T2;Parent=OE9A013457;Name=OE9A013457T2;product=OE9A013457P2;Description=ubiquitin-conjugating enzyme E2 20-like;Ontology_term=GO:0000209%2C GO:0005524%2C GO:0005634%2C GO:0005737%2C GO:0016021%2C GO:0016874%2C GO:0030071%2C GO:0031145%2C GO:0031625%2C GO:0061630	6.62427e-07	2.19541e-05	-2.41726	-2.04317	112	276	53	57	23	105	67	195	86	7	52	58	15	48	37
ID=OE9A013457T5;Parent=OE9A013457;Name=OE9A013457T5;product=OE9A013457P5;Description=ubiquitin-conjugating enzyme E2 20-like;Ontology_term=GO:0000209%2C GO:0005524%2C GO:0005634%2C GO:0005737%2C GO:0016874%2C GO:0030071%2C GO:0031145%2C GO:0031625%2C GO:0061630	6.62427e-07	2.19541e-05	-2.41726	-2.04317	112	276	53	57	23	105	67	195	86	7	52	58	15	48	37
ID=OE9A013457T4;Parent=OE9A013457;Name=OE9A013457T4;product=OE9A013457P4;Description=ubiquitin-conjugating enzyme E2 20-like;Ontology_term=GO:0000209%2C GO:0005524%2C GO:0005634%2C GO:0005737%2C GO:0016874%2C GO:0030071%2C GO:0031145%2C GO:0031625%2C GO:0061630	6.62427e-07	2.19541e-05	-2.41726	-2.04317	112	276	53	57	23	105	67	195	86	7	52	58	15	48	37
ID=OE9A013457T3;Parent=OE9A013457;Name=OE9A013457T3;product=OE9A013457P3;Description=ubiquitin-conjugating enzyme E2 20;Ontology_term=GO:0000209%2C GO:0005524%2C GO:0005634%2C GO:0005737%2C GO:0016874%2C GO:0030071%2C GO:0031145%2C GO:0031625%2C GO:0061630	6.62427e-07	2.19541e-05	-2.41726	-2.04317	112	276	53	57	23	105	67	195	86	7	52	58	15	48	37
ID=OE9A017560T1;Parent=OE9A017560;Name=OE9A017560T1;product=OE9A017560P1	9.2075e-07	2.88909e-05	-2.43114	-2.04315	118	332	40	78	33	28	45	53	49	197	253	213	169	375	215
ID=OE9A102714T1;Parent=OE9A102714;Name=OE9A102714T1;product=OE9A102714P1;Description=ylmG homolog 2, chloroplastic;Ontology_term=GO:0016020	8.15702e-09	5.05995e-07	-2.29297	-2.04137	160	473	75	74	78	108	101	106	123	286	265	438	148	334	296
ID=OE9A102714T2;Parent=OE9A102714;Name=OE9A102714T2;product=OE9A102714P2;Description=ylmG homolog 2, chloroplastic;Ontology_term=GO:0016020	2.95386e-08	1.57536e-06	-2.31907	-2.04113	121	365	55	57	59	81	76	76	92	227	203	338	116	270	238
ID=OE9A048192T1;Parent=OE9A048192;Name=OE9A048192T1;product=OE9A048192P1;Description=aquaporin PIP1-2;Ontology_term=GO:0005773%2C GO:0005887%2C GO:0006833%2C GO:0009506%2C GO:0009992%2C GO:0015250%2C GO:0015254%2C GO:0015793%2C GO:0034220	1.12136e-11	1.50603e-09	-2.20593	-2.03772	2993	5907	1161	1646	811	2438	1662	3309	2646	620	2080	1822	1327	2280	1917
ID=OE9A048192T2;Parent=OE9A048192;Name=OE9A048192T2;product=OE9A048192P2;Description=aquaporin PIP1-1;Ontology_term=GO:0005773%2C GO:0005887%2C GO:0006833%2C GO:0009506%2C GO:0009992%2C GO:0015250%2C GO:0015254%2C GO:0015793%2C GO:0034220	1.12136e-11	1.50603e-09	-2.20593	-2.03772	2993	5907	1161	1646	811	2438	1662	3309	2646	620	2080	1822	1327	2280	1917
ID=OE9A113636T2;Parent=OE9A113636;Name=OE9A113636T2;product=OE9A113636P1	2.05152e-06	5.72821e-05	-2.45864	-2.03652	190	506	101	94	35	231	161	327	412	129	232	301	190	265	250
ID=OE9A113636T1;Parent=OE9A113636;Name=OE9A113636T1;product=OE9A113636P1;Description=heterogeneous nuclear ribonucleo 1-like;Ontology_term=GO:0000166%2C GO:0003676	2.05152e-06	5.72821e-05	-2.45864	-2.03652	190	506	101	94	35	231	161	327	412	129	232	301	190	265	250
ID=OE9A113636T4;Parent=OE9A113636;Name=OE9A113636T4;product=OE9A113636P1	2.05152e-06	5.72821e-05	-2.45864	-2.03652	190	506	101	94	35	231	161	327	412	129	232	301	190	265	250
ID=OE9A113636T3;Parent=OE9A113636;Name=OE9A113636T3;product=OE9A113636P1	2.05152e-06	5.72821e-05	-2.45864	-2.03652	190	506	101	94	35	231	161	327	412	129	232	301	190	265	250
ID=OE9A113636T5;Parent=OE9A113636;Name=OE9A113636T5;product=OE9A113636P1	2.05152e-06	5.72821e-05	-2.45864	-2.03652	190	506	101	94	35	231	161	327	412	129	232	301	190	265	250
ID=OE9A113636T6;Parent=OE9A113636;Name=OE9A113636T6;product=OE9A113636P1	2.05152e-06	5.72821e-05	-2.45864	-2.03652	190	506	101	94	35	231	161	327	412	129	232	301	190	265	250
ID=OE9A039241T1;Parent=OE9A039241;Name=OE9A039241T1;product=OE9A039241P1;Description=microtubule-associated RP EB family member 1C;Ontology_term=GO:0008017%2C GO:0045298	2.2642e-07	8.90058e-06	-2.3672	-2.03645	65	145	22	34	19	41	33	86	42	13	31	34	23	21	29
ID=OE9A112895T2;Parent=OE9A112895;Name=OE9A112895T2;product=OE9A112895P2;Description=salicylate carboxymethyltransferase-like;Ontology_term=GO:0008168%2C GO:0032259	1.03448e-09	7.98945e-08	-2.25247	-2.03606	212	524	72	110	96	18	31	18	22	25	10	20	3	23	8
ID=OE9A112895T1;Parent=OE9A112895;Name=OE9A112895T1;product=OE9A112895P1;Description=salicylate carboxymethyltransferase-like;Ontology_term=GO:0008168%2C GO:0032259	1.03448e-09	7.98945e-08	-2.25247	-2.03606	212	524	72	110	96	18	31	18	22	25	10	20	3	23	8
ID=OE9A112895T3;Parent=OE9A112895;Name=OE9A112895T3;product=OE9A112895P3;Description=salicylate carboxymethyltransferase-like;Ontology_term=GO:0008168%2C GO:0032259	1.03448e-09	7.98945e-08	-2.25247	-2.03606	212	524	72	110	96	18	31	18	22	25	10	20	3	23	8
ID=OE9A076445T1;Parent=OE9A076445;Name=OE9A076445T1;product=OE9A076445P1	2.68173e-09	1.88589e-07	-2.26537	-2.03531	119	278	53	61	37	139	69	165	126	51	86	101	52	68	57
ID=OE9A067965T3;Parent=OE9A067965;Name=OE9A067965T3;product=OE9A067965P3;Description=DNA (cytosine-5)-methyltransferase CMT3;Ontology_term=GO:0000785%2C GO:0003682%2C GO:0005634%2C GO:0008168%2C GO:0032259	7.69744e-07	2.47521e-05	-2.40394	-2.03145	91	220	49	37	21	68	44	199	130	11	72	92	37	63	71
ID=OE9A067965T1;Parent=OE9A067965;Name=OE9A067965T1;product=OE9A067965P1;Description=DNA (cytosine-5)-methyltransferase CMT3-like;Ontology_term=GO:0000785%2C GO:0003682%2C GO:0003886%2C GO:0005634%2C GO:0006555%2C GO:0090116	7.69744e-07	2.47521e-05	-2.40394	-2.03145	91	220	49	37	21	68	44	199	130	11	72	92	37	63	71
ID=OE9A067965T2;Parent=OE9A067965;Name=OE9A067965T2;product=OE9A067965P2;Description=DNA (cytosine-5)-methyltransferase CMT3;Ontology_term=GO:0000785%2C GO:0003682%2C GO:0005634%2C GO:0008168%2C GO:0032259	7.69744e-07	2.47521e-05	-2.40394	-2.03145	91	220	49	37	21	68	44	199	130	11	72	92	37	63	71
ID=OE9A079890T2;Parent=OE9A079890;Name=OE9A079890T2;product=OE9A079890P2;Description=G2 mitotic-specific cyclin-2-like;Ontology_term=GO:0005634	1.60241e-06	4.65823e-05	-2.43403	-2.02995	63	173	25	37	17	11	5	68	35	7	9	11	10	20	18
ID=OE9A079890T1;Parent=OE9A079890;Name=OE9A079890T1;product=OE9A079890P1;Description=G2 mitotic-specific cyclin-2-like;Ontology_term=GO:0005634	1.60241e-06	4.65823e-05	-2.43403	-2.02995	63	173	25	37	17	11	5	68	35	7	9	11	10	20	18
ID=OE9A001623T2;Parent=OE9A001623;Name=OE9A001623T2;product=OE9A001623P1;Description=nuclear transport factor 2;Ontology_term=GO:0005635%2C GO:0005737%2C GO:0006606%2C GO:0008536	2.64997e-07	1.01547e-05	-2.36172	-2.02971	507	501	183	137	78	79	126	114	97	66	80	83	68	88	61
ID=OE9A054604T1;Parent=OE9A054604;Name=OE9A054604T1;product=OE9A054604P1	2.6889e-10	2.51534e-08	-2.22583	-2.02867	383	422	103	148	93	72	170	191	277	126	110	139	291	264	247
ID=OE9A080497T1;Parent=OE9A080497;Name=OE9A080497T1;product=OE9A080497P1;Description=histone H2AX-like;Ontology_term=GO:0000786%2C GO:0000790%2C GO:0003677%2C GO:0006342%2C GO:0046982	4.60874e-16	1.86406e-13	-2.13737	-2.02713	518	880	211	239	152	138	114	285	136	62	183	197	76	112	105
ID=OE9A114592T1;Parent=OE9A114592;Name=OE9A114592T1;product=OE9A114592P1;Description=Calmodulin and related s (EF-Hand superfamily);Ontology_term=GO:0005432%2C GO:0005509%2C GO:0006816%2C GO:0016021%2C GO:0055074%2C GO:0055085	7.90118e-12	1.10132e-09	-2.18481	-2.02329	5242	5649	1842	1729	1223	1343	1819	791	1622	1207	1776	1725	1773	1607	1559
ID=OE9A082565T1;Parent=OE9A082565;Name=OE9A082565T1;product=OE9A082565P1;Description=phosphatase family;Ontology_term=GO:0008152%2C GO:0016787	3.38637e-08	1.77359e-06	-2.29535	-2.02315	1234	1857	600	324	278	1497	957	1967	2423	158	223	323	552	362	691
ID=OE9A082565T2;Parent=OE9A082565;Name=OE9A082565T2;product=OE9A082565P2;Description=phosphate metabolism 8;Ontology_term=GO:0008152%2C GO:0016787	3.38637e-08	1.77359e-06	-2.29535	-2.02315	1234	1857	600	324	278	1497	957	1967	2423	158	223	323	552	362	691
ID=OE9A022424T3;Parent=OE9A022424;Name=OE9A022424T3;product=OE9A022424P2	2.91881e-06	7.71279e-05	-2.45403	-2.0227	205	251	28	87	50	60	70	114	116	83	98	144	465	345	381
ID=OE9A098767T1;Parent=OE9A098767;Name=OE9A098767T1;product=OE9A098767P1	2.45085e-09	1.74456e-07	-2.2459	-2.02233	29154	30710	11204	7353	6617	4070	8665	4142	6954	6978	5324	7018	8711	9549	5712
ID=OE9A013388T1;Parent=OE9A013388;Name=OE9A013388T1;product=OE9A013388P1	1.82578e-13	3.87132e-11	-2.15771	-2.02152	1227	1580	486	428	315	880	728	1163	3068	606	511	610	2363	911	3890
ID=OE9A013388T2;Parent=OE9A013388;Name=OE9A013388T2;product=OE9A013388P1	1.82578e-13	3.87132e-11	-2.15771	-2.02152	1227	1580	486	428	315	880	728	1163	3068	606	511	610	2363	911	3890
ID=OE9A013388T3;Parent=OE9A013388;Name=OE9A013388T3;product=OE9A013388P2	1.82578e-13	3.87132e-11	-2.15771	-2.02152	1227	1580	486	428	315	880	728	1163	3068	606	511	610	2363	911	3890
ID=OE9A013388T5;Parent=OE9A013388;Name=OE9A013388T5;product=OE9A013388P3	1.82578e-13	3.87132e-11	-2.15771	-2.02152	1227	1580	486	428	315	880	728	1163	3068	606	511	610	2363	911	3890
ID=OE9A032448T3;Parent=OE9A032448;Name=OE9A032448T3;product=OE9A032448P3;Description=septum-promoting GTP-binding 1-like;Ontology_term=GO:0005525%2C GO:0007264	1.04982e-11	1.42085e-09	-2.18447	-2.02081	137	228	49	52	50	49	39	198	164	65	146	102	141	167	180
ID=OE9A032448T2;Parent=OE9A032448;Name=OE9A032448T2;product=OE9A032448P2;Description=septum-promoting GTP-binding 1-like;Ontology_term=GO:0005525%2C GO:0007264	1.04982e-11	1.42085e-09	-2.18447	-2.02081	137	228	49	52	50	49	39	198	164	65	146	102	141	167	180
ID=OE9A032448T1;Parent=OE9A032448;Name=OE9A032448T1;product=OE9A032448P1;Description=septum-promoting GTP-binding 1-like;Ontology_term=GO:0005525%2C GO:0007264	1.04982e-11	1.42085e-09	-2.18447	-2.02081	137	228	49	52	50	49	39	198	164	65	146	102	141	167	180
ID=OE9A024091T1;Parent=OE9A024091;Name=OE9A024091T1;product=OE9A024091P1;Description=probable inactive patatin 9;Ontology_term=GO:0016042%2C GO:0016787	2.86082e-06	7.57387e-05	-2.44978	-2.0207	140	152	24	58	26	16	39	11	27	30	127	110	47	80	43
ID=OE9A048673T1;Parent=OE9A048673;Name=OE9A048673T1;product=OE9A048673P1	5.68225e-07	1.93364e-05	-2.37071	-2.01895	1534	1584	572	251	369	219	340	211	282	123	131	99	68	70	29
ID=OE9A040562T1;Parent=OE9A040562;Name=OE9A040562T1;product=OE9A040562P1;Description=L-ascorbate oxidase;Ontology_term=GO:0005507%2C GO:0005576%2C GO:0006118%2C GO:0008447%2C GO:0016722%2C GO:0019852%2C GO:0055114	3.17287e-06	8.26861e-05	-2.45167	-2.01863	85	115	22	37	13	37	13	144	52	31	66	44	107	107	128
ID=OE9A101202T1;Parent=OE9A101202;Name=OE9A101202T1;product=OE9A101202P1;Description=bifunctional aspartokinase homoserine dehydrogenase 1, chloroplastic-like;Ontology_term=GO:0004072%2C GO:0004412%2C GO:0006544%2C GO:0006563%2C GO:0006566%2C GO:0009085%2C GO:0016310%2C GO:0016597%2C GO:0050661%2C GO:0055114	2.52758e-06	6.8154e-05	-2.43303	-2.01615	130	258	35	76	25	74	19	468	227	24	36	67	31	24	50
ID=OE9A101202T2;Parent=OE9A101202;Name=OE9A101202T2;product=OE9A101202P2;Description=bifunctional aspartokinase homoserine dehydrogenase, chloroplastic-like;Ontology_term=GO:0004072%2C GO:0004412%2C GO:0006544%2C GO:0006563%2C GO:0006566%2C GO:0009085%2C GO:0016310%2C GO:0016597%2C GO:0050661%2C GO:0055114	2.52758e-06	6.8154e-05	-2.43303	-2.01615	130	258	35	76	25	74	19	468	227	24	36	67	31	24	50
ID=OE9A046766T1;Parent=OE9A046766;Name=OE9A046766T1;product=OE9A046766P1;Description=polyphenol oxidase, chloroplastic-like;Ontology_term=GO:0004097%2C GO:0006118%2C GO:0006570%2C GO:0009507%2C GO:0046148%2C GO:0046872%2C GO:0052716%2C GO:0055114	3.88124e-07	1.41226e-05	-2.34961	-2.01457	710	1730	440	251	175	845	422	2466	4443	113	176	209	693	243	1144
ID=OE9A008937T3;Parent=OE9A008937;Name=OE9A008937T3;product=OE9A008937P3	6.10924e-07	2.05517e-05	-2.36471	-2.01319	102	160	39	42	17	165	118	300	487	31	21	44	247	161	407
ID=OE9A008937T4;Parent=OE9A008937;Name=OE9A008937T4;product=OE9A008937P1	6.10924e-07	2.05517e-05	-2.36471	-2.01319	102	160	39	42	17	165	118	300	487	31	21	44	247	161	407
ID=OE9A008937T1;Parent=OE9A008937;Name=OE9A008937T1;product=OE9A008937P1	6.81239e-07	2.24318e-05	-2.36421	-2.01041	102	163	39	43	17	165	118	306	494	31	21	44	250	162	412
ID=OE9A096661T1;Parent=OE9A096661;Name=OE9A096661T1;product=OE9A096661P1;Description=histone H4;Ontology_term=GO:0000786%2C GO:0003677%2C GO:0005634%2C GO:0006334%2C GO:0046982	2.44857e-12	3.80737e-10	-2.15779	-2.00845	267	418	88	128	78	70	99	134	90	107	172	172	74	100	93
ID=OE9A083882T1;Parent=OE9A083882;Name=OE9A083882T1;product=OE9A083882P1;Description=elicitor-responsive 3;Ontology_term=GO:0005515	6.19693e-07	2.07768e-05	-2.35606	-2.00824	342	739	156	177	61	257	122	457	356	45	141	134	73	120	89
ID=OE9A081139T3;Parent=OE9A081139;Name=OE9A081139T3;product=OE9A081139P1;Description=CASP 5B1;Ontology_term=GO:0005886%2C GO:0016021	1.61501e-06	4.68988e-05	-2.39841	-2.00802	64	92	13	26	18	24	24	33	20	51	51	50	58	67	46
ID=OE9A024668T1;Parent=OE9A024668;Name=OE9A024668T1;product=OE9A024668P1	9.88119e-10	7.70799e-08	-2.21279	-2.00739	196	531	87	113	81	105	68	318	461	107	108	115	225	363	294
ID=OE9A080049T2;Parent=OE9A080049;Name=OE9A080049T2;product=OE9A080049P2;Description=glutelin type-B 5-like;Ontology_term=GO:0045735	5.65094e-10	4.78701e-08	-2.20487	-2.00637	422	465	148	143	93	58	92	115	170	144	114	157	223	247	204
ID=OE9A061414T1;Parent=OE9A061414;Name=OE9A061414T1;product=OE9A061414P1;Description=homeobox-leucine zipper HAT5;Ontology_term=GO:0003700%2C GO:0005634%2C GO:0005667%2C GO:0009965%2C GO:0042803%2C GO:0043565%2C GO:0045449%2C GO:0045893	1.82548e-13	3.87132e-11	-2.13421	-2.00209	550	660	180	210	153	93	104	59	116	524	372	386	228	296	294
ID=OE9A090179T2;Parent=OE9A090179;Name=OE9A090179T2;product=OE9A090179P2	2.44205e-06	6.61314e-05	-2.40767	-2.00137	82	84	20	28	15	23	30	12	24	18	8	19	35	36	27
ID=OE9A071115T1;Parent=OE9A071115;Name=OE9A071115T1;product=OE9A071115P1;Description=non-specific lipid-transfer At2g13820;Ontology_term=GO:0006869%2C GO:0008289	3.11025e-12	4.7414e-10	-2.14998	-2.0007	382	479	108	143	127	141	110	243	479	25	44	28	288	135	427

## Sheet: Suppl. Table 11
Supplementary Table 11. GO enrichment analysis of downregulated DEGs in S105 genotype
Enrichment FDR	nGenes	Pathway Genes	Fold Enrichment	Pathways (click for details)
1.2e-13	19	115	13.7	Nucleosome
1.2e-05	6	19	26.1	Pigment biosynthetic process
0.00033	5	20	20.7	Sucrose alpha-glucosidase activity
0.00053	4	11	30.1	Scopolin beta-glucosidase activity
0.0011	8	91	7.3	Amino acid transmembrane transporter activity
0.0011	9	124	6	Tyrosine metabolic process
0.0011	8	94	7	Plant-type cell wall organization
0.0011	7	72	8	Nucleosome assembly
0.0011	6	49	10.1	Beta-glucosidase activity
0.0015	6	52	9.5	Water transport
0.0016	7	78	7.4	Transmembrane transporter activity
0.004	12	269	3.7	Electron carrier activity
0.0041	8	123	5.4	Terpene synthase activity
0.0056	15	415	3	Extracellular region
0.0062	8	133	5	Lipid binding
0.0077	10	217	3.8	Defense response
0.0077	5	50	8.3	Cellular water homeostasis
0.0077	6	77	6.4	Ion transmembrane transport
0.014	6	89	5.6	Secondary metabolite biosynthetic process
0.014	18	632	2.4	Metabolic process

## Sheet: Suppl. Table 12
Supplementary Table 12. List of downregulated DEGs (Xf_DDpos vs Xf_neg) in S215 genotype
					Raw counts
ID Gene	P-value (DESeq stats 215 p<0.001 after correction)	FDR (DESeq stats 215 p<0.001 after correction)	Log2 Fold Change (DESeq stats 215 p<0.001 after correction)	Shrunk Log2 Fold Change (DESeq stats 215 p<0.001 after correction)	S105_N3_7	S105_N1_5	S105_P4_4	S215_N2_12	S215_P1_8	S215_15_15	S215_17_16	S215_9_14	S234_P3_16	S234_N2_18	S105_1_8	S105_3_7	S234_13_22	S234_18_21	S234_8_20
ID=OE9A004406T1;Parent=OE9A004406;Name=OE9A004406T1;product=OE9A004406P1;Description=terpene synthase 10-like;Ontology_term=GO:0000287%2C GO:0010334%2C GO:0051762	2.23732e-25	2.03864e-23	-7.9438	-5.92282	18	8	1	5	2	1731	577	669	13	12	144	5	89	551	314
ID=OE9A110681T3;Parent=OE9A110681;Name=OE9A110681T3;product=OE9A110681P3;Description=two-component response regulator-like APRR5 isoform X2;Ontology_term=GO:0000160%2C GO:0005515	0	0	-5.59047	-5.2693	624	1009	153	42	71	3569	3305	2254	220	230	660	1407	1690	885	2025
ID=OE9A110681T2;Parent=OE9A110681;Name=OE9A110681T2;product=OE9A110681P2;Description=two-component response regulator-like APRR5 isoform X2;Ontology_term=GO:0000160%2C GO:0005515	0	0	-5.59047	-5.2693	624	1009	153	42	71	3569	3305	2254	220	230	660	1407	1690	885	2025
ID=OE9A084304T1;Parent=OE9A084304;Name=OE9A084304T1;product=OE9A084304P1;Description=WD repeat-containing RUP2;Ontology_term=GO:0005515	2.93044e-22	1.97755e-20	-6.36918	-5.26769	85	191	5	1	5	248	256	334	15	12	29	34	122	280	182
ID=OE9A110681T1;Parent=OE9A110681;Name=OE9A110681T1;product=OE9A110681P1;Description=two-component response regulator-like APRR5 isoform X2;Ontology_term=GO:0000160%2C GO:0005515	0	0	-5.55397	-5.2307	611	989	145	41	71	3450	3184	2179	215	224	623	1370	1618	851	1951
ID=OE9A096707T1;Parent=OE9A096707;Name=OE9A096707T1;product=OE9A096707P1	0	1.4013e-45	-5.69232	-5.20086	1543	1967	73	20	34	989	1825	1897	1	6	404	69	270	690	547
ID=OE9A110076T1;Parent=OE9A110076;Name=OE9A110076T1;product=OE9A110076P1	0	0	-5.36936	-5.06236	201	577	21	25	26	1314	957	1328	0	20	196	295	1406	2318	1546
ID=OE9A029443T2;Parent=OE9A029443;Name=OE9A029443T2;product=OE9A029443P2;Description=GATA transcription factor 21-like;Ontology_term=GO:0003700%2C GO:0005667%2C GO:0006355%2C GO:0008270%2C GO:0043565%2C GO:0045449	6.56098e-21	3.85182e-19	-5.65428	-4.77712	64	171	6	2	5	196	200	201	9	9	48	60	150	321	191
ID=OE9A052519T1;Parent=OE9A052519;Name=OE9A052519T1;product=OE9A052519P1;Description=dehydration-responsive element-binding 3-like;Ontology_term=GO:0003677%2C GO:0003700%2C GO:0005667%2C GO:0006355%2C GO:0045449	0	0	-4.90684	-4.62526	130	192	68	16	26	680	818	632	49	92	328	90	1409	1383	867
ID=OE9A011670T1;Parent=OE9A011670;Name=OE9A011670T1;product=OE9A011670P1;Description=zinc finger CCCH domain-containing 20-like;Ontology_term=GO:0046872	0	1.4013e-45	-4.84994	-4.53791	177	211	13	38	79	2334	1776	1497	39	132	682	114	1837	2040	1499
ID=OE9A078452T3;Parent=OE9A078452;Name=OE9A078452T3;product=OE9A078452P3;Description=CHLOROPLAST IMPORT APPARATUS 2-like;Ontology_term=GO:0005515	1.81787e-22	1.24598e-20	-5.19348	-4.42795	82	96	112	6	14	232	530	466	20	11	89	152	552	500	677
ID=OE9A078452T2;Parent=OE9A078452;Name=OE9A078452T2;product=OE9A078452P2;Description=CHLOROPLAST IMPORT APPARATUS 2-like;Ontology_term=GO:0005515	1.81787e-22	1.24598e-20	-5.19348	-4.42795	82	96	112	6	14	232	530	466	20	11	89	152	552	500	677
ID=OE9A046566T1;Parent=OE9A046566;Name=OE9A046566T1;product=OE9A046566P1;Description=abscisic acid 8 -hydroxylase 2;Ontology_term=GO:0004497%2C GO:0005506%2C GO:0016021%2C GO:0016705%2C GO:0020037%2C GO:0055114	2.05867e-29	2.7131e-27	-4.87737	-4.40041	42	244	8	7	10	291	244	313	0	0	23	36	241	352	354
ID=OE9A046566T3;Parent=OE9A046566;Name=OE9A046566T3;product=OE9A046566P3;Description=abscisic acid 8 -hydroxylase 2;Ontology_term=GO:0004497%2C GO:0005506%2C GO:0016021%2C GO:0016705%2C GO:0020037%2C GO:0055114	2.05867e-29	2.7131e-27	-4.87737	-4.40041	42	244	8	7	10	291	244	313	0	0	23	36	241	352	354
ID=OE9A063270T1;Parent=OE9A063270;Name=OE9A063270T1;product=OE9A063270P1;Description=basic form of pathogenesis-related 1-like;Ontology_term=GO:0005576	7.64578e-11	1.35114e-09	-6.0572	-4.34941	28	136	1	3	0	109	147	89	0	5	17	27	96	171	179
ID=OE9A061049T1;Parent=OE9A061049;Name=OE9A061049T1;product=OE9A061049P1;Description=expansin-like B1;Ontology_term=GO:0005576	1.47929e-20	8.40267e-19	-5.07069	-4.24607	42	122	35	26	32	1896	545	856	18	65	75	29	1844	2103	1397
ID=OE9A077806T1;Parent=OE9A077806;Name=OE9A077806T1;product=OE9A077806P1;Description=peroxisomal membrane 11B;Ontology_term=GO:0005779%2C GO:0016559%2C GO:0042802%2C GO:0044375	9.5384e-21	5.51195e-19	-4.78289	-4.14842	58	201	7	10	3	225	203	192	0	9	29	32	182	331	218
ID=OE9A015141T1;Parent=OE9A015141;Name=OE9A015141T1;product=OE9A015141P1;Description=fructose-bisphosphate aldolase, cytoplasmic isozyme 1;Ontology_term=GO:0004332%2C GO:0006000%2C GO:0006013%2C GO:0006020%2C GO:0006094%2C GO:0006096%2C GO:0006098%2C GO:0015976	7.75187e-10	1.18626e-08	-5.7455	-4.11323	1	2	0	2	1	65	100	111	0	1	0	0	6	11	5
ID=OE9A070143T1;Parent=OE9A070143;Name=OE9A070143T1;product=OE9A070143P1;Description=fatty acid desaturase 4, chloroplastic-like;Ontology_term=GO:0005737%2C GO:0031625%2C GO:0061630	7.01792e-32	1.14213e-29	-4.44669	-4.0823	285	643	29	31	27	625	562	995	3	13	74	115	538	832	516
ID=OE9A064387T1;Parent=OE9A064387;Name=OE9A064387T1;product=OE9A064387P1;Description=fatty acid desaturase 4, chloroplastic-like;Ontology_term=GO:0005737%2C GO:0031625%2C GO:0061630	7.82826e-25	6.78837e-23	-4.5768	-4.07848	150	384	22	17	13	352	313	572	2	6	49	72	288	478	282
ID=OE9A100033T1;Parent=OE9A100033;Name=OE9A100033T1;product=OE9A100033P1;Description=expansin-like B1;Ontology_term=GO:0005576	1.80162e-12	3.99864e-11	-5.87073	-4.0632	2	31	3	2	7	538	109	219	0	8	13	0	489	533	254
ID=OE9A031575T2;Parent=OE9A031575;Name=OE9A031575T2;product=OE9A031575P2;Description=BTB POZ and TAZ domain-containing 1;Ontology_term=GO:0000123%2C GO:0003712%2C GO:0004402%2C GO:0005515%2C GO:0005667%2C GO:0006355%2C GO:0008270%2C GO:0016573%2C GO:0042967%2C GO:0045449	3.40535e-30	4.80456e-28	-4.42729	-4.04241	270	454	141	106	122	3038	3731	1585	588	314	1911	2252	824	334	534
ID=OE9A031575T3;Parent=OE9A031575;Name=OE9A031575T3;product=OE9A031575P3;Description=BTB POZ and TAZ domain-containing 1-like;Ontology_term=GO:0000123%2C GO:0003712%2C GO:0004402%2C GO:0005515%2C GO:0005667%2C GO:0006355%2C GO:0008270%2C GO:0016573%2C GO:0042967%2C GO:0045449	3.40535e-30	4.80456e-28	-4.42729	-4.04241	270	454	141	106	122	3038	3731	1585	588	314	1911	2252	824	334	534
ID=OE9A031575T4;Parent=OE9A031575;Name=OE9A031575T4;product=OE9A031575P4;Description=BTB POZ and TAZ domain-containing 1-like;Ontology_term=GO:0000123%2C GO:0003712%2C GO:0004402%2C GO:0005515%2C GO:0005667%2C GO:0006355%2C GO:0008270%2C GO:0016573%2C GO:0042967%2C GO:0045449	3.40535e-30	4.80456e-28	-4.42729	-4.04241	270	454	141	106	122	3038	3731	1585	588	314	1911	2252	824	334	534
ID=OE9A031575T1;Parent=OE9A031575;Name=OE9A031575T1;product=OE9A031575P1;Description=BTB POZ and TAZ domain-containing 1-like;Ontology_term=GO:0000123%2C GO:0003712%2C GO:0004402%2C GO:0005667%2C GO:0006355%2C GO:0008270%2C GO:0016573%2C GO:0042967%2C GO:0045449	1.40941e-29	1.90407e-27	-4.41008	-4.02177	245	416	122	97	113	2783	3381	1434	540	287	1750	2077	730	303	483
ID=OE9A057538T1;Parent=OE9A057538;Name=OE9A057538T1;product=OE9A057538P1;Description=probable serine threonine- kinase At1g54610;Ontology_term=GO:0004674%2C GO:0005524%2C GO:0006468%2C GO:0009069	3.03245e-13	7.45647e-12	-5.13104	-4.01207	17	11	6	0	8	187	161	112	15	19	128	47	66	200	69
ID=OE9A058068T1;Parent=OE9A058068;Name=OE9A058068T1;product=OE9A058068P1;Description=sodium transporter HKT1-like;Ontology_term=GO:0006812%2C GO:0008324%2C GO:0016020%2C GO:0055085	1.0017e-20	5.75998e-19	-4.529	-3.99312	205	185	10	6	7	153	170	188	3	10	22	9	140	132	126
ID=OE9A041885T3;Parent=OE9A041885;Name=OE9A041885T3;product=OE9A041885P3;Description=bidirectional sugar transporter SWEET3-like;Ontology_term=GO:0016021%2C GO:0034219%2C GO:0051119	1.06619e-17	4.4678e-16	-4.61639	-3.90046	135	135	8	15	14	566	202	451	4	11	13	15	136	365	346
ID=OE9A041885T1;Parent=OE9A041885;Name=OE9A041885T1;product=OE9A041885P1;Description=bidirectional sugar transporter SWEET3-like;Ontology_term=GO:0008643%2C GO:0016021	1.06619e-17	4.4678e-16	-4.61639	-3.90046	135	135	8	15	14	566	202	451	4	11	13	15	136	365	346
ID=OE9A060165T1;Parent=OE9A060165;Name=OE9A060165T1;product=OE9A060165P1;Description=probable disease resistance At5g63020;Ontology_term=GO:0005515%2C GO:0043531	3.07971e-16	1.07759e-14	-4.58397	-3.86029	2	8	14	6	8	262	172	134	4	13	48	52	85	151	94
ID=OE9A075844T1;Parent=OE9A075844;Name=OE9A075844T1;product=OE9A075844P1;Description=vacuolar iron transporter homolog 4-like;Ontology_term=GO:0016021	1.41676e-08	1.7714e-07	-5.64083	-3.83582	135	242	28	0	3	106	92	51	21	2	184	61	126	80	117
ID=OE9A010781T1;Parent=OE9A010781;Name=OE9A010781T1;product=OE9A010781P1;Description=NRT1 PTR FAMILY -like;Ontology_term=GO:0005215%2C GO:0006810%2C GO:0016021	4.64001e-36	1.10822e-33	-4.07356	-3.82213	59	15	38	57	77	1685	1134	992	72	65	717	185	1175	1854	1161
ID=OE9A101953T1;Parent=OE9A101953;Name=OE9A101953T1;product=OE9A101953P1;Description=sodium transporter HKT1-like;Ontology_term=GO:0005886%2C GO:0015081%2C GO:0016021%2C GO:0035725	1.63723e-28	1.95852e-26	-4.13855	-3.81725	340	293	14	15	13	241	288	316	8	15	39	14	190	194	186
ID=OE9A063601T1;Parent=OE9A063601;Name=OE9A063601T1;product=OE9A063601P1;Description=expansin-like B1;Ontology_term=GO:0005576	1.13447e-08	1.43766e-07	-6.19612	-3.81219	3	33	1	1	2	224	50	95	3	6	13	2	148	289	134
ID=OE9A048940T1;Parent=OE9A048940;Name=OE9A048940T1;product=OE9A048940P1	0	4.2039e-45	-3.95968	-3.78515	165	660	97	98	139	1961	2603	1666	72	35	210	530	400	711	593
ID=OE9A004664T1;Parent=OE9A004664;Name=OE9A004664T1;product=OE9A004664P1;Description=GLUTAMINE DUMPER 2-like;Ontology_term=GO:0016020	4.49667e-11	8.19044e-10	-5.02397	-3.77734	155	124	11	6	0	107	144	93	12	3	43	5	15	80	41
ID=OE9A048940T3;Parent=OE9A048940;Name=OE9A048940T3;product=OE9A048940P3	0	1.4013e-44	-3.93896	-3.76522	164	650	95	98	139	1939	2563	1639	72	35	208	523	393	702	578
ID=OE9A048940T4;Parent=OE9A048940;Name=OE9A048940T4;product=OE9A048940P4	0	1.82169e-44	-3.93422	-3.76068	163	646	95	98	138	1925	2545	1627	72	35	207	520	390	697	573
ID=OE9A056967T1;Parent=OE9A056967;Name=OE9A056967T1;product=OE9A056967P1;Description=thiamine thiazole synthase 2, chloroplastic;Ontology_term=GO:0005829%2C GO:0006950%2C GO:0009228%2C GO:0009570%2C GO:0016491%2C GO:0046872%2C GO:0052837%2C GO:0055114	1.22706e-18	5.79025e-17	-4.28673	-3.72055	251	880	131	62	73	876	2570	1053	280	313	427	969	726	533	1374
ID=OE9A087599T1;Parent=OE9A087599;Name=OE9A087599T1;product=OE9A087599P1;Description=dynein light chain 2, cytoplasmic;Ontology_term=GO:0007017%2C GO:0016021%2C GO:0030286%2C GO:0031514	3.49772e-38	1.01564e-35	-3.92831	-3.71674	751	2002	88	32	28	485	607	476	18	100	138	132	434	481	541
ID=OE9A004192T1;Parent=OE9A004192;Name=OE9A004192T1;product=OE9A004192P1	1.9233e-12	4.24983e-11	-4.59403	-3.70125	81	221	7	5	3	121	79	132	1	6	21	9	356	449	305
ID=OE9A004192T3;Parent=OE9A004192;Name=OE9A004192T3;product=OE9A004192P1	1.9233e-12	4.24983e-11	-4.59403	-3.70125	80	219	7	5	3	121	79	132	1	6	20	9	356	448	304
ID=OE9A004192T2;Parent=OE9A004192;Name=OE9A004192T2;product=OE9A004192P2	2.45748e-12	5.36917e-11	-4.58945	-3.69084	80	218	7	5	3	121	78	132	1	6	20	9	355	447	304
ID=OE9A101653T1;Parent=OE9A101653;Name=OE9A101653T1;product=OE9A101653P1;Description=RING-H2 finger ATL78-like;Ontology_term=GO:0005515%2C GO:0008270%2C GO:0016021	5.30584e-07	5.01354e-06	-5.74354	-3.68899	2	0	0	1	1	73	70	39	1	0	9	5	17	12	18
ID=OE9A121376T1;Parent=OE9A121376;Name=OE9A121376T1;product=OE9A121376P1;Description=vacuolar iron transporter homolog 4-like;Ontology_term=GO:0005381%2C GO:0005384%2C GO:0005623%2C GO:0006880%2C GO:0016021%2C GO:0030026%2C GO:0034755%2C GO:0071281%2C GO:0071421	1.71681e-28	2.04672e-26	-3.94903	-3.65985	159	302	26	32	44	755	774	455	41	9	263	93	347	246	381
ID=OE9A029443T1;Parent=OE9A029443;Name=OE9A029443T1;product=OE9A029443P1;Description=GATA transcription factor 21-like;Ontology_term=GO:0003700%2C GO:0005667%2C GO:0006355%2C GO:0008270%2C GO:0043565%2C GO:0045449	1.71094e-22	1.17499e-20	-4.00806	-3.64318	69	178	11	6	17	197	205	219	19	21	69	72	155	330	193
ID=OE9A081546T1;Parent=OE9A081546;Name=OE9A081546T1;product=OE9A081546P1;Description=gamma-glutamylcyclotransferase 2-1-like;Ontology_term=GO:0003839%2C GO:0006751	6.499e-20	3.49309e-18	-4.06235	-3.61655	1	2	0	20	21	560	318	289	9	6	25	4	178	255	147
ID=OE9A048408T1;Parent=OE9A048408;Name=OE9A048408T1;product=OE9A048408P1;Description=F-box At3g07870-like;Ontology_term=GO:0005515	0	0	-3.73399	-3.60816	1183	1483	512	77	108	1209	1640	1319	247	565	764	280	1422	1675	1325
ID=OE9A034601T1;Parent=OE9A034601;Name=OE9A034601T1;product=OE9A034601P1	1.00184e-09	1.50642e-08	-4.67155	-3.56774	21	110	1	4	1	72	64	84	5	1	5	15	26	78	45
ID=OE9A085395T1;Parent=OE9A085395;Name=OE9A085395T1;product=OE9A085395P1;Description=cyclic dof factor 1-like;Ontology_term=GO:0003677%2C GO:0006355	1.80163e-35	4.16099e-33	-3.7664	-3.56252	1469	1868	216	118	201	2380	3063	1821	170	304	1393	1116	2065	2039	2258
ID=OE9A088480T1;Parent=OE9A088480;Name=OE9A088480T1;product=OE9A088480P1;Description=transcription factor DIVARICATA-like;Ontology_term=GO:0003677%2C GO:0005634%2C GO:0006355	6.26069e-17	2.37981e-15	-4.04166	-3.56041	79	154	9	5	9	133	130	127	6	3	45	37	108	211	87
ID=OE9A015274T1;Parent=OE9A015274;Name=OE9A015274T1;product=OE9A015274P1	1.47962e-09	2.16528e-08	-4.93543	-3.55963	55	115	12	4	2	170	75	71	7	23	104	43	50	112	89
ID=OE9A040950T1;Parent=OE9A040950;Name=OE9A040950T1;product=OE9A040950P1;Description=axial regulator YABBY 4;Ontology_term=GO:0007275	8.70967e-40	2.87501e-37	-3.71748	-3.54505	105	513	58	30	39	431	560	552	20	17	101	127	274	357	399
ID=OE9A113144T1;Parent=OE9A113144;Name=OE9A113144T1;product=OE9A113144P1;Description=probable disease resistance At4g27220;Ontology_term=GO:0000166	2.66047e-17	1.05844e-15	-4.0213	-3.54294	4	8	0	7	12	216	161	143	0	6	10	7	68	136	95
ID=OE9A048476T1;Parent=OE9A048476;Name=OE9A048476T1;product=OE9A048476P1;Description=photosystem II core complex s psbY, chloroplastic-like;Ontology_term=GO:0009523%2C GO:0015979%2C GO:0016021%2C GO:0030145	1.75878e-31	2.76583e-29	-3.76529	-3.54074	79	407	29	21	21	311	297	368	69	50	82	75	324	661	411
ID=OE9A093537T2;Parent=OE9A093537;Name=OE9A093537T2;product=OE9A093537P2	6.45061e-40	2.1394e-37	-3.70479	-3.53454	105	509	59	31	39	434	563	556	19	17	101	128	275	357	400
ID=OE9A093537T1;Parent=OE9A093537;Name=OE9A093537T1;product=OE9A093537P1	6.45061e-40	2.1394e-37	-3.70479	-3.53454	105	509	59	31	39	434	563	556	19	17	101	128	275	357	400
ID=OE9A072403T1;Parent=OE9A072403;Name=OE9A072403T1;product=OE9A072403P1;Description=terpene synthase 10-like;Ontology_term=GO:0000287%2C GO:0008152%2C GO:0010333	3.30468e-40	1.13922e-37	-3.70032	-3.53058	8	9	0	55	86	1207	830	1048	7	4	15	2	1	16	9
ID=OE9A072403T3;Parent=OE9A072403;Name=OE9A072403T3;product=OE9A072403P2	3.30468e-40	1.13922e-37	-3.70032	-3.53058	8	9	0	55	86	1207	830	1048	7	4	15	2	1	16	9
ID=OE9A072403T2;Parent=OE9A072403;Name=OE9A072403T2;product=OE9A072403P2;Description=terpene synthase 10-like;Ontology_term=GO:0000287%2C GO:0008152%2C GO:0010333	3.30468e-40	1.13922e-37	-3.70032	-3.53058	8	9	0	55	86	1207	830	1048	7	4	15	2	1	16	9
ID=OE9A058786T1;Parent=OE9A058786;Name=OE9A058786T1;product=OE9A058786P1	6.79792e-35	1.50069e-32	-3.72508	-3.5281	110	287	25	25	23	372	334	380	18	6	113	99	161	247	188
ID=OE9A036428T1;Parent=OE9A036428;Name=OE9A036428T1;product=OE9A036428P1;Description=zinc finger CCCH domain-containing 20-like;Ontology_term=GO:0046872	4.76441e-44	2.16641e-41	-3.67427	-3.52228	355	299	263	71	89	1037	1428	1007	149	107	784	406	196	267	310
ID=OE9A113798T1;Parent=OE9A113798;Name=OE9A113798T1;product=OE9A113798P1	4.26886e-22	2.83699e-20	-3.8656	-3.51582	474	1289	149	25	28	475	551	290	82	246	59	64	918	373	944
ID=OE9A033928T1;Parent=OE9A033928;Name=OE9A033928T1;product=OE9A033928P1;Description=chlorophyll a-b binding CP24 10A, chloroplastic;Ontology_term=GO:0009416%2C GO:0009523%2C GO:0009535%2C GO:0009768%2C GO:0009941%2C GO:0010287%2C GO:0016021%2C GO:0016168%2C GO:0018298%2C GO:0031409	1.84514e-33	3.39797e-31	-3.72469	-3.51502	117	240	60	99	65	1398	1200	1188	228	139	132	161	1540	1879	1407
ID=OE9A039944T1;Parent=OE9A039944;Name=OE9A039944T1;product=OE9A039944P1;Description=zinc finger CCCH domain-containing 20-like;Ontology_term=GO:0046872	3.27348e-24	2.68807e-22	-3.81046	-3.50172	281	350	194	46	85	1328	1050	683	77	159	1055	516	1564	1851	1161
ID=OE9A051985T1;Parent=OE9A051985;Name=OE9A051985T1;product=OE9A051985P1;Description=zinc finger 8-like;Ontology_term=GO:0046872	1.39374e-12	3.13817e-11	-4.28896	-3.49671	19	49	11	12	2	187	145	153	3	12	15	27	61	174	104
ID=OE9A010056T1;Parent=OE9A010056;Name=OE9A010056T1;product=OE9A010056P1;md5=728b16aad2605d42223337659c96875a;INTERPRO=<table><tr><th>DB</th><th>ID</th><th>Description</th></tr><tr><td>PANTHER</td><td>PTHR13301</td><td></td></tr><tr><td>PANTHER</td><td>PTHR13301:SF64</td><td></td></tr><tr><td>Pfam</td><td>PF03552</td><td>Cellulose synthase</td></tr><tr><td>SUPERFAMILY</td><td>SSF53448</td><td></t…	1.17195e-11	2.32265e-10	-4.28762	-3.47714	18	20	14	4	6	135	123	72	13	14	34	49	31	32	30
ID=OE9A009458T1;Parent=OE9A009458;Name=OE9A009458T1;product=OE9A009458P1	0	0	-3.57324	-3.47493	961	837	230	352	431	5559	5934	4348	398	383	1866	653	2791	4288	2745
ID=OE9A026403T1;Parent=OE9A026403;Name=OE9A026403T1;product=OE9A026403P1;Description=uncharacterized protein LOC111397245;Ontology_term=GO:0016021	7.29783e-22	4.77738e-20	-3.80001	-3.46587	85	284	6	22	12	263	247	313	23	23	55	55	118	209	165
ID=OE9A088054T1;Parent=OE9A088054;Name=OE9A088054T1;product=OE9A088054P1;Description=probable zinc metalloprotease EGY2, chloroplastic isoform X2;Ontology_term=GO:0016021	2.34663e-35	5.26338e-33	-3.62493	-3.44532	94	276	48	24	32	387	350	436	42	59	109	185	200	334	295
ID=OE9A040591T1;Parent=OE9A040591;Name=OE9A040591T1;product=OE9A040591P1;Description=dehydration-responsive element-binding 3-like;Ontology_term=GO:0003677%2C GO:0003700%2C GO:0005667%2C GO:0006355%2C GO:0045449	9.90071e-26	9.32506e-24	-3.66894	-3.41086	210	233	25	28	31	334	548	400	45	40	113	43	750	555	636
ID=OE9A079778T1;Parent=OE9A079778;Name=OE9A079778T1;product=OE9A079778P1;Description=uncharacterized protein LOC111384690;Ontology_term=GO:0016021	3.36312e-44	1.53961e-41	-3.54566	-3.40904	198	397	50	80	76	1189	910	1027	7	13	85	87	1463	1998	1371
ID=OE9A012483T2;Parent=OE9A012483;Name=OE9A012483T2;product=OE9A012483P1	3.06639e-08	3.62537e-07	-5.63244	-3.38829	270	872	18	3	2	44	88	300	23	6	210	39	102	433	241
ID=OE9A012483T1;Parent=OE9A012483;Name=OE9A012483T1;product=OE9A012483P1;Description=chalcone synthase;Ontology_term=GO:0009813%2C GO:0016210	3.07948e-08	3.63901e-07	-5.63901	-3.38691	276	878	18	3	2	44	88	302	23	6	210	39	102	433	242
ID=OE9A051826T1;Parent=OE9A051826;Name=OE9A051826T1;product=OE9A051826P1;Description=transcription factor UNE10-like;Ontology_term=GO:0046983	0	0	-3.4458	-3.38684	264	690	514	236	267	3312	3057	2981	287	201	1227	1004	790	1357	1177
ID=OE9A082448T1;Parent=OE9A082448;Name=OE9A082448T1;product=OE9A082448P1;Description=F-box At1g67340;Ontology_term=GO:0005515	2.71916e-20	1.51382e-18	-3.71938	-3.38045	392	755	38	16	34	291	488	322	160	101	156	79	530	526	945
ID=OE9A040401T1;Parent=OE9A040401;Name=OE9A040401T1;product=OE9A040401P1;md5=7506a6fb641f255369702a2279cd48ee;INTERPRO=<table><tr><th>DB</th><th>ID</th><th>Description</th></tr><tr><td>Gene3D</td><td>G3DSA:3.80.10.10</td><td></td></tr><tr><td>PANTHER</td><td>PTHR23155</td><td></td></tr><tr><td>PANTHER</td><td>PTHR23155:SF497</td><td></td></tr><tr><td>Pfam</td><td>PF13855</td><td>Leucine rich repe…	6.82044e-17	2.57858e-15	-3.79357	-3.37053	3	3	3	9	17	261	180	164	0	3	17	17	78	153	106
ID=OE9A113466T1;Parent=OE9A113466;Name=OE9A113466T1;product=OE9A113466P1;Description=calcium sensing receptor, chloroplastic;Ontology_term=GO:0016020	2.57539e-17	1.02517e-15	-3.75291	-3.35677	24	55	5	11	9	159	131	172	3	5	44	28	97	160	101
ID=OE9A053798T2;Parent=OE9A053798;Name=OE9A053798T2;product=OE9A053798P2;Description=dehydration-responsive element-binding 3-like;Ontology_term=GO:0003677%2C GO:0003700%2C GO:0005667%2C GO:0006355%2C GO:0045449	5.42907e-38	1.53816e-35	-3.50894	-3.35582	100	236	148	38	77	658	738	795	96	233	494	353	488	350	691
ID=OE9A059944T1;Parent=OE9A059944;Name=OE9A059944T1;product=OE9A059944P1;Description=terpene synthase 10-like;Ontology_term=GO:0000287%2C GO:0010333%2C GO:0016114	2.4437e-09	3.45894e-08	-4.42435	-3.35255	2	4	0	1	7	56	115	114	2	2	0	0	1	7	1
ID=OE9A113187T1;Parent=OE9A113187;Name=OE9A113187T1;product=OE9A113187P1	2.40912e-10	3.94178e-09	-4.19164	-3.34349	2	2	1	3	6	69	79	130	6	6	16	6	77	116	123
ID=OE9A027020T1;Parent=OE9A027020;Name=OE9A027020T1;product=OE9A027020P1;Description=ferric reduction oxidase 6-like;Ontology_term=GO:0016021%2C GO:0016491%2C GO:0055114	1.68154e-36	4.21772e-34	-3.50276	-3.3422	1854	4711	1506	1559	1291	22309	18395	15331	522	868	5179	5987	21133	31248	23019
ID=OE9A027020T3;Parent=OE9A027020;Name=OE9A027020T3;product=OE9A027020P3;Description=ferric reduction oxidase 6-like;Ontology_term=GO:0016021%2C GO:0016491%2C GO:0055114	1.68154e-36	4.21772e-34	-3.50276	-3.3422	1854	4711	1506	1559	1291	22309	18395	15331	522	868	5179	5987	21133	31248	23019
ID=OE9A027020T5;Parent=OE9A027020;Name=OE9A027020T5;product=OE9A027020P5;Description=ferric reduction oxidase 6-like;Ontology_term=GO:0016021%2C GO:0016491%2C GO:0055114	1.68154e-36	4.21772e-34	-3.50276	-3.3422	1854	4711	1506	1559	1291	22309	18395	15331	522	868	5179	5987	21133	31248	23019
ID=OE9A027020T4;Parent=OE9A027020;Name=OE9A027020T4;product=OE9A027020P4;Description=ferric reduction oxidase 6-like;Ontology_term=GO:0016021%2C GO:0016491%2C GO:0055114	1.68154e-36	4.21772e-34	-3.50276	-3.3422	1854	4711	1506	1559	1291	22309	18395	15331	522	868	5179	5987	21133	31248	23019
ID=OE9A027020T2;Parent=OE9A027020;Name=OE9A027020T2;product=OE9A027020P2;Description=ferric reduction oxidase 6-like;Ontology_term=GO:0016021%2C GO:0016491%2C GO:0055114	1.68154e-36	4.21772e-34	-3.50276	-3.3422	1854	4711	1506	1559	1291	22309	18395	15331	522	868	5179	5987	21133	31248	23019
ID=OE9A089998T6;Parent=OE9A089998;Name=OE9A089998T6;product=OE9A089998P4;Description=GIGANTEA-like isoform X1;Ontology_term=GO:0005654%2C GO:0006355%2C GO:0009409%2C GO:0009637%2C GO:0010218%2C GO:0010378%2C GO:0042542%2C GO:0048578	0	0	-3.44544	-3.34054	311	325	147	52	65	772	713	680	139	72	527	370	391	410	462
ID=OE9A007543T1;Parent=OE9A007543;Name=OE9A007543T1;product=OE9A007543P1;Description=chlorophyll a-b binding 13, chloroplastic;Ontology_term=GO:0005198%2C GO:0009416%2C GO:0009522%2C GO:0009523%2C GO:0009535%2C GO:0009768%2C GO:0009941%2C GO:0010287%2C GO:0016021%2C GO:0016168%2C GO:0018298%2C GO:0031409%2C GO:0046872	0	0	-3.37107	-3.32991	372	969	305	323	369	4002	4103	4112	751	315	593	1084	1947	2124	2460
ID=OE9A051826T2;Parent=OE9A051826;Name=OE9A051826T2;product=OE9A051826P2;Description=transcription factor UNE10-like;Ontology_term=GO:0046983	0	0	-3.3819	-3.32397	286	764	554	258	287	3438	3144	3118	297	210	1303	1057	821	1433	1239
ID=OE9A051826T3;Parent=OE9A051826;Name=OE9A051826T3;product=OE9A051826P1	0	0	-3.3819	-3.32397	286	764	554	258	287	3438	3144	3118	297	210	1303	1057	821	1433	1239
ID=OE9A030320T1;Parent=OE9A030320;Name=OE9A030320T1;product=OE9A030320P1;Description=terpene synthase 10-like;Ontology_term=GO:0000287%2C GO:0008152%2C GO:0010333	5.1324e-32	8.53124e-30	-3.4986	-3.31784	16	11	18	39	60	617	756	514	23	15	226	59	153	85	90
ID=OE9A012483T3;Parent=OE9A012483;Name=OE9A012483T3;product=OE9A012483P2;Description=chalcone synthase;Ontology_term=GO:0009813%2C GO:0016210	7.7113e-08	8.47552e-07	-5.41372	-3.2995	257	785	18	3	2	41	77	253	18	4	190	33	86	375	213
ID=OE9A054446T1;Parent=OE9A054446;Name=OE9A054446T1;product=OE9A054446P1;Description=zinc finger CONSTANS-LIKE 16-like;Ontology_term=GO:0005515%2C GO:0005622%2C GO:0008270	9.12874e-25	7.88678e-23	-3.49926	-3.26507	13	94	37	30	50	609	379	532	40	35	71	116	401	787	313
ID=OE9A040180T1;Parent=OE9A040180;Name=OE9A040180T1;product=OE9A040180P1;Description=glutaredoxin-C11;Ontology_term=GO:0005623%2C GO:0006118%2C GO:0009055%2C GO:0015035%2C GO:0045454%2C GO:0055114	3.65467e-06	2.90409e-05	-7.53276	-3.25721	81	160	23	0	0	26	25	66	15	33	8	0	46	49	26
ID=OE9A098654T1;Parent=OE9A098654;Name=OE9A098654T1;product=OE9A098654P1;Description=chaperonin-like RBCX 1, chloroplastic;Ontology_term=GO:0009534%2C GO:0044183%2C GO:0061077	3.61905e-14	1.0066e-12	-3.73628	-3.25528	38	119	4	11	8	167	159	109	18	33	47	86	35	47	94
ID=OE9A000648T1;Parent=OE9A000648;Name=OE9A000648T1;product=OE9A000648P1;Description=aluminum-activated malate transporter 9-like;Ontology_term=GO:0015743%2C GO:0016021	6.24324e-15	1.90454e-13	-3.70507	-3.25432	6	36	0	15	7	148	152	200	0	1	7	3	21	104	68
ID=OE9A049536T1;Parent=OE9A049536;Name=OE9A049536T1;product=OE9A049536P1	1.7571e-16	6.32892e-15	-3.61776	-3.24174	12	41	0	12	8	140	148	134	21	33	36	5	79	133	62
ID=OE9A071222T1;Parent=OE9A071222;Name=OE9A071222T1;product=OE9A071222P1;Description=carboxymethylenebutenolidase homolog;Ontology_term=GO:0016787	4.57442e-20	2.48539e-18	-3.53164	-3.23795	90	199	13	14	27	303	284	208	42	27	106	196	40	48	79
ID=OE9A021471T2;Parent=OE9A021471;Name=OE9A021471T2;product=OE9A021471P2;Description=sulfate transporter -like;Ontology_term=GO:0005887%2C GO:0008271%2C GO:1902358	4.80344e-09	6.48542e-08	-4.08703	-3.20815	6	2	20	3	4	74	50	78	5	5	27	33	28	41	44
ID=OE9A036265T2;Parent=OE9A036265;Name=OE9A036265T2;product=OE9A036265P2	2.62173e-26	2.59503e-24	-3.41143	-3.20741	111	280	79	26	51	534	440	396	51	37	137	139	380	532	473
ID=OE9A103182T1;Parent=OE9A103182;Name=OE9A103182T1;product=OE9A103182P1;Description=spermidine hydroxycinnamoyl transferase-like;Ontology_term=GO:0016747	4.87292e-11	8.83208e-10	-3.90817	-3.20421	27	12	86	4	19	206	241	117	11	4	68	264	110	129	138
ID=OE9A021471T1;Parent=OE9A021471;Name=OE9A021471T1;product=OE9A021471P1;Description=sulfate transporter -like;Ontology_term=GO:0005887%2C GO:0008271%2C GO:1902358	4.97759e-09	6.70127e-08	-4.07976	-3.20362	6	2	19	3	4	73	50	78	5	5	27	33	28	41	44
ID=OE9A119708T1;Parent=OE9A119708;Name=OE9A119708T1;product=OE9A119708P1;Description=two-component response regulator ARR5-like;Ontology_term=GO:0000160%2C GO:0005622%2C GO:0016301%2C GO:0016310	2.90328e-23	2.16832e-21	-3.43836	-3.20255	89	104	40	21	39	441	336	313	23	28	113	12	141	292	174
ID=OE9A036265T1;Parent=OE9A036265;Name=OE9A036265T1;product=OE9A036265P1	1.53326e-27	1.69239e-25	-3.39166	-3.19994	157	370	106	29	59	592	494	456	64	43	178	167	432	601	541
ID=OE9A060503T2;Parent=OE9A060503;Name=OE9A060503T2;product=OE9A060503P2;Description=GIGANTEA-like isoform X1;Ontology_term=GO:0005654%2C GO:0006355%2C GO:0009409%2C GO:0009637%2C GO:0010218%2C GO:0010378%2C GO:0042542%2C GO:0048578	3.535e-26	3.4647e-24	-3.40426	-3.19964	296	494	213	34	80	665	751	586	560	550	291	435	1800	511	1759
ID=OE9A048988T1;Parent=OE9A048988;Name=OE9A048988T1;product=OE9A048988P1	1.11471e-05	7.9975e-05	-5.01522	-3.19802	15	22	1	1	1	41	36	33	9	2	6	0	45	74	40
ID=OE9A080626T1;Parent=OE9A080626;Name=OE9A080626T1;product=OE9A080626P1;Description=beta-amylase isoform X2;Ontology_term=GO:0000272%2C GO:0005982%2C GO:0005985%2C GO:0016161	1.86135e-15	5.99436e-14	-3.59982	-3.19311	26	99	2	20	12	160	247	269	4	6	7	19	118	226	194
ID=OE9A080626T2;Parent=OE9A080626;Name=OE9A080626T2;product=OE9A080626P2;Description=beta-amylase-like;Ontology_term=GO:0000272%2C GO:0005982%2C GO:0005985%2C GO:0009507%2C GO:0016161	1.86135e-15	5.99436e-14	-3.59982	-3.19311	26	99	2	20	12	160	247	269	4	6	7	19	118	226	194
ID=OE9A066840T1;Parent=OE9A066840;Name=OE9A066840T1;product=OE9A066840P1	5.43456e-09	7.27589e-08	-4.10265	-3.18957	13	27	0	3	5	101	50	81	0	3	13	16	6	6	6
ID=OE9A036274T1;Parent=OE9A036274;Name=OE9A036274T1;product=OE9A036274P1;Description=vicilin-like seed storage At2g28490;Ontology_term=GO:0045735	2.04686e-08	2.4972e-07	-4.23879	-3.17536	29	65	87	5	2	84	98	47	53	68	67	52	54	45	62
ID=OE9A022342T1;Parent=OE9A022342;Name=OE9A022342T1;product=OE9A022342P1;Description=trans-alpha-bergamotene synthase-like;Ontology_term=GO:0000287%2C GO:0010334%2C GO:0016114%2C GO:0045339%2C GO:1901940	1.55842e-15	5.05369e-14	-3.56569	-3.16453	25	41	28	61	31	816	447	660	81	175	441	328	511	795	799
ID=OE9A014279T1;Parent=OE9A014279;Name=OE9A014279T1;product=OE9A014279P1;Description=GATA transcription factor 22;Ontology_term=GO:0000785%2C GO:0000977%2C GO:0001085%2C GO:0001228%2C GO:0003682%2C GO:0005634%2C GO:0005667%2C GO:0006355%2C GO:0008270%2C GO:0030154	1.70098e-14	4.93716e-13	-3.58433	-3.15556	9	47	8	20	10	170	192	268	4	2	22	41	133	207	125
ID=OE9A069052T1;Parent=OE9A069052;Name=OE9A069052T1;product=OE9A069052P1	2.87465e-09	4.01132e-08	-5.82764	-3.14387	11	8	120	73	22	3387	5172	1226	3	0	264	0	327	429	754
ID=OE9A000187T1;Parent=OE9A000187;Name=OE9A000187T1;product=OE9A000187P1	2.32161e-21	1.4264e-19	-3.3617	-3.11734	325	96	25	70	89	1206	949	612	134	46	372	0	1211	1967	954
ID=OE9A078609T1;Parent=OE9A078609;Name=OE9A078609T1;product=OE9A078609P1;Description=aspartyl protease family At5g10770-like;Ontology_term=GO:0004190%2C GO:0006508	0	0	-3.20161	-3.11356	8	29	11	117	123	1397	1198	1180	34	39	46	106	775	957	774
ID=OE9A081417T1;Parent=OE9A081417;Name=OE9A081417T1;product=OE9A081417P1;Description=chlorophyll a-b binding 21, chloroplastic-like;Ontology_term=GO:0009522%2C GO:0009535%2C GO:0009765%2C GO:0016021%2C GO:0016168%2C GO:0018298%2C GO:0046872	2.03118e-40	7.17888e-38	-3.21985	-3.10695	321	473	263	630	608	6813	7657	5385	4598	1263	755	1679	6777	5185	8937
ID=OE9A109360T1;Parent=OE9A109360;Name=OE9A109360T1;product=OE9A109360P1;Description=PROTON GRADIENT REGULATION 5, chloroplastic;Ontology_term=GO:0009534%2C GO:0009642%2C GO:0009987	9.76952e-10	1.4747e-08	-3.85268	-3.09914	57	179	1	10	2	105	86	115	4	16	20	36	79	180	166
ID=OE9A104660T6;Parent=OE9A104660;Name=OE9A104660T6;product=OE9A104660P6;Description=DNA-binding SMUBP-2;Ontology_term=GO:0003677%2C GO:0005524%2C GO:0009570%2C GO:0009941%2C GO:0016787	8.25055e-26	7.78131e-24	-3.28641	-3.0981	61	92	30	53	50	430	657	643	109	74	115	145	639	527	874
ID=OE9A091532T1;Parent=OE9A091532;Name=OE9A091532T1;product=OE9A091532P1;Description=calcium uniporter 4, mitochondrial-like;Ontology_term=GO:0006810%2C GO:0015292%2C GO:0016021	3.28195e-06	2.64111e-05	-4.57209	-3.098	88	126	2	1	2	31	41	49	0	5	20	10	27	66	64
ID=OE9A003622T1;Parent=OE9A003622;Name=OE9A003622T1;product=OE9A003622P1;Description=trichome birefringence-like 8;Ontology_term=GO:0016020	6.03522e-16	2.03736e-14	-3.44149	-3.0968	49	96	17	15	19	275	178	173	0	22	64	51	149	255	248
ID=OE9A003622T2;Parent=OE9A003622;Name=OE9A003622T2;product=OE9A003622P2;Description=trichome birefringence-like 8;Ontology_term=GO:0016020	6.03522e-16	2.03736e-14	-3.44149	-3.0968	49	96	17	15	19	275	178	173	0	22	64	51	149	255	248
ID=OE9A003622T3;Parent=OE9A003622;Name=OE9A003622T3;product=OE9A003622P3;Description=trichome birefringence-like 8;Ontology_term=GO:0016020	7.32491e-16	2.45262e-14	-3.43922	-3.0933	49	96	17	15	19	275	178	172	0	21	64	51	149	255	248
ID=OE9A068181T1;Parent=OE9A068181;Name=OE9A068181T1;product=OE9A068181P1	9.48389e-06	6.9016e-05	-5.55456	-3.09187	4	36	1	2	0	86	23	55	3	2	2	2	33	60	43
ID=OE9A035595T1;Parent=OE9A035595;Name=OE9A035595T1;product=OE9A035595P1	1.86986e-10	3.11628e-09	-3.7125	-3.09136	2	3	4	8	3	82	86	82	4	2	8	21	44	67	56
ID=OE9A065099T1;Parent=OE9A065099;Name=OE9A065099T1;product=OE9A065099P1;Description=vacuolar iron transporter homolog 1-like;Ontology_term=GO:0005381%2C GO:0005384%2C GO:0005623%2C GO:0006880%2C GO:0016021%2C GO:0030026%2C GO:0034755%2C GO:0071281%2C GO:0071421	6.09708e-09	8.10705e-08	-3.98145	-3.08471	102	59	3	10	1	100	114	96	24	9	37	2	40	65	36
ID=OE9A086623T1;Parent=OE9A086623;Name=OE9A086623T1;product=OE9A086623P1;Description=RADIALIS-like 3;Ontology_term=GO:0003677%2C GO:0005634	1.00922e-10	1.75205e-09	-3.66566	-3.08468	115	83	47	4	8	83	71	103	12	18	43	26	12	15	32
ID=OE9A003622T4;Parent=OE9A003622;Name=OE9A003622T4;product=OE9A003622P4;Description=trichome birefringence-like 8;Ontology_term=GO:0016020	7.01506e-15	2.12793e-13	-3.44636	-3.07548	42	91	13	15	15	245	156	157	0	18	56	45	118	212	210
ID=OE9A118632T1;Parent=OE9A118632;Name=OE9A118632T1;product=OE9A118632P1;Description=LOV domain-containing;Ontology_term=GO:0005515	2.60549e-11	4.908e-10	-3.66337	-3.07417	401	658	139	16	30	450	371	149	148	58	192	260	257	103	255
ID=OE9A101358T1;Parent=OE9A101358;Name=OE9A101358T1;product=OE9A101358P1;Description=terpene synthase 10-like;Ontology_term=GO:0000287%2C GO:0008152%2C GO:0010333	0	0	-3.15498	-3.072	303	153	245	716	699	8010	7235	6430	116	84	2642	892	1242	1249	953
ID=OE9A108404T1;Parent=OE9A108404;Name=OE9A108404T1;product=OE9A108404P1	0	0	-3.12649	-3.07168	4145	7571	1725	512	739	5529	6200	6725	171	338	2089	2293	11602	11226	9221
ID=OE9A048940T2;Parent=OE9A048940;Name=OE9A048940T2;product=OE9A048940P2	8.42025e-36	1.99071e-33	-3.19217	-3.06787	213	766	165	177	245	2064	2695	1762	132	103	294	633	426	749	631
ID=OE9A008024T1;Parent=OE9A008024;Name=OE9A008024T1;product=OE9A008024P1;Description=inorganic phosphate transporter 2-1, chloroplastic;Ontology_term=GO:0005315%2C GO:0005887%2C GO:0009673%2C GO:0009941%2C GO:0035435	3.75813e-15	1.17461e-13	-3.41773	-3.06613	15	73	4	11	14	135	188	131	1	7	17	44	172	262	246
ID=OE9A038254T2;Parent=OE9A038254;Name=OE9A038254T2;product=OE9A038254P2;Description=indeterminate-domain 2-like;Ontology_term=GO:0003676%2C GO:0046872	1.37706e-18	6.4506e-17	-3.34255	-3.0647	75	65	65	101	68	670	1178	1160	44	91	657	209	385	504	499
ID=OE9A038254T1;Parent=OE9A038254;Name=OE9A038254T1;product=OE9A038254P1;Description=indeterminate-domain 2-like;Ontology_term=GO:0003676%2C GO:0046872	1.37706e-18	6.4506e-17	-3.34255	-3.0647	75	65	65	101	68	670	1178	1160	44	91	657	209	385	504	499
ID=OE9A062827T1;Parent=OE9A062827;Name=OE9A062827T1;product=OE9A062827P1;Description=ferredoxin-dependent glutamate synthase, chloroplastic;Ontology_term=GO:0005737%2C GO:0006537%2C GO:0015930%2C GO:0019676%2C GO:0055114	0	0	-3.14335	-3.06346	100	237	208	165	150	1595	1621	1578	153	360	509	521	1999	2072	2879
ID=OE9A109360T2;Parent=OE9A109360;Name=OE9A109360T2;product=OE9A109360P2;Description=PROTON GRADIENT REGULATION 5, chloroplastic;Ontology_term=GO:0009534%2C GO:0009642%2C GO:0009987	1.701e-09	2.46554e-08	-3.80931	-3.05973	57	178	1	10	2	102	84	111	3	12	19	35	64	149	132
ID=OE9A093527T2;Parent=OE9A093527;Name=OE9A093527T2;product=OE9A093527P2;Description=abscisic acid 8 -hydroxylase 4;Ontology_term=GO:0005506%2C GO:0007275%2C GO:0010268%2C GO:0010295%2C GO:0016021%2C GO:0016125%2C GO:0016132%2C GO:0020037%2C GO:0055114	1.76153e-11	3.39032e-10	-3.61369	-3.0585	45	547	2	7	38	300	231	361	14	41	13	32	43	137	119
ID=OE9A112473T1;Parent=OE9A112473;Name=OE9A112473T1;product=OE9A112473P1	7.33054e-14	1.96323e-12	-3.44603	-3.05746	4	42	3	10	8	117	105	114	3	18	15	24	156	234	218
ID=OE9A031669T1;Parent=OE9A031669;Name=OE9A031669T1;product=OE9A031669P1;Description=UDP-glycosyltransferase 74E2-like;Ontology_term=GO:0008152%2C GO:0016758	8.64128e-07	7.8159e-06	-4.27865	-3.05671	15	53	1	3	1	38	44	52	2	3	9	6	67	61	135
ID=OE9A053798T1;Parent=OE9A053798;Name=OE9A053798T1;product=OE9A053798P1;Description=dehydration-responsive element-binding 3-like;Ontology_term=GO:0003677%2C GO:0003700%2C GO:0005667%2C GO:0006355%2C GO:0045449	1.02404e-34	2.2118e-32	-3.16949	-3.0446	122	309	199	59	113	768	878	944	123	291	572	429	578	426	821
ID=OE9A075888T1;Parent=OE9A075888;Name=OE9A075888T1;product=OE9A075888P1	0	0	-3.09156	-3.04253	5734	9518	1761	563	746	5576	6615	6737	125	276	2152	2328	9582	9669	7712
ID=OE9A025515T1;Parent=OE9A025515;Name=OE9A025515T1;product=OE9A025515P1;Description=zinc finger 8-like;Ontology_term=GO:0046872	4.63862e-08	5.29977e-07	-3.93155	-3.03198	18	122	3	4	3	70	43	70	4	13	9	17	26	29	79
ID=OE9A121250T2;Parent=OE9A121250;Name=OE9A121250T2;product=OE9A121250P2;Description=cationic amino acid transporter 6, chloroplastic-like;Ontology_term=GO:0003333%2C GO:0015171%2C GO:0016021	1.37385e-10	2.33752e-09	-3.60282	-3.02694	0	22	42	4	13	104	88	152	4	14	69	36	28	61	48
ID=OE9A121250T3;Parent=OE9A121250;Name=OE9A121250T3;product=OE9A121250P3;Description=cationic amino acid transporter 6, chloroplastic-like;Ontology_term=GO:0005887%2C GO:0015179%2C GO:0015297%2C GO:1902475	1.37385e-10	2.33752e-09	-3.60282	-3.02694	0	22	41	4	13	104	88	152	4	14	69	36	28	61	48
ID=OE9A095954T1;Parent=OE9A095954;Name=OE9A095954T1;product=OE9A095954P1	1.89389e-15	6.09355e-14	-3.35683	-3.02676	27	43	10	16	10	144	171	145	35	19	32	41	90	86	126
ID=OE9A010982T1;Parent=OE9A010982;Name=OE9A010982T1;product=OE9A010982P1;Description=terpene synthase 10-like;Ontology_term=GO:0000287%2C GO:0008152%2C GO:0010333	0	0	-3.09676	-3.02079	87	57	75	208	217	2306	1970	1948	62	54	731	282	492	502	543
ID=OE9A089998T5;Parent=OE9A089998;Name=OE9A089998T5;product=OE9A089998P3;Description=GIGANTEA-like isoform X1;Ontology_term=GO:0005654%2C GO:0006355%2C GO:0009409%2C GO:0009637%2C GO:0010218%2C GO:0010378%2C GO:0042542%2C GO:0048578	0	1.4013e-45	-3.10424	-3.01997	503	538	208	90	107	1058	934	890	238	118	674	519	499	535	593
ID=OE9A085085T1;Parent=OE9A085085;Name=OE9A085085T1;product=OE9A085085P1	2.96083e-27	3.15852e-25	-3.18164	-3.01874	353	151	72	205	148	2126	1795	1663	216	53	449	12	291	418	187
ID=OE9A104660T5;Parent=OE9A104660;Name=OE9A104660T5;product=OE9A104660P5;Description=DNA-binding SMUBP-2;Ontology_term=GO:0005524%2C GO:0009570%2C GO:0009941%2C GO:0016787	2.32259e-26	2.30874e-24	-3.18603	-3.01737	73	119	33	70	63	529	780	780	143	90	136	178	769	638	1018
ID=OE9A003871T1;Parent=OE9A003871;Name=OE9A003871T1;product=OE9A003871P1;Description=cellulose synthase G3;Ontology_term=GO:0005982%2C GO:0005985%2C GO:0006011%2C GO:0016021%2C GO:0016760%2C GO:0030244%2C GO:0071555	5.56129e-20	2.99369e-18	-3.25002	-3.01628	28	182	8	23	17	235	203	217	5	10	15	14	78	118	109
ID=OE9A043522T1;Parent=OE9A043522;Name=OE9A043522T1;product=OE9A043522P1;Description=chlorophyll a-b binding 21, chloroplastic-like;Ontology_term=GO:0009522%2C GO:0009535%2C GO:0009765%2C GO:0016021%2C GO:0016168%2C GO:0018298%2C GO:0046872	3.88713e-40	1.33344e-37	-3.11717	-3.01384	2832	4550	1802	1605	1731	17529	19007	12997	4257	1174	5059	11775	6403	4865	8595
ID=OE9A029672T1;Parent=OE9A029672;Name=OE9A029672T1;product=OE9A029672P1;Description=cytochrome P450 78A5-like;Ontology_term=GO:0005506%2C GO:0016021%2C GO:0016709%2C GO:0020037%2C GO:0044550%2C GO:0055114	1.55405e-12	3.47674e-11	-3.47321	-3.01273	280	288	91	33	11	259	295	318	63	46	391	144	551	279	638
ID=OE9A012927T1;Parent=OE9A012927;Name=OE9A012927T1;product=OE9A012927P1;Description=pentatricopeptide repeat-containing At1g79080, chloroplastic;Ontology_term=GO:0005515	3.69943e-21	2.22602e-19	-3.22352	-3.00843	72	147	53	21	27	249	212	301	44	31	70	72	182	369	257
ID=OE9A059018T1;Parent=OE9A059018;Name=OE9A059018T1;product=OE9A059018P1;Description=long-chain-alcohol oxidase FAO2-like;Ontology_term=GO:0016021%2C GO:0046577%2C GO:0050660%2C GO:0055114	1.57113e-11	3.03807e-10	-3.49213	-3.00694	11	16	5	10	5	94	92	106	11	10	30	18	91	92	194
ID=OE9A012483T4;Parent=OE9A012483;Name=OE9A012483T4;product=OE9A012483P3;Description=chalcone synthase;Ontology_term=GO:0009813%2C GO:0016210	1.1182e-06	9.94112e-06	-5.09089	-2.98667	108	451	13	3	2	33	53	211	17	6	128	23	69	270	159
ID=OE9A107884T3;Parent=OE9A107884;Name=OE9A107884T3;product=OE9A107884P2;Description=cell division cycle 48 homolog;Ontology_term=GO:0005524%2C GO:0016787%2C GO:0051301	1.80216e-08	2.21721e-07	-3.70244	-2.97363	4	20	42	2	6	59	58	58	5	24	62	39	99	95	99
ID=OE9A023009T1;Parent=OE9A023009;Name=OE9A023009T1;product=OE9A023009P1	9.93116e-15	2.96115e-13	-3.30269	-2.97279	30	94	1	12	16	193	140	135	0	10	6	33	289	238	197
ID=OE9A051995T1;Parent=OE9A051995;Name=OE9A051995T1;product=OE9A051995P1;Description=Phosphomannomutase phosphoglucomutase;Ontology_term=GO:0004615%2C GO:0005829%2C GO:0006000%2C GO:0006013%2C GO:0009570	4.00131e-11	7.32236e-10	-3.48794	-2.97056	6	55	4	16	9	106	216	168	34	40	14	48	64	59	260
ID=OE9A063135T1;Parent=OE9A063135;Name=OE9A063135T1;product=OE9A063135P1;Description=Exo-alpha-bergamotene synthase;Ontology_term=GO:0000287%2C GO:0008152%2C GO:0010333	1.19242e-09	1.77204e-08	-3.66665	-2.9705	9	8	9	26	6	292	182	258	37	54	149	96	205	292	309
ID=OE9A107884T6;Parent=OE9A107884;Name=OE9A107884T6;product=OE9A107884P3;Description=cell division cycle 48 homolog;Ontology_term=GO:0005524%2C GO:0016787%2C GO:0051301	1.96977e-08	2.40819e-07	-3.69408	-2.96621	4	20	42	2	6	58	58	58	5	24	61	39	99	95	99
ID=OE9A110943T1;Parent=OE9A110943;Name=OE9A110943T1;product=OE9A110943P1;md5=a56ca71f62a968d2cd24d750cec7593b;INTERPRO=<table><tr><th>DB</th><th>ID</th><th>Description</th></tr><tr><td>Coils</td><td>Coil</td><td></td></tr><tr><td>Gene3D</td><td>G3DSA:1.10.600.10</td><td></td></tr><tr><td>Gene3D</td><td>G3DSA:1.50.30.10</td><td></td></tr><tr><td>PANTHER</td><td>PTHR31225</td><td></td></tr><tr><td>…	1.31271e-22	9.18637e-21	-3.15874	-2.96555	19	213	43	362	224	2716	3371	3140	101	234	70	159	1966	2452	3044
ID=OE9A115605T1;Parent=OE9A115605;Name=OE9A115605T1;product=OE9A115605P1	9.25772e-07	8.33361e-06	-4.09699	-2.96399	16	16	5	1	4	60	47	36	4	5	26	13	25	42	13
ID=OE9A016718T1;Parent=OE9A016718;Name=OE9A016718T1;product=OE9A016718P1;Description=thiamine thiazole synthase 2, chloroplastic-like;Ontology_term=GO:0005829%2C GO:0006950%2C GO:0009228%2C GO:0009570%2C GO:0016491%2C GO:0046872%2C GO:0052837%2C GO:0055114	6.30741e-33	1.12029e-30	-3.08334	-2.96088	3582	7694	1403	2394	2218	23116	26570	17781	5471	4178	8619	6961	9296	9626	8782
ID=OE9A062827T2;Parent=OE9A062827;Name=OE9A062827T2;product=OE9A062827P2;Description=ferredoxin-dependent glutamate synthase, chloroplastic;Ontology_term=GO:0005737%2C GO:0006537%2C GO:0015930%2C GO:0019676%2C GO:0055114	0	0	-3.02077	-2.96022	101	238	225	175	176	1628	1657	1599	162	371	519	530	2023	2098	2910
ID=OE9A032991T1;Parent=OE9A032991;Name=OE9A032991T1;product=OE9A032991P1;Description=cytochrome P450 71A6-like;Ontology_term=GO:0005506%2C GO:0016705%2C GO:0020037%2C GO:0055114	0	0	-3.02839	-2.95222	123	327	209	89	131	1069	1020	942	54	61	428	319	1104	1409	1237
ID=OE9A026654T1;Parent=OE9A026654;Name=OE9A026654T1;product=OE9A026654P1;Description=auxin-responsive SAUR50-like;Ontology_term=GO:0009733	2.00459e-07	2.05314e-06	-3.94075	-2.95039	0	20	0	4	3	87	42	55	4	10	0	9	20	47	20
ID=OE9A111646T1;Parent=OE9A111646;Name=OE9A111646T1;product=OE9A111646P1;Description=50S ribosomal L12, chloroplastic-like;Ontology_term=GO:0003735%2C GO:0005840%2C GO:0006412%2C GO:0009507%2C GO:0042254	7.46904e-16	2.49729e-14	-3.24946	-2.94919	90	255	41	45	27	321	360	520	87	46	125	180	299	557	431
ID=OE9A018766T1;Parent=OE9A018766;Name=OE9A018766T1;product=OE9A018766P1;Description=phosphoenolpyruvate carboxylase kinase 1-like;Ontology_term=GO:0004683%2C GO:0005516%2C GO:0005524%2C GO:0005634%2C GO:0005737%2C GO:0005886%2C GO:0009069%2C GO:0009738%2C GO:0009931%2C GO:0018105%2C GO:0035556%2C GO:0046777	6.47527e-25	5.64308e-23	-3.10648	-2.94144	15	48	75	38	33	378	363	309	15	24	75	93	1277	961	667
ID=OE9A034970T1;Parent=OE9A034970;Name=OE9A034970T1;product=OE9A034970P1;Description=BTB POZ domain-containing DOT3 isoform X1;Ontology_term=GO:0005515	3.20029e-15	1.00429e-13	-3.25113	-2.9392	31	147	20	30	17	289	207	285	13	38	23	31	286	380	248
ID=OE9A071887T1;Parent=OE9A071887;Name=OE9A071887T1;product=OE9A071887P1;Description=29 kDa ribonucleo A, chloroplastic-like;Ontology_term=GO:0000166%2C GO:0003676	2.96667e-21	1.81001e-19	-3.13112	-2.93214	186	460	134	44	103	808	597	726	89	89	399	322	128	245	217
ID=OE9A101362T1;Parent=OE9A101362;Name=OE9A101362T1;product=OE9A101362P1	8.74352e-36	2.04639e-33	-3.03939	-2.93163	2275	3710	332	466	529	5747	4242	3955	1032	1190	2044	1416	3807	4549	3208
ID=OE9A056067T1;Parent=OE9A056067;Name=OE9A056067T1;product=OE9A056067P1	9.90748e-06	7.181e-05	-4.38825	-2.9254	33	89	6	2	1	27	40	41	5	24	12	3	56	34	30
ID=OE9A068695T1;Parent=OE9A068695;Name=OE9A068695T1;product=OE9A068695P1;Description=FAD-dependent urate hydroxylase-like;Ontology_term=GO:0004497%2C GO:0044550%2C GO:0055114%2C GO:0071949	5.5468e-25	4.92595e-23	-3.07955	-2.91803	115	275	29	73	53	595	557	699	38	64	116	108	405	637	578
ID=OE9A035994T1;Parent=OE9A035994;Name=OE9A035994T1;product=OE9A035994P1;Description=terpene synthase 10-like;Ontology_term=GO:0000287%2C GO:0008152%2C GO:0010333	4.71816e-06	3.68448e-05	-4.22729	-2.90795	1	4	0	0	4	50	36	38	3	0	0	0	0	2	0
ID=OE9A000906T2;Parent=OE9A000906;Name=OE9A000906T2;product=OE9A000906P2;Description=thioredoxin-like 1-1, chloroplastic;Ontology_term=GO:0000103%2C GO:0006118%2C GO:0006457%2C GO:0009507%2C GO:0015035%2C GO:0016671%2C GO:0034599%2C GO:0045454%2C GO:0055114	3.05917e-23	2.27503e-21	-3.07339	-2.9011	405	885	149	60	98	843	833	555	134	175	264	196	1716	1797	1385
ID=OE9A000906T1;Parent=OE9A000906;Name=OE9A000906T1;product=OE9A000906P1;Description=thioredoxin-like 1-1, chloroplastic;Ontology_term=GO:0000103%2C GO:0006118%2C GO:0006457%2C GO:0009507%2C GO:0015035%2C GO:0016671%2C GO:0034599%2C GO:0045454%2C GO:0055114	3.05917e-23	2.27503e-21	-3.07339	-2.9011	405	885	149	60	98	843	833	555	134	175	264	196	1716	1797	1385
ID=OE9A115672T1;Parent=OE9A115672;Name=OE9A115672T1;product=OE9A115672P1;Description=sedoheptulose-1,7-bisphosphatase, chloroplastic;Ontology_term=GO:0006000%2C GO:0006013%2C GO:0006094%2C GO:0006096%2C GO:0006098%2C GO:0015976%2C GO:0016311%2C GO:0042132%2C GO:0050278	5.68237e-13	1.35302e-11	-3.2779	-2.89866	26	73	15	55	23	518	455	371	14	76	29	66	304	356	416
ID=OE9A093482T1;Parent=OE9A093482;Name=OE9A093482T1;product=OE9A093482P1	0	0	-2.94312	-2.89394	338	1194	371	567	607	5351	5281	4824	483	1054	1218	2156	5961	7383	8602
ID=OE9A061639T1;Parent=OE9A061639;Name=OE9A061639T1;product=OE9A061639P1;Description=zinc finger CONSTANS-LIKE 16-like;Ontology_term=GO:0005515%2C GO:0005622%2C GO:0008270	5.30411e-10	8.31873e-09	-3.44792	-2.89079	2	3	28	9	22	232	227	101	27	25	60	86	12	39	32
ID=OE9A081156T1;Parent=OE9A081156;Name=OE9A081156T1;product=OE9A081156P1;Description=flavone synthase II;Ontology_term=GO:0005506%2C GO:0016021%2C GO:0016709%2C GO:0020037%2C GO:0044550%2C GO:0055114	3.73844e-26	3.64876e-24	-3.03017	-2.88403	241	464	18	42	40	409	330	409	44	52	40	50	440	625	523
ID=OE9A107186T1;Parent=OE9A107186;Name=OE9A107186T1;product=OE9A107186P1;Description=beta-amylase 3, chloroplastic-like;Ontology_term=GO:0000272%2C GO:0005982%2C GO:0005985%2C GO:0016161	2.57945e-23	1.94306e-21	-3.05011	-2.88113	353	1149	87	971	639	7226	8844	7385	114	452	202	351	996	1756	2447
ID=OE9A032821T1;Parent=OE9A032821;Name=OE9A032821T1;product=OE9A032821P1;Description=dof zinc finger -like;Ontology_term=GO:0003677%2C GO:0006355	2.31217e-27	2.50086e-25	-3.01985	-2.88104	161	317	44	71	61	586	714	546	181	263	319	166	590	752	705
ID=OE9A077044T1;Parent=OE9A077044;Name=OE9A077044T1;product=OE9A077044P1;Description=probable LRR receptor-like serine threonine- kinase At3g47570;Ontology_term=GO:0004672%2C GO:0005515%2C GO:0005524%2C GO:0006468	0	2.90069e-43	-2.95739	-2.88058	56	182	132	108	135	1190	1005	1010	15	39	191	326	280	574	773
ID=OE9A051300T1;Parent=OE9A051300;Name=OE9A051300T1;product=OE9A051300P1;Description=zinc finger 4-like;Ontology_term=GO:0046872	2.99841e-16	1.05125e-14	-3.14652	-2.87918	437	452	385	85	185	1824	1122	997	164	198	994	416	669	1154	608
ID=OE9A051300T3;Parent=OE9A051300;Name=OE9A051300T3;product=OE9A051300P1	4.20206e-17	1.62914e-15	-3.12741	-2.87814	467	474	470	101	218	2098	1292	1209	184	224	1126	460	802	1351	743
ID=OE9A051300T4;Parent=OE9A051300;Name=OE9A051300T4;product=OE9A051300P1	4.20206e-17	1.62914e-15	-3.12741	-2.87814	467	474	470	101	218	2098	1292	1209	184	224	1126	460	802	1351	743
ID=OE9A051300T2;Parent=OE9A051300;Name=OE9A051300T2;product=OE9A051300P1	4.1253e-17	1.60205e-15	-3.12709	-2.87801	467	474	470	101	218	2097	1292	1209	184	224	1125	460	802	1351	743
ID=OE9A069692T1;Parent=OE9A069692;Name=OE9A069692T1;product=OE9A069692P1	9.25298e-17	3.45715e-15	-3.12556	-2.8779	33	83	16	13	23	169	156	205	13	86	116	20	179	183	149
ID=OE9A082367T1;Parent=OE9A082367;Name=OE9A082367T1;product=OE9A082367P1;Description=cyclic dof factor 1-like;Ontology_term=GO:0003677%2C GO:0006355	3.28002e-20	1.81165e-18	-3.0755	-2.87568	898	1539	307	100	215	1728	1553	1108	99	206	741	589	2235	2661	2050
ID=OE9A081156T2;Parent=OE9A081156;Name=OE9A081156T2;product=OE9A081156P2;Description=flavone synthase II;Ontology_term=GO:0005506%2C GO:0016021%2C GO:0016709%2C GO:0020037%2C GO:0044550%2C GO:0055114	2.13166e-25	1.95254e-23	-3.02518	-2.87518	251	487	18	44	40	420	336	418	45	54	41	50	447	646	532
ID=OE9A081156T3;Parent=OE9A081156;Name=OE9A081156T3;product=OE9A081156P2	2.13166e-25	1.95254e-23	-3.02518	-2.87518	251	487	18	44	40	420	336	418	45	54	41	50	447	645	532
ID=OE9A004506T1;Parent=OE9A004506;Name=OE9A004506T1;product=OE9A004506P1	1.62153e-08	2.00875e-07	-3.52896	-2.87448	27	70	2	3	7	75	53	66	54	52	17	22	3	9	11
ID=OE9A033893T2;Parent=OE9A033893;Name=OE9A033893T2;product=OE9A033893P2	5.03993e-26	4.79856e-24	-3.01618	-2.87077	74	142	170	73	92	816	873	576	117	133	186	39	480	582	281
ID=OE9A045257T1;Parent=OE9A045257;Name=OE9A045257T1;product=OE9A045257P1;Description=beta-amylase 3, chloroplastic;Ontology_term=GO:0000272%2C GO:0005982%2C GO:0005985%2C GO:0016161	1.77807e-21	1.10999e-19	-3.05228	-2.86802	289	941	75	822	527	6087	7650	5967	91	290	144	258	694	1318	1904
ID=OE9A029693T3;Parent=OE9A029693;Name=OE9A029693T3;product=OE9A029693P2;Description=Octicosapeptide Phox Bem1p family isoform 1;Ontology_term=GO:0005515	9.68675e-18	4.07869e-16	-3.09771	-2.86788	228	299	30	18	40	244	252	334	7	9	54	127	29	86	36
ID=OE9A033188T1;Parent=OE9A033188;Name=OE9A033188T1;product=OE9A033188P1;Description=terpene synthase 10-like;Ontology_term=GO:0000287%2C GO:0008152%2C GO:0010333	0	0	-2.90906	-2.85988	1407	1011	1821	4347	5074	42696	42134	35790	1026	735	13028	6366	8124	8746	10055
ID=OE9A066627T1;Parent=OE9A066627;Name=OE9A066627T1;product=OE9A066627P1;Description=cytochrome P450 71A6-like;Ontology_term=GO:0005506%2C GO:0016705%2C GO:0020037%2C GO:0055114	0	0	-2.92096	-2.85453	229	439	338	161	231	1822	1646	1544	63	57	717	580	1339	1695	1378
ID=OE9A060849T1;Parent=OE9A060849;Name=OE9A060849T1;product=OE9A060849P1;Description=inactive cadmium zinc-transporting ATPase HMA3;Ontology_term=GO:0000166%2C GO:0006812%2C GO:0016021%2C GO:0019829%2C GO:0046872	7.83495e-26	7.39932e-24	-2.99354	-2.8496	880	949	483	613	491	5257	5943	4085	583	545	1107	354	1632	2048	1911
ID=OE9A060849T2;Parent=OE9A060849;Name=OE9A060849T2;product=OE9A060849P2;Description=inactive cadmium zinc-transporting ATPase HMA3;Ontology_term=GO:0000166%2C GO:0016021%2C GO:0019829%2C GO:0030001%2C GO:0046872%2C GO:0098655	7.83495e-26	7.39932e-24	-2.99354	-2.8496	880	949	483	613	491	5257	5943	4085	583	545	1107	354	1632	2048	1911
ID=OE9A028045T1;Parent=OE9A028045;Name=OE9A028045T1;product=OE9A028045P1	1.84661e-14	5.33551e-13	-3.1496	-2.84898	469	1881	423	32	66	413	682	352	430	723	106	227	428	289	465
ID=OE9A107631T2;Parent=OE9A107631;Name=OE9A107631T2;product=OE9A107631P2	2.04511e-13	5.17415e-12	-3.17611	-2.84553	149	242	66	19	39	380	294	198	108	147	294	421	54	74	66
ID=OE9A107631T1;Parent=OE9A107631;Name=OE9A107631T1;product=OE9A107631P1	2.04511e-13	5.17415e-12	-3.17611	-2.84553	149	242	66	19	39	380	294	198	108	147	294	421	54	74	66
ID=OE9A060849T4;Parent=OE9A060849;Name=OE9A060849T4;product=OE9A060849P1	6.85726e-25	5.96113e-23	-2.99371	-2.84414	794	873	455	594	461	4999	5698	3936	552	517	1040	339	1498	1905	1768
ID=OE9A012384T1;Parent=OE9A012384;Name=OE9A012384T1;product=OE9A012384P1;Description=cytoplasmic 60S subunit biogenesis factor REI1 homolog 1;Ontology_term=GO:0003676%2C GO:0008270%2C GO:0022625%2C GO:0030687%2C GO:0042273	6.32222e-07	5.88884e-06	-3.81541	-2.84291	6	28	18	3	4	74	34	59	6	18	7	1	143	163	88
ID=OE9A087696T1;Parent=OE9A087696;Name=OE9A087696T1;product=OE9A087696P1;Description=late blight resistance homolog R1A-10;Ontology_term=GO:0043531	2.87298e-20	1.59818e-18	-3.03103	-2.84077	94	54	57	47	65	528	641	379	1	0	317	271	0	0	0
ID=OE9A037592T1;Parent=OE9A037592;Name=OE9A037592T1;product=OE9A037592P1;Description=IRK-interacting;Ontology_term=GO:0006457	2.62319e-12	5.70627e-11	-3.19747	-2.84054	40	74	17	10	9	103	96	99	29	24	43	19	104	188	96
ID=OE9A060849T3;Parent=OE9A060849;Name=OE9A060849T3;product=OE9A060849P3;Description=inactive cadmium zinc-transporting ATPase HMA3;Ontology_term=GO:0000166%2C GO:0016021%2C GO:0019829%2C GO:0030001%2C GO:0046872%2C GO:0098655	2.45645e-25	2.2296e-23	-2.98355	-2.83814	812	895	466	600	473	5051	5743	3972	554	521	1057	345	1520	1929	1805
ID=OE9A066946T2;Parent=OE9A066946;Name=OE9A066946T2;product=OE9A066946P2;Description=ACT domain-containing ACR11-like;Ontology_term=GO:0008152%2C GO:0016597	1.16519e-20	6.69456e-19	-3.02339	-2.83689	842	2574	188	293	193	2103	2039	2805	330	249	556	425	636	1509	1240
ID=OE9A088484T1;Parent=OE9A088484;Name=OE9A088484T1;product=OE9A088484P1	4.02652e-08	4.65746e-07	-3.53223	-2.83659	33	24	5	5	5	45	74	79	14	22	14	8	66	85	81
ID=OE9A118534T1;Parent=OE9A118534;Name=OE9A118534T1;product=OE9A118534P1	6.23455e-10	9.68466e-09	-3.32563	-2.83537	26	98	4	4	12	92	74	102	12	4	12	14	80	125	79
ID=OE9A047392T1;Parent=OE9A047392;Name=OE9A047392T1;product=OE9A047392P1;Description=UDP-glycosyltransferase 83A1-like;Ontology_term=GO:0009813%2C GO:0043231%2C GO:0052696%2C GO:0080043%2C GO:0080044	5.19116e-13	1.24028e-11	-3.16628	-2.83533	1	3	1	11	13	116	104	147	3	8	3	8	91	161	103
ID=OE9A033893T1;Parent=OE9A033893;Name=OE9A033893T1;product=OE9A033893P1	1.02267e-26	1.04325e-24	-2.96895	-2.83379	76	147	189	79	104	863	938	626	126	138	197	43	495	600	293
ID=OE9A047763T1;Parent=OE9A047763;Name=OE9A047763T1;product=OE9A047763P1;Description=galactinol synthase 1;Ontology_term=GO:0005737%2C GO:0006012%2C GO:0010325%2C GO:0046872%2C GO:0047216%2C GO:0052576%2C GO:0070417	1.1432e-37	3.1873e-35	-2.92441	-2.83311	1975	4792	188	1528	1276	12833	12446	11674	407	2118	566	1817	9884	17721	20158
ID=OE9A050288T1;Parent=OE9A050288;Name=OE9A050288T1;product=OE9A050288P1;Description=adenylate isopentenyltransferase 3, chloroplastic-like;Ontology_term=GO:0008033	1.30628e-08	1.64036e-07	-3.48801	-2.83266	0	10	6	8	7	139	63	86	11	7	10	2	38	86	65
ID=OE9A047763T2;Parent=OE9A047763;Name=OE9A047763T2;product=OE9A047763P2;Description=galactinol synthase 1;Ontology_term=GO:0005737%2C GO:0006012%2C GO:0010325%2C GO:0046872%2C GO:0047216%2C GO:0052576%2C GO:0070417	1.50666e-37	4.16744e-35	-2.92366	-2.83213	1970	4785	187	1526	1273	12806	12416	11648	406	2113	565	1813	9858	17684	20119
ID=OE9A023271T1;Parent=OE9A023271;Name=OE9A023271T1;product=OE9A023271P1;Description=probable LRR receptor-like serine threonine- kinase At3g47570;Ontology_term=GO:0004672%2C GO:0005515%2C GO:0005524%2C GO:0006468	2.27486e-32	3.8546e-30	-2.93329	-2.82662	70	175	387	45	55	388	471	441	26	44	257	640	423	739	780
ID=OE9A108355T1;Parent=OE9A108355;Name=OE9A108355T1;product=OE9A108355P1;Description=2-keto-3-deoxy-L-rhamnonate aldolase-like;Ontology_term=GO:0005737%2C GO:0005975%2C GO:0016832	2.71441e-13	6.72882e-12	-3.14894	-2.82619	72	147	41	13	25	243	171	150	3	11	40	45	473	566	315
ID=OE9A014899T1;Parent=OE9A014899;Name=OE9A014899T1;product=OE9A014899P1	2.95106e-06	2.39521e-05	-5.0649	-2.82182	9	63	3	5	0	74	36	195	0	0	2	0	19	68	33
ID=OE9A042427T1;Parent=OE9A042427;Name=OE9A042427T1;product=OE9A042427P1;Description=violaxanthin de-epoxidase, chloroplastic;Ontology_term=GO:0006631%2C GO:0009408%2C GO:0009534%2C GO:0010028%2C GO:0015994%2C GO:0031977%2C GO:0046422%2C GO:0055114	2.53905e-16	8.97959e-15	-3.06623	-2.8192	81	331	55	60	38	411	417	610	57	33	86	59	389	612	430
ID=OE9A073985T2;Parent=OE9A073985;Name=OE9A073985T2;product=OE9A073985P2	2.87621e-15	9.05024e-14	-3.08407	-2.81666	55	177	28	31	17	223	224	264	27	14	82	80	88	143	139
ID=OE9A073985T3;Parent=OE9A073985;Name=OE9A073985T3;product=OE9A073985P3	2.87621e-15	9.05024e-14	-3.08407	-2.81666	55	177	28	31	17	223	224	264	27	14	82	80	88	143	139
ID=OE9A073985T1;Parent=OE9A073985;Name=OE9A073985T1;product=OE9A073985P1	2.87621e-15	9.05024e-14	-3.08407	-2.81666	55	177	28	31	17	223	224	264	27	14	82	80	88	143	139
ID=OE9A020661T1;Parent=OE9A020661;Name=OE9A020661T1;product=OE9A020661P1;Description=long-chain-alcohol oxidase FAO2-like;Ontology_term=GO:0016021%2C GO:0046577%2C GO:0050660%2C GO:0055114	1.68703e-17	6.85985e-16	-3.03925	-2.81542	37	37	24	49	29	410	349	361	132	64	57	52	336	260	1088
ID=OE9A046644T1;Parent=OE9A046644;Name=OE9A046644T1;product=OE9A046644P1;Description=pentatricopeptide repeat-containing At2g18940, chloroplastic;Ontology_term=GO:0005515	1.47329e-24	1.2497e-22	-2.96047	-2.81526	87	127	60	34	32	279	319	282	48	40	109	75	203	300	303
ID=OE9A051729T1;Parent=OE9A051729;Name=OE9A051729T1;product=OE9A051729P1;Description=monothiol glutaredoxin-S2;Ontology_term=GO:0005623%2C GO:0006118%2C GO:0009055%2C GO:0015035%2C GO:0045454%2C GO:0055114	5.10742e-06	3.95417e-05	-4.45578	-2.80848	39	55	0	4	1	112	30	50	9	35	0	5	31	69	80
ID=OE9A061552T1;Parent=OE9A061552;Name=OE9A061552T1;product=OE9A061552P1	3.63424e-33	6.5379e-31	-2.90973	-2.80752	111	161	275	128	160	1276	1405	994	177	192	246	55	702	847	390
ID=OE9A062072T1;Parent=OE9A062072;Name=OE9A062072T1;product=OE9A062072P1;Description=NRT1 PTR FAMILY;Ontology_term=GO:0005215%2C GO:0006810%2C GO:0016021	8.93994e-11	1.56561e-09	-3.26007	-2.80684	429	147	379	129	236	3331	1343	1117	54	44	503	111	1800	1990	1798
ID=OE9A026237T1;Parent=OE9A026237;Name=OE9A026237T1;product=OE9A026237P1;Description=probable LRR receptor-like serine threonine- kinase At3g47570;Ontology_term=GO:0004672%2C GO:0005515%2C GO:0005524%2C GO:0006468	4.36247e-37	1.18328e-34	-2.89661	-2.80677	35	154	147	100	137	1144	909	932	12	33	180	328	257	506	737
ID=OE9A044117T4;Parent=OE9A044117;Name=OE9A044117T4;product=OE9A044117P4;Description=transcription activator GLK1-like;Ontology_term=GO:0003677	3.34428e-13	8.1801e-12	-3.12868	-2.8059	6	33	25	22	47	459	299	243	36	37	59	80	258	325	319
ID=OE9A056022T1;Parent=OE9A056022;Name=OE9A056022T1;product=OE9A056022P1;Description=glyceraldehyde-3-phosphate dehydrogenase A, chloroplastic;Ontology_term=GO:0006006%2C GO:0016620%2C GO:0050661%2C GO:0051287%2C GO:0055114	6.96459e-41	2.48663e-38	-2.8846	-2.80397	2310	5971	1307	1290	1208	11940	9921	9947	1151	1302	3402	3379	10168	14777	12629
ID=OE9A051910T1;Parent=OE9A051910;Name=OE9A051910T1;product=OE9A051910P1;Description=peptidyl-prolyl cis-trans isomerase CYP26-2, chloroplastic;Ontology_term=GO:0000413%2C GO:0003755%2C GO:0006457%2C GO:0009507	9.51021e-10	1.43773e-08	-3.30138	-2.80101	12	49	18	8	13	103	81	166	12	9	57	33	69	108	92
ID=OE9A113903T1;Parent=OE9A113903;Name=OE9A113903T1;product=OE9A113903P1;Description=glutaredoxin domain-containing cysteine-rich 1;Ontology_term=GO:0005623%2C GO:0006118%2C GO:0009055%2C GO:0015035%2C GO:0045454	1.05684e-28	1.29978e-26	-2.91794	-2.79837	498	1012	45	114	124	1116	1148	808	93	105	309	190	2064	2369	2170
ID=OE9A121250T5;Parent=OE9A121250;Name=OE9A121250T5;product=OE9A121250P5;Description=cationic amino acid transporter 6, chloroplastic-like;Ontology_term=GO:0005887%2C GO:0015179%2C GO:0015297%2C GO:1902475	5.75116e-12	1.19214e-10	-3.15383	-2.79617	6	24	46	9	18	125	108	171	5	19	83	40	33	72	56
ID=OE9A029693T1;Parent=OE9A029693;Name=OE9A029693T1;product=OE9A029693P1;Description=Octicosapeptide Phox Bem1p family isoform 1;Ontology_term=GO:0005515	5.12665e-18	2.20913e-16	-3.00344	-2.79602	256	332	32	22	45	256	279	365	7	10	59	134	32	92	43
ID=OE9A106781T1;Parent=OE9A106781;Name=OE9A106781T1;product=OE9A106781P1;Description=monothiol glutaredoxin-S10-like;Ontology_term=GO:0005623%2C GO:0006118%2C GO:0009055%2C GO:0015035%2C GO:0045454%2C GO:0055114	9.33239e-08	1.01034e-06	-3.51652	-2.79343	46	107	46	3	8	96	54	60	5	7	1	0	84	158	56
ID=OE9A066946T3;Parent=OE9A066946;Name=OE9A066946T3;product=OE9A066946P3;Description=ACT domain-containing ACR11;Ontology_term=GO:0008152%2C GO:0016597	4.37081e-21	2.61203e-19	-2.96595	-2.79329	773	2327	161	260	175	1821	1776	2369	302	218	484	375	561	1321	1090
ID=OE9A090637T1;Parent=OE9A090637;Name=OE9A090637T1;product=OE9A090637P1;Description=mannan endo-1,4-beta-mannosidase 7;Ontology_term=GO:0004553%2C GO:0005975	1.01612e-18	4.81131e-17	-2.99153	-2.79172	1045	1640	171	137	176	1067	2012	1150	476	283	816	347	1141	1389	1098
ID=OE9A086268T1;Parent=OE9A086268;Name=OE9A086268T1;product=OE9A086268P1;Description=mitogen-activated kinase kinase 9;Ontology_term=GO:0000165%2C GO:0004702%2C GO:0004708%2C GO:0005524%2C GO:0005737%2C GO:0006952%2C GO:0007178%2C GO:0009069	8.38567e-11	1.47425e-09	-3.21913	-2.79132	62	251	65	9	43	236	256	295	85	55	233	86	165	238	309
ID=OE9A116533T1;Parent=OE9A116533;Name=OE9A116533T1;product=OE9A116533P1;Description=probable pectate lyase 18;Ontology_term=GO:0030570%2C GO:0045490%2C GO:0046872	8.29496e-09	1.07776e-07	-3.4392	-2.79084	1132	1061	96	138	141	504	2801	1920	224	196	577	352	688	1215	1483
ID=OE9A118657T1;Parent=OE9A118657;Name=OE9A118657T1;product=OE9A118657P1;Description=;Ontology_term=GO:0000272%2C GO:0005982%2C GO:0005985%2C GO:0016161	1.14123e-14	3.38546e-13	-3.0656	-2.78972	97	68	355	95	114	558	1376	1055	253	99	241	38	3408	2561	2854
ID=OE9A062072T2;Parent=OE9A062072;Name=OE9A062072T2;product=OE9A062072P2;Description=NRT1 PTR FAMILY;Ontology_term=GO:0005215%2C GO:0006810%2C GO:0016021	1.04852e-10	1.81938e-09	-3.23423	-2.78815	425	145	372	128	234	3236	1311	1095	54	43	498	110	1752	1947	1753
ID=OE9A085613T1;Parent=OE9A085613;Name=OE9A085613T1;product=OE9A085613P1;Description=psbP domain-containing 7, chloroplastic;Ontology_term=GO:0005509%2C GO:0009654%2C GO:0015979%2C GO:0016021%2C GO:0019898	1.85243e-11	3.5545e-10	-3.16301	-2.78729	18	38	11	10	12	130	86	119	12	9	29	28	61	106	95
ID=OE9A097106T2;Parent=OE9A097106;Name=OE9A097106T2;product=OE9A097106P1	1.33994e-09	1.97201e-08	-3.27957	-2.78665	2	9	8	9	6	74	102	75	6	0	83	64	39	32	43
ID=OE9A097106T1;Parent=OE9A097106;Name=OE9A097106T1;product=OE9A097106P1	1.33994e-09	1.97201e-08	-3.27957	-2.78665	2	9	8	9	6	74	102	75	6	0	83	64	39	32	43
ID=OE9A035548T2;Parent=OE9A035548;Name=OE9A035548T2;product=OE9A035548P2;Description=WAT1-related At1g70260-like;Ontology_term=GO:0016020	4.07015e-09	5.55222e-08	-3.3734	-2.78458	0	0	0	37	12	207	426	280	5	0	38	24	0	10	10
ID=OE9A035548T1;Parent=OE9A035548;Name=OE9A035548T1;product=OE9A035548P1;Description=WAT1-related At1g70260-like;Ontology_term=GO:0016021	4.07015e-09	5.55222e-08	-3.3734	-2.78458	0	0	0	37	12	207	426	280	5	0	38	24	0	10	10
ID=OE9A035548T3;Parent=OE9A035548;Name=OE9A035548T3;product=OE9A035548P3;Description=WAT1-related At1g70260-like;Ontology_term=GO:0016020	4.07015e-09	5.55222e-08	-3.3734	-2.78458	0	0	0	37	12	207	426	280	5	0	38	24	0	10	10
ID=OE9A073885T1;Parent=OE9A073885;Name=OE9A073885T1;product=OE9A073885P1;Description=tetrahydrocannabinolic acid synthase-like;Ontology_term=GO:0016614%2C GO:0050660%2C GO:0055114	5.58193e-10	8.72317e-09	-3.24317	-2.7832	4	15	22	4	16	93	100	121	1	0	24	76	26	99	92
ID=OE9A006492T2;Parent=OE9A006492;Name=OE9A006492T2;product=OE9A006492P2;Description=uncharacterized protein LOC111378743;Ontology_term=GO:0003677%2C GO:0005634%2C GO:0008270%2C GO:0045893	1.05177e-16	3.90673e-15	-3.00485	-2.77676	352	900	63	128	71	876	864	1083	47	133	152	168	907	1056	1105
ID=OE9A006492T1;Parent=OE9A006492;Name=OE9A006492T1;product=OE9A006492P1;Description=GATA-type transcription activator;Ontology_term=GO:0003677%2C GO:0005634%2C GO:0008270%2C GO:0045893	5.46411e-17	2.08836e-15	-2.99737	-2.77477	546	1327	90	181	101	1250	1211	1523	73	221	205	252	1480	1799	1755
ID=OE9A098495T1;Parent=OE9A098495;Name=OE9A098495T1;product=OE9A098495P1;Description=zinc finger CCCH domain-containing 20-like;Ontology_term=GO:0046872	1.66255e-21	1.03972e-19	-2.93832	-2.77417	506	677	575	124	216	1872	1290	1186	37	63	816	562	894	1054	677
ID=OE9A054919T1;Parent=OE9A054919;Name=OE9A054919T1;product=OE9A054919P1	9.57654e-17	3.57231e-15	-2.99058	-2.76796	114	82	48	35	26	222	326	292	20	25	327	70	69	286	203
ID=OE9A033225T1;Parent=OE9A033225;Name=OE9A033225T1;product=OE9A033225P1;Description=kinase PINOID-like;Ontology_term=GO:0004672%2C GO:0005524%2C GO:0006468	1.30859e-10	2.23517e-09	-3.19672	-2.7675	102	160	27	19	27	122	298	296	97	144	177	70	38	101	86
ID=OE9A017489T1;Parent=OE9A017489;Name=OE9A017489T1;product=OE9A017489P1;Description=pentatricopeptide repeat-containing At2g42920, chloroplastic;Ontology_term=GO:0005515	3.73005e-15	1.16705e-13	-3.01671	-2.76667	35	81	15	19	17	156	146	198	26	14	37	23	180	252	257
ID=OE9A097106T3;Parent=OE9A097106;Name=OE9A097106T3;product=OE9A097106P2	1.76659e-09	2.55426e-08	-3.2564	-2.76665	2	9	7	9	6	73	100	74	6	0	79	60	36	30	40
ID=OE9A031770T1;Parent=OE9A031770;Name=OE9A031770T1;product=OE9A031770P1;Description=fructose-bisphosphate aldolase 1, chloroplastic;Ontology_term=GO:0004332%2C GO:0006000%2C GO:0006013%2C GO:0006020%2C GO:0006094%2C GO:0006096%2C GO:0006098%2C GO:0015976	0	0	-2.79617	-2.76284	1390	3035	698	738	849	5922	6256	6644	1167	1237	2413	2677	9023	11271	10856
ID=OE9A031770T2;Parent=OE9A031770;Name=OE9A031770T2;product=OE9A031770P2;Description=fructose-bisphosphate aldolase 1, chloroplastic;Ontology_term=GO:0004332%2C GO:0006000%2C GO:0006013%2C GO:0006020%2C GO:0006094%2C GO:0006096%2C GO:0006098%2C GO:0015976	0	0	-2.79617	-2.76284	1390	3035	698	738	849	5922	6256	6644	1167	1237	2413	2677	9023	11271	10856
ID=OE9A062072T3;Parent=OE9A062072;Name=OE9A062072T3;product=OE9A062072P3;Description=NRT1 PTR FAMILY;Ontology_term=GO:0005215%2C GO:0006810%2C GO:0016021	1.39595e-10	2.37051e-09	-3.19773	-2.7605	420	141	365	127	232	3120	1268	1068	52	42	491	108	1692	1895	1691
ID=OE9A051723T1;Parent=OE9A051723;Name=OE9A051723T1;product=OE9A051723P1;Description=mutant iridoid synthase;Ontology_term=GO:0005829%2C GO:0016099%2C GO:0016628%2C GO:0042803%2C GO:0055114	8.65261e-12	1.74047e-10	-3.1247	-2.75812	321	1214	134	300	150	1859	3376	1758	427	56	672	888	2367	2667	2397
ID=OE9A075333T3;Parent=OE9A075333;Name=OE9A075333T3;product=OE9A075333P3;Description=transcription factor MYB48-like;Ontology_term=GO:0003677	2.07447e-13	5.24083e-12	-3.05079	-2.75174	505	644	335	178	298	3305	1942	1325	110	158	987	694	1459	2585	1254
ID=OE9A094531T1;Parent=OE9A094531;Name=OE9A094531T1;product=OE9A094531P1;Description=DETOXIFICATION 56-like;Ontology_term=GO:0005886%2C GO:0006855%2C GO:0015238%2C GO:0015297%2C GO:0016021%2C GO:0071244%2C GO:1902456	7.26487e-10	1.11686e-08	-3.21636	-2.74877	84	83	6	14	18	237	168	98	44	25	12	10	17	40	58
ID=OE9A061753T1;Parent=OE9A061753;Name=OE9A061753T1;product=OE9A061753P1	3.11018e-07	3.07112e-06	-3.50698	-2.74838	2	9	4	6	2	50	54	54	2	9	20	20	71	126	70
ID=OE9A058943T1;Parent=OE9A058943;Name=OE9A058943T1;product=OE9A058943P1;Description=uncharacterized protein LOC111397321;Ontology_term=GO:0009570	2.65239e-09	3.73276e-08	-3.23792	-2.7481	12	27	6	9	5	78	80	70	6	8	18	40	63	87	88
ID=OE9A018176T1;Parent=OE9A018176;Name=OE9A018176T1;product=OE9A018176P1;Description=oxygen-evolving enhancer 1, chloroplastic;Ontology_term=GO:0005509%2C GO:0009535%2C GO:0009654%2C GO:0016021%2C GO:0019898%2C GO:0042549	6.72609e-39	2.04649e-36	-2.82555	-2.74588	27	115	44	104	100	873	809	799	50	80	69	95	328	428	400
ID=OE9A089998T2;Parent=OE9A089998;Name=OE9A089998T2;product=OE9A089998P2;Description=GIGANTEA-like isoform X1;Ontology_term=GO:2000028	0	0	-2.79697	-2.74392	1016	1066	280	154	196	1464	1349	1316	401	179	998	751	615	709	710
ID=OE9A089998T4;Parent=OE9A089998;Name=OE9A089998T4;product=OE9A089998P2	0	0	-2.79697	-2.74392	1016	1066	280	154	196	1464	1349	1316	401	179	998	751	615	709	710
ID=OE9A051995T2;Parent=OE9A051995;Name=OE9A051995T2;product=OE9A051995P2;Description=phosphomannomutase phosphoglucomutase;Ontology_term=GO:0004615%2C GO:0005829%2C GO:0006000%2C GO:0006013%2C GO:0009570	1.56582e-11	3.03115e-10	-3.10904	-2.7425	18	126	6	33	22	177	375	277	58	60	25	90	84	104	407
ID=OE9A101533T1;Parent=OE9A101533;Name=OE9A101533T1;product=OE9A101533P1;Description=mutant iridoid synthase;Ontology_term=GO:0005829%2C GO:0016099%2C GO:0016628%2C GO:0042803%2C GO:0055114	8.44392e-12	1.70143e-10	-3.09353	-2.73764	285	1029	121	268	138	1630	2979	1556	385	57	601	809	2100	2403	2198
ID=OE9A034942T1;Parent=OE9A034942;Name=OE9A034942T1;product=OE9A034942P1;Description=AAA-ATPase At3g50940-like;Ontology_term=GO:0005524	1.10843e-07	1.18623e-06	-3.49529	-2.73493	29	20	17	10	20	67	275	225	7	2	33	22	4	47	33
ID=OE9A078477T1;Parent=OE9A078477;Name=OE9A078477T1;product=OE9A078477P1;Description=WAT1-related At1g70260-like;Ontology_term=GO:0016020	2.60374e-08	3.11843e-07	-3.36181	-2.73384	1	1	2	14	7	77	184	118	24	27	22	13	13	22	25
ID=OE9A049419T1;Parent=OE9A049419;Name=OE9A049419T1;product=OE9A049419P1;Description=diacylglycerol O-acyltransferase 3, cytosolic;Ontology_term=GO:0005488	0	1.26117e-44	-2.79685	-2.73371	125	132	150	109	125	981	894	896	196	402	158	170	389	1426	359
ID=OE9A046457T1;Parent=OE9A046457;Name=OE9A046457T1;product=OE9A046457P1;Description=disease resistance RPM1-like;Ontology_term=GO:0043531	2.53022e-11	4.77392e-10	-3.08576	-2.73176	48	76	26	8	15	95	133	101	11	12	41	20	239	176	165
ID=OE9A087803T3;Parent=OE9A087803;Name=OE9A087803T3;product=OE9A087803P3;Description=inositol-3-phosphate synthase;Ontology_term=GO:0004512%2C GO:0005737%2C GO:0006021%2C GO:0008654%2C GO:0019872	9.41086e-34	1.80836e-31	-2.82277	-2.73075	320	1721	284	729	616	5729	5778	4992	231	438	719	2087	1601	2849	3062
ID=OE9A062072T4;Parent=OE9A062072;Name=OE9A062072T4;product=OE9A062072P2	2.05608e-10	3.39911e-09	-3.15951	-2.72987	416	138	345	121	225	2914	1189	1014	48	39	470	105	1562	1785	1564
ID=OE9A112539T1;Parent=OE9A112539;Name=OE9A112539T1;product=OE9A112539P1	5.51266e-35	1.22081e-32	-2.81707	-2.72936	349	266	36	77	113	689	858	716	62	78	110	20	700	1060	552
ID=OE9A044618T1;Parent=OE9A044618;Name=OE9A044618T1;product=OE9A044618P1;Description=50S ribosomal L12, chloroplastic-like;Ontology_term=GO:0003735%2C GO:0005840%2C GO:0006412%2C GO:0009507%2C GO:0042254	4.58643e-14	1.26262e-12	-2.98505	-2.7179	126	326	49	80	48	473	527	785	28	11	196	274	132	217	168
ID=OE9A051984T1;Parent=OE9A051984;Name=OE9A051984T1;product=OE9A051984P1;Description=ISWI chromatin-remodeling complex ATPase CHR11;Ontology_term=GO:0003677%2C GO:0005524%2C GO:0005634%2C GO:0006118%2C GO:0006338%2C GO:0009055%2C GO:0015035%2C GO:0016818%2C GO:0045454	4.54646e-07	4.35539e-06	-3.68635	-2.71709	123	162	41	29	10	217	128	561	55	28	50	7	5	14	25
ID=OE9A060686T2;Parent=OE9A060686;Name=OE9A060686T2;product=OE9A060686P1	1.28787e-17	5.33601e-16	-2.90668	-2.71343	41	197	30	25	25	177	241	224	66	21	64	107	270	332	302
ID=OE9A079214T1;Parent=OE9A079214;Name=OE9A079214T1;product=OE9A079214P1;Description=transcription factor TGA1-like;Ontology_term=GO:0006351%2C GO:0043565	9.43552e-09	1.21095e-07	-3.21435	-2.71118	16	41	22	4	9	63	76	64	23	22	75	33	169	200	108
ID=OE9A079214T2;Parent=OE9A079214;Name=OE9A079214T2;product=OE9A079214P2;Description=transcription factor TGA1-like;Ontology_term=GO:0003700%2C GO:0005667%2C GO:0006355%2C GO:0043565%2C GO:0045449	9.43552e-09	1.21095e-07	-3.21435	-2.71118	16	41	22	4	9	63	76	64	23	22	75	33	169	200	108
ID=OE9A029560T1;Parent=OE9A029560;Name=OE9A029560T1;product=OE9A029560P1;Description=ferredoxin, root R-B2;Ontology_term=GO:0006118%2C GO:0009055%2C GO:0009507%2C GO:0022900%2C GO:0046872%2C GO:0051537	9.33599e-28	1.04034e-25	-2.81825	-2.70671	118	327	60	61	55	484	426	496	58	39	129	119	269	503	292
ID=OE9A060686T1;Parent=OE9A060686;Name=OE9A060686T1;product=OE9A060686P1;Description=salicylic acid-binding 2-like;Ontology_term=GO:0016787	2.35456e-17	9.45335e-16	-2.89754	-2.70303	40	197	30	25	25	175	240	223	66	21	62	106	268	332	300
ID=OE9A000176T1;Parent=OE9A000176;Name=OE9A000176T1;product=OE9A000176P1;Description=phosphomethylpyrimidine synthase, chloroplastic isoform X2;Ontology_term=GO:0009228%2C GO:0051536	1.65141e-36	4.21772e-34	-2.78259	-2.70131	169	650	190	209	244	1641	2109	1565	398	348	639	874	1111	1598	1846
ID=OE9A038513T1;Parent=OE9A038513;Name=OE9A038513T1;product=OE9A038513P1;Description=terpene synthase 10-like;Ontology_term=GO:0000287%2C GO:0008152%2C GO:0010333	0	0	-2.7521	-2.69851	81	56	108	229	258	2021	1773	1804	67	64	543	277	345	402	402
ID=OE9A036008T1;Parent=OE9A036008;Name=OE9A036008T1;product=OE9A036008P1	9.78701e-19	4.64651e-17	-2.87242	-2.69671	82	90	37	31	54	401	362	281	38	62	189	176	429	703	315
ID=OE9A052736T1;Parent=OE9A052736;Name=OE9A052736T1;product=OE9A052736P1;Description=rubredoxin family;Ontology_term=GO:0000062%2C GO:0003995%2C GO:0005506%2C GO:0005777%2C GO:0006118%2C GO:0009055%2C GO:0009507%2C GO:0016020%2C GO:0033539%2C GO:0050660%2C GO:0052890%2C GO:0055088	2.15348e-13	5.42674e-12	-2.97136	-2.69609	28	96	8	30	17	233	182	228	12	19	25	35	88	187	126
ID=OE9A034245T1;Parent=OE9A034245;Name=OE9A034245T1;product=OE9A034245P1;Description=pentatricopeptide repeat-containing At3g09650, chloroplastic;Ontology_term=GO:0003729%2C GO:0005515%2C GO:0006397%2C GO:0009570	3.08455e-21	1.87702e-19	-2.846	-2.6945	111	244	56	72	61	433	619	602	86	62	186	202	360	371	477
ID=OE9A008673T1;Parent=OE9A008673;Name=OE9A008673T1;product=OE9A008673P1	4.30493e-13	1.03632e-11	-2.97688	-2.69343	509	2087	395	31	22	294	178	251	562	962	628	418	1382	1705	1841
ID=OE9A088381T2;Parent=OE9A088381;Name=OE9A088381T2;product=OE9A088381P2;Description=zinc finger CONSTANS-LIKE 5-like;Ontology_term=GO:0005515%2C GO:0005622%2C GO:0008270	7.60143e-13	1.77612e-11	-2.98286	-2.69328	75	164	47	21	51	221	395	329	8	5	63	56	40	98	89
ID=OE9A079214T4;Parent=OE9A079214;Name=OE9A079214T4;product=OE9A079214P4;Description=transcription factor TGA1-like;Ontology_term=GO:0006351%2C GO:0043565	1.30768e-08	1.64088e-07	-3.19298	-2.6903	16	41	21	4	9	62	75	63	23	22	74	33	167	199	107
ID=OE9A079214T3;Parent=OE9A079214;Name=OE9A079214T3;product=OE9A079214P3;Description=transcription factor TGA1-like;Ontology_term=GO:0003700%2C GO:0005667%2C GO:0006355%2C GO:0043565%2C GO:0045449	1.30768e-08	1.64088e-07	-3.19298	-2.6903	16	41	21	4	9	62	75	63	23	22	74	33	167	199	107
ID=OE9A094089T1;Parent=OE9A094089;Name=OE9A094089T1;product=OE9A094089P1	4.98957e-12	1.04323e-10	-2.98862	-2.68191	88	264	13	14	11	113	101	127	13	7	40	27	45	99	58
ID=OE9A038865T1;Parent=OE9A038865;Name=OE9A038865T1;product=OE9A038865P1;Description=uncharacterized protein PAM68-like;Ontology_term=GO:0016020	1.7679e-11	3.40164e-10	-3.01666	-2.67938	30	143	9	28	19	145	268	250	27	32	50	66	67	141	145
ID=OE9A070270T1;Parent=OE9A070270;Name=OE9A070270T1;product=OE9A070270P1;Description=premnaspirodiene oxygenase-like;Ontology_term=GO:0004497%2C GO:0005506%2C GO:0016021%2C GO:0016705%2C GO:0020037%2C GO:0055114	6.47279e-11	1.15083e-09	-3.02422	-2.67315	54	74	16	14	9	110	119	94	36	38	34	31	184	279	226
ID=OE9A079977T1;Parent=OE9A079977;Name=OE9A079977T1;product=OE9A079977P1;Description=kinase PINOID-like;Ontology_term=GO:0004672%2C GO:0005524%2C GO:0006468	1.63029e-09	2.36696e-08	-3.11652	-2.66802	94	155	23	22	23	109	274	288	107	137	169	74	35	99	86
ID=OE9A007859T1;Parent=OE9A007859;Name=OE9A007859T1;product=OE9A007859P1;Description=cytochrome P450 76A1-like;Ontology_term=GO:0005506%2C GO:0016021%2C GO:0016709%2C GO:0020037%2C GO:0044550%2C GO:0055114	5.87004e-16	1.98831e-14	-2.87584	-2.66714	49	194	37	31	20	216	222	211	167	282	47	31	199	251	339
ID=OE9A000176T9;Parent=OE9A000176;Name=OE9A000176T9;product=OE9A000176P2	8.11614e-35	1.78046e-32	-2.748	-2.6658	133	579	161	172	205	1335	1709	1270	327	302	501	708	923	1343	1521
ID=OE9A067434T2;Parent=OE9A067434;Name=OE9A067434T2;product=OE9A067434P2;Description=70 kDa peptidyl-prolyl isomerase-like;Ontology_term=GO:0000413%2C GO:0003755%2C GO:0005515%2C GO:0005528%2C GO:0005789%2C GO:0061077	3.61776e-10	5.81067e-09	-3.06949	-2.66565	49	234	5	37	15	198	262	317	16	16	30	37	114	222	256
ID=OE9A077721T1;Parent=OE9A077721;Name=OE9A077721T1;product=OE9A077721P1	1.73215e-08	2.13521e-07	-3.15529	-2.66006	38	47	7	5	8	60	76	60	13	32	33	6	88	121	77
ID=OE9A077721T2;Parent=OE9A077721;Name=OE9A077721T2;product=OE9A077721P2	1.73215e-08	2.13521e-07	-3.15529	-2.66006	38	47	7	5	8	60	76	60	13	32	33	6	88	121	77
ID=OE9A087803T2;Parent=OE9A087803;Name=OE9A087803T2;product=OE9A087803P2;Description=inositol-3-phosphate synthase;Ontology_term=GO:0004512%2C GO:0005737%2C GO:0006021%2C GO:0008654%2C GO:0019872	4.18227e-31	6.3625e-29	-2.74824	-2.65578	551	2537	359	1005	835	7498	7449	6512	306	555	885	2620	2017	3740	3697
ID=OE9A092230T1;Parent=OE9A092230;Name=OE9A092230T1;product=OE9A092230P1;Description=uncharacterized protein LOC111398521 isoform X2;Ontology_term=GO:0044424	1.32745e-14	3.90468e-13	-2.88526	-2.65527	61	210	8	24	20	204	152	203	28	31	37	53	166	296	183
ID=OE9A106459T2;Parent=OE9A106459;Name=OE9A106459T2;product=OE9A106459P2;Description=MDIS1-interacting receptor like kinase 2-like;Ontology_term=GO:0004672%2C GO:0005515%2C GO:0005524%2C GO:0006468	2.18969e-09	3.11705e-08	-3.09487	-2.65312	28	76	8	13	19	215	92	154	21	53	25	33	59	88	113
ID=OE9A113203T1;Parent=OE9A113203;Name=OE9A113203T1;product=OE9A113203P1	2.2104e-26	2.20347e-24	-2.76321	-2.65198	555	408	130	139	126	1209	961	928	85	230	707	327	2344	2762	2126
ID=OE9A060503T5;Parent=OE9A060503;Name=OE9A060503T5;product=OE9A060503P1	2.7605e-38	8.04915e-36	-2.72329	-2.65081	790	1367	413	135	215	1279	1417	1191	1383	1267	557	857	3175	1005	3081
ID=OE9A060503T1;Parent=OE9A060503;Name=OE9A060503T1;product=OE9A060503P1;Description=GIGANTEA-like isoform X1;Ontology_term=GO:0005654%2C GO:0006355%2C GO:0009409%2C GO:0009637%2C GO:0010218%2C GO:0010378%2C GO:0042542%2C GO:0048578	9.68373e-39	2.89601e-36	-2.71979	-2.64845	790	1368	413	136	215	1279	1418	1193	1387	1271	557	857	3177	1006	3082
ID=OE9A060503T7;Parent=OE9A060503;Name=OE9A060503T7;product=OE9A060503P5;Description=GIGANTEA-like isoform X1;Ontology_term=GO:2000028	9.68373e-39	2.89601e-36	-2.71979	-2.64845	790	1368	413	136	215	1279	1418	1193	1387	1271	557	857	3177	1006	3082
ID=OE9A060503T6;Parent=OE9A060503;Name=OE9A060503T6;product=OE9A060503P1	9.68373e-39	2.89601e-36	-2.71979	-2.64845	790	1368	413	136	215	1279	1418	1193	1387	1271	557	857	3177	1006	3082
ID=OE9A044117T1;Parent=OE9A044117;Name=OE9A044117T1;product=OE9A044117P1;Description=transcription activator GLK1;Ontology_term=GO:0003677	1.91896e-14	5.53312e-13	-2.87102	-2.63977	23	84	44	50	87	765	497	411	63	77	113	137	421	514	491
ID=OE9A044117T3;Parent=OE9A044117;Name=OE9A044117T3;product=OE9A044117P3;Description=transcription activator GLK1;Ontology_term=GO:0003677	1.91896e-14	5.53312e-13	-2.87102	-2.63977	23	84	44	50	87	765	497	411	63	77	113	137	421	514	491
ID=OE9A044117T2;Parent=OE9A044117;Name=OE9A044117T2;product=OE9A044117P2;Description=transcription activator GLK1;Ontology_term=GO:0003677	1.91896e-14	5.53312e-13	-2.87102	-2.63977	23	84	44	50	87	765	497	411	63	77	113	137	421	514	491
ID=OE9A084227T1;Parent=OE9A084227;Name=OE9A084227T1;product=OE9A084227P1;Description=haloacid dehalogenase-like hydrolase domain-containing 3;Ontology_term=GO:0008152%2C GO:0016787	1.58064e-19	8.11545e-18	-2.79615	-2.639	434	977	105	219	324	2854	1725	1758	34	63	519	439	1541	1982	1632
ID=OE9A116214T1;Parent=OE9A116214;Name=OE9A116214T1;product=OE9A116214P1;Description=Aminoglycoside N(6 )-acetyltransferase;Ontology_term=GO:0004596%2C GO:0006474%2C GO:0031248%2C GO:0042967	1.94238e-06	1.63709e-05	-3.51199	-2.63773	46	70	16	6	3	66	77	35	16	34	51	41	33	67	50
ID=OE9A075333T1;Parent=OE9A075333;Name=OE9A075333T1;product=OE9A075333P1;Description=transcription factor MYB48 isoform X2;Ontology_term=GO:0003677	3.27639e-12	7.05048e-11	-2.92808	-2.63487	829	919	441	237	456	4359	2584	1782	156	226	1294	953	2013	3400	1690
ID=OE9A075333T2;Parent=OE9A075333;Name=OE9A075333T2;product=OE9A075333P2;Description=transcription factor MYB48 isoform X2;Ontology_term=GO:0003677	3.27639e-12	7.05048e-11	-2.92808	-2.63487	829	919	441	237	456	4359	2584	1782	156	226	1294	953	2013	3400	1690
ID=OE9A041488T3;Parent=OE9A041488;Name=OE9A041488T3;product=OE9A041488P3;Description=TSS isoform X2;Ontology_term=GO:0005515	1.24314e-22	8.7257e-21	-2.76514	-2.63451	203	439	187	210	192	1212	1559	1957	162	381	326	348	2207	2473	3069
ID=OE9A006658T4;Parent=OE9A006658;Name=OE9A006658T4;product=OE9A006658P1	1.99462e-23	1.5322e-21	-2.7594	-2.6344	547	1204	327	147	303	1804	1464	1787	281	215	844	690	346	612	515
ID=OE9A060503T8;Parent=OE9A060503;Name=OE9A060503T8;product=OE9A060503P6;Description=GIGANTEA-like isoform X1;Ontology_term=GO:0005654%2C GO:0006355%2C GO:0009409%2C GO:0009637%2C GO:0010218%2C GO:0010378%2C GO:0042542%2C GO:0048578	6.63261e-38	1.86406e-35	-2.70501	-2.63323	785	1354	408	135	214	1255	1399	1174	1375	1247	545	842	3101	983	3016
ID=OE9A025969T5;Parent=OE9A025969;Name=OE9A025969T5;product=OE9A025969P4;Description=probable magnesium transporter NIPA2;Ontology_term=GO:0015095%2C GO:0015693%2C GO:0016021%2C GO:1903830	6.84976e-08	7.59541e-07	-3.20268	-2.63234	33	67	9	10	5	97	58	85	6	14	38	36	47	65	60
ID=OE9A092156T1;Parent=OE9A092156;Name=OE9A092156T1;product=OE9A092156P1;Description=photosystem II repair PSB27-H1, chloroplastic;Ontology_term=GO:0010207	1.20174e-23	9.44496e-22	-2.75334	-2.63027	132	326	89	95	97	702	608	912	88	55	108	115	315	410	400
ID=OE9A072480T1;Parent=OE9A072480;Name=OE9A072480T1;product=OE9A072480P1;Description=fructose-bisphosphate aldolase 1, chloroplastic;Ontology_term=GO:0004332%2C GO:0006000%2C GO:0006013%2C GO:0006020%2C GO:0006094%2C GO:0006096%2C GO:0006098%2C GO:0015976	1.40037e-15	4.56442e-14	-2.83753	-2.62972	564	2018	108	917	523	5117	7063	6069	460	858	614	1263	3598	3841	4768
ID=OE9A063889T1;Parent=OE9A063889;Name=OE9A063889T1;product=OE9A063889P1;Description=BPS1, chloroplastic-like;Ontology_term=GO:0016021	1.39518e-12	3.14039e-11	-2.89819	-2.62563	225	166	42	23	40	289	322	176	31	30	187	88	204	238	167
ID=OE9A014626T1;Parent=OE9A014626;Name=OE9A014626T1;product=OE9A014626P1;Description=pathogenesis-related R major form;Ontology_term=GO:0005576%2C GO:0005773%2C GO:0006952%2C GO:0009607	2.1702e-25	1.98006e-23	-2.73095	-2.6193	12	217	32	112	122	1075	768	809	127	122	27	84	1055	1117	1077
ID=OE9A020197T2;Parent=OE9A020197;Name=OE9A020197T2;product=OE9A020197P2;Description=probable galactinol--sucrose galactosyltransferase 6 isoform X1;Ontology_term=GO:0008152%2C GO:0052692	2.4526e-17	9.77965e-16	-2.79341	-2.61605	17	64	15	136	132	709	1328	1168	52	36	151	134	583	812	811
ID=OE9A020197T1;Parent=OE9A020197;Name=OE9A020197T1;product=OE9A020197P1;Description=probable galactinol--sucrose galactosyltransferase 6 isoform X1;Ontology_term=GO:0003824	2.4526e-17	9.77965e-16	-2.79341	-2.61605	17	64	15	136	132	709	1328	1168	52	36	151	134	583	812	811
ID=OE9A061003T1;Parent=OE9A061003;Name=OE9A061003T1;product=OE9A061003P1;Description=fructose-1,6-bisphosphatase, chloroplastic;Ontology_term=GO:0006001%2C GO:0006013%2C GO:0006094%2C GO:0006096%2C GO:0006098%2C GO:0009507%2C GO:0015976%2C GO:0016311%2C GO:0019253%2C GO:0032440%2C GO:0042132%2C GO:0046872%2C GO:0055114	4.77927e-10	7.54122e-09	-2.97672	-2.61065	85	362	73	13	10	95	87	130	44	54	140	126	233	364	338
ID=OE9A098646T1;Parent=OE9A098646;Name=OE9A098646T1;product=OE9A098646P1	4.56949e-06	3.57888e-05	-3.48151	-2.60942	6	12	17	2	5	57	39	35	1	14	36	24	20	50	39
ID=OE9A020197T3;Parent=OE9A020197;Name=OE9A020197T3;product=OE9A020197P1	3.09411e-17	1.21849e-15	-2.78305	-2.60653	17	64	15	135	132	701	1316	1152	52	36	150	132	577	806	802
ID=OE9A103440T1;Parent=OE9A103440;Name=OE9A103440T1;product=OE9A103440P1	1.40779e-11	2.7488e-10	-2.90213	-2.60516	22	69	25	17	26	145	248	150	43	15	105	22	82	266	90
ID=OE9A101547T1;Parent=OE9A101547;Name=OE9A101547T1;product=OE9A101547P1	3.21255e-06	2.59003e-05	-3.40805	-2.60348	1	8	19	3	4	47	46	33	23	19	32	11	84	82	69
ID=OE9A049680T2;Parent=OE9A049680;Name=OE9A049680T2;product=OE9A049680P2;Description=haloacid dehalogenase-like hydrolase domain-containing 3;Ontology_term=GO:0008152%2C GO:0016787	9.82353e-20	5.1379e-18	-2.75023	-2.60202	1221	2792	231	452	613	5479	3197	3415	73	221	1580	1351	5457	6402	5554
ID=OE9A012797T1;Parent=OE9A012797;Name=OE9A012797T1;product=OE9A012797P1;Description=uncharacterized protein LOC111380423;Ontology_term=GO:0005515%2C GO:0008270	1.4208e-22	9.88343e-21	-2.72584	-2.60087	179	299	163	64	101	692	648	495	111	59	633	187	707	1096	656
ID=OE9A074312T2;Parent=OE9A074312;Name=OE9A074312T2;product=OE9A074312P2;Description=EPIDERMAL PATTERNING FACTOR 9;Ontology_term=GO:0010375%2C GO:2000123	7.6614e-08	8.43052e-07	-3.189	-2.59972	25	403	4	40	11	314	189	337	11	9	14	13	80	149	57
ID=OE9A045609T1;Parent=OE9A045609;Name=OE9A045609T1;product=OE9A045609P1	3.50411e-09	4.81669e-08	-3.0088	-2.59472	49	159	25	11	12	139	99	77	2	20	148	121	40	54	34
ID=OE9A041488T2;Parent=OE9A041488;Name=OE9A041488T2;product=OE9A041488P2;Description=TSS isoform X2;Ontology_term=GO:0005515	3.99089e-21	2.39112e-19	-2.72961	-2.59452	173	366	173	204	182	1123	1481	1831	156	370	280	315	2121	2346	2957
ID=OE9A049568T1;Parent=OE9A049568;Name=OE9A049568T1;product=OE9A049568P1	1.73427e-31	2.73343e-29	-2.67657	-2.59219	1529	1217	366	316	388	3077	2321	2245	192	462	1859	879	4850	5361	4286
ID=OE9A042327T1;Parent=OE9A042327;Name=OE9A042327T1;product=OE9A042327P1	7.92173e-06	5.86644e-05	-3.54	-2.59066	1	13	4	5	1	39	40	43	2	11	14	7	25	37	22
ID=OE9A087741T1;Parent=OE9A087741;Name=OE9A087741T1;product=OE9A087741P1;Description=chlorophyll a-b binding 21, chloroplastic-like;Ontology_term=GO:0009522%2C GO:0009535%2C GO:0009765%2C GO:0016021%2C GO:0016168%2C GO:0018298%2C GO:0046872	3.69707e-17	1.44537e-15	-2.75864	-2.58561	239	357	247	217	176	1982	1432	1194	401	167	436	492	1592	1071	1561
ID=OE9A079689T1;Parent=OE9A079689;Name=OE9A079689T1;product=OE9A079689P1	6.86987e-26	6.50546e-24	-2.68602	-2.58221	67	218	38	50	52	336	378	409	49	53	79	36	478	679	616
ID=OE9A060503T9;Parent=OE9A060503;Name=OE9A060503T9;product=OE9A060503P7;Description=GIGANTEA-like isoform X1;Ontology_term=GO:2000028	1.61365e-36	4.13638e-34	-2.65035	-2.58015	775	1326	392	133	209	1196	1315	1102	1319	1207	520	807	2891	927	2825
ID=OE9A093744T1;Parent=OE9A093744;Name=OE9A093744T1;product=OE9A093744P1;Description=phospholipase A1-IIdelta-like;Ontology_term=GO:0006629%2C GO:0016787	4.40244e-09	5.97986e-08	-2.98899	-2.57898	26	27	19	10	12	72	93	133	303	269	25	8	773	975	1054
ID=OE9A087803T1;Parent=OE9A087803;Name=OE9A087803T1;product=OE9A087803P1;Description=inositol-3-phosphate synthase;Ontology_term=GO:0004512%2C GO:0005737%2C GO:0006021%2C GO:0008654%2C GO:0019872	3.23674e-29	4.23378e-27	-2.66925	-2.57875	487	2208	285	882	729	6194	6177	5420	255	455	732	2158	1643	3173	2948
ID=OE9A062715T1;Parent=OE9A062715;Name=OE9A062715T1;product=OE9A062715P1;Description=muscle M-line assembly unc-89 isoform X2;Ontology_term=GO:0005516	7.83816e-06	5.81238e-05	-3.60318	-2.57737	60	66	12	0	10	52	73	71	17	20	24	31	51	111	84
ID=OE9A075056T1;Parent=OE9A075056;Name=OE9A075056T1;product=OE9A075056P1;Description=trichome birefringence-like 19;Ontology_term=GO:0005794%2C GO:0016020%2C GO:0016413%2C GO:0042967%2C GO:0071554	6.16779e-06	4.6677e-05	-3.44484	-2.57686	24	11	10	2	5	47	30	51	0	5	14	1	24	58	77
ID=OE9A072346T1;Parent=OE9A072346;Name=OE9A072346T1;product=OE9A072346P1	2.34308e-06	1.94069e-05	-3.38286	-2.57281	23	48	13	7	3	69	37	76	2	4	19	11	23	28	25
ID=OE9A060503T10;Parent=OE9A060503;Name=OE9A060503T10;product=OE9A060503P8;Description=GIGANTEA-like isoform X1;Ontology_term=GO:2000028	1.90651e-36	4.69781e-34	-2.6341	-2.56503	774	1322	389	133	208	1177	1297	1089	1313	1198	515	793	2858	913	2795
ID=OE9A087577T1;Parent=OE9A087577;Name=OE9A087577T1;product=OE9A087577P1	2.57606e-11	4.85648e-10	-2.85041	-2.56342	2	50	7	14	16	146	122	100	10	16	20	21	115	137	138
ID=OE9A078803T2;Parent=OE9A078803;Name=OE9A078803T2;product=OE9A078803P2	3.75501e-10	6.02282e-09	-2.90901	-2.56328	172	171	118	19	68	405	388	270	1014	204	745	193	287	657	360
ID=OE9A078803T1;Parent=OE9A078803;Name=OE9A078803T1;product=OE9A078803P1	3.75501e-10	6.02282e-09	-2.90901	-2.56328	172	171	118	19	68	405	388	270	1014	204	745	193	287	657	360
ID=OE9A019935T1;Parent=OE9A019935;Name=OE9A019935T1;product=OE9A019935P1;Description=probable purine permease 10;Ontology_term=GO:0016020	2.32606e-17	9.3443e-16	-2.7288	-2.5632	254	381	255	224	189	2043	1464	1227	413	171	448	511	1627	1103	1590
ID=OE9A064961T1;Parent=OE9A064961;Name=OE9A064961T1;product=OE9A064961P1;Description=fructose-1,6-bisphosphatase, chloroplastic;Ontology_term=GO:0006001%2C GO:0006013%2C GO:0006094%2C GO:0006096%2C GO:0006098%2C GO:0009507%2C GO:0015976%2C GO:0016311%2C GO:0019253%2C GO:0032440%2C GO:0042132%2C GO:0046872%2C GO:0055114	2.81901e-28	3.28791e-26	-2.65444	-2.56242	107	466	95	176	165	1123	1121	1458	134	166	188	233	746	1202	1070
ID=OE9A031554T1;Parent=OE9A031554;Name=OE9A031554T1;product=OE9A031554P1;Description=B-box zinc finger 32-like;Ontology_term=GO:0005622%2C GO:0008270	1.64e-11	3.16775e-10	-2.85049	-2.56214	482	645	280	95	228	1843	1049	928	22	61	670	603	1579	1653	929
ID=OE9A088381T1;Parent=OE9A088381;Name=OE9A088381T1;product=OE9A088381P1;Description=zinc finger CONSTANS-LIKE 5-like;Ontology_term=GO:0005515%2C GO:0005622%2C GO:0008270	2.68762e-11	5.04714e-10	-2.85398	-2.56125	87	197	52	24	65	247	442	373	10	7	73	61	48	110	99
ID=OE9A111735T2;Parent=OE9A111735;Name=OE9A111735T2;product=OE9A111735P2;Description=chaperone dnaJ C76, chloroplastic-like;Ontology_term=GO:0016020	8.95978e-09	1.15492e-07	-2.99518	-2.56094	102	164	30	10	38	181	282	162	66	38	92	177	78	155	201
ID=OE9A034239T1;Parent=OE9A034239;Name=OE9A034239T1;product=OE9A034239P1;Description=chlorophyll a-b binding 21, chloroplastic-like;Ontology_term=GO:0009522%2C GO:0009535%2C GO:0009765%2C GO:0016021%2C GO:0016168%2C GO:0018298%2C GO:0046872	0	0	-2.58676	-2.55896	1083	1585	362	677	885	5386	5143	5384	700	237	918	1962	1840	1942	1538
ID=OE9A110288T1;Parent=OE9A110288;Name=OE9A110288T1;product=OE9A110288P1;Description=O-fucosyltransferase 34-like;Ontology_term=GO:0016021	3.23379e-07	3.18151e-06	-3.15903	-2.55595	0	0	1	7	10	129	69	58	5	4	11	2	44	27	30
ID=OE9A092320T1;Parent=OE9A092320;Name=OE9A092320T1;product=OE9A092320P1;Description=cytochrome P450 71A6-like;Ontology_term=GO:0005506%2C GO:0016705%2C GO:0020037%2C GO:0055114	9.64403e-27	9.88125e-25	-2.64961	-2.55325	62	158	27	53	73	448	492	399	39	61	62	116	544	787	949
ID=OE9A084415T1;Parent=OE9A084415;Name=OE9A084415T1;product=OE9A084415P1;Description=amino acid permease 3-like;Ontology_term=GO:0016021	1.51243e-08	1.88361e-07	-3.00762	-2.55255	57	58	143	25	16	110	189	279	2	5	241	182	82	119	87
ID=OE9A092320T2;Parent=OE9A092320;Name=OE9A092320T2;product=OE9A092320P2;Description=cytochrome P450 71A6-like;Ontology_term=GO:0005506%2C GO:0016705%2C GO:0020037%2C GO:0055114	1.34607e-26	1.36125e-24	-2.64746	-2.55079	60	158	27	53	73	447	492	398	38	59	61	115	540	786	948
ID=OE9A033027T1;Parent=OE9A033027;Name=OE9A033027T1;product=OE9A033027P1;Description=glycine dehydrogenase (decarboxylating), mitochondrial;Ontology_term=GO:0004375%2C GO:0005739%2C GO:0005829%2C GO:0005960%2C GO:0006563%2C GO:0006566%2C GO:0016594%2C GO:0019464%2C GO:0055114	3.0182e-20	1.67763e-18	-2.68513	-2.55051	2722	7468	1377	3177	2173	19958	18355	22123	1199	3363	4285	5734	18725	28655	27783
ID=OE9A115319T1;Parent=OE9A115319;Name=OE9A115319T1;product=OE9A115319P1;Description=myrcene synthase, chloroplastic-like;Ontology_term=GO:0000287%2C GO:0008152%2C GO:0010333	2.37913e-31	3.68345e-29	-2.62513	-2.54505	366	260	427	1108	1308	10062	8329	6972	437	375	2921	1359	2038	3388	2576
ID=OE9A112276T1;Parent=OE9A112276;Name=OE9A112276T1;product=OE9A112276P1;Description=geranylgeranyl diphosphate reductase, chloroplastic;Ontology_term=GO:0008033%2C GO:0009507%2C GO:0010189%2C GO:0015979%2C GO:0015995%2C GO:0016628%2C GO:0033385%2C GO:0033521%2C GO:0045550%2C GO:0055114%2C GO:0071949	3.54136e-41	1.30434e-38	-2.602	-2.54313	144	441	179	130	143	853	992	988	153	161	236	220	792	1010	854
ID=OE9A074312T1;Parent=OE9A074312;Name=OE9A074312T1;product=OE9A074312P1;Description=EPIDERMAL PATTERNING FACTOR 9;Ontology_term=GO:0010375%2C GO:2000123	1.59292e-07	1.66178e-06	-3.12127	-2.54033	32	491	6	50	13	370	231	393	15	10	17	13	97	171	67
ID=OE9A101021T1;Parent=OE9A101021;Name=OE9A101021T1;product=OE9A101021P1;Description=probable galacturonosyltransferase-like 3;Ontology_term=GO:0000271%2C GO:0005794%2C GO:0016757	8.45556e-08	9.22257e-07	-3.06231	-2.53899	33	57	11	15	22	78	247	199	69	21	95	19	94	190	131
ID=OE9A079757T1;Parent=OE9A079757;Name=OE9A079757T1;product=OE9A079757P1;Description=uncharacterized protein LOC111403100;Ontology_term=GO:0009535%2C GO:0009570	9.88002e-22	6.33734e-20	-2.65405	-2.534	39	176	8	42	40	273	289	323	17	15	44	47	215	208	211
ID=OE9A121239T1;Parent=OE9A121239;Name=OE9A121239T1;product=OE9A121239P1;Description=cation H(+) antiporter 3-like;Ontology_term=GO:0005451%2C GO:0006885%2C GO:0006950%2C GO:0012505%2C GO:0016021%2C GO:1902600	3.21994e-09	4.45144e-08	-2.90984	-2.53357	43	52	5	11	15	74	139	119	23	31	26	5	199	132	148
ID=OE9A074028T1;Parent=OE9A074028;Name=OE9A074028T1;product=OE9A074028P1;Description=RING-H2 finger ATL78-like;Ontology_term=GO:0005515%2C GO:0008270%2C GO:0016021	7.15747e-07	6.59573e-06	-3.14414	-2.53239	19	17	13	4	8	79	50	49	9	8	35	21	68	40	70
ID=OE9A110487T1;Parent=OE9A110487;Name=OE9A110487T1;product=OE9A110487P1	1.57282e-20	8.89784e-19	-2.66021	-2.53133	76	248	61	87	78	631	482	685	140	209	86	48	400	374	469
ID=OE9A032371T3;Parent=OE9A032371;Name=OE9A032371T3;product=OE9A032371P2	8.91329e-32	1.43391e-29	-2.6063	-2.52916	981	981	554	206	374	1838	1990	2073	183	340	2047	885	667	1349	1053
ID=OE9A032371T4;Parent=OE9A032371;Name=OE9A032371T4;product=OE9A032371P2	8.91329e-32	1.43391e-29	-2.6063	-2.52916	981	981	554	206	374	1838	1990	2073	183	340	2047	885	667	1349	1053
ID=OE9A021081T2;Parent=OE9A021081;Name=OE9A021081T2;product=OE9A021081P2;Description=phosphate transporter PHO1 homolog 1 isoform X2;Ontology_term=GO:0005802%2C GO:0005886%2C GO:0006817%2C GO:0016021	1.83794e-06	1.55751e-05	-3.24374	-2.5291	88	126	4	7	4	83	54	43	26	13	1	1	59	49	134
ID=OE9A032371T1;Parent=OE9A032371;Name=OE9A032371T1;product=OE9A032371P1;Description=transcription factor UNE12;Ontology_term=GO:0001046%2C GO:0001228%2C GO:0005634%2C GO:0006366%2C GO:0046983	8.82791e-32	1.42674e-29	-2.60606	-2.52894	981	981	554	206	374	1838	1990	2072	183	340	2047	885	667	1348	1052
ID=OE9A032371T2;Parent=OE9A032371;Name=OE9A032371T2;product=OE9A032371P2;Description=transcription factor UNE12;Ontology_term=GO:0001046%2C GO:0001228%2C GO:0005634%2C GO:0045944%2C GO:0046983	8.82791e-32	1.42674e-29	-2.60606	-2.52894	981	981	554	206	374	1838	1990	2072	183	340	2047	885	667	1348	1052
ID=OE9A028269T1;Parent=OE9A028269;Name=OE9A028269T1;product=OE9A028269P1	1.05976e-16	3.93432e-15	-2.69331	-2.52779	43	195	29	55	41	413	339	323	10	17	69	113	90	138	129
ID=OE9A005903T1;Parent=OE9A005903;Name=OE9A005903T1;product=OE9A005903P1;Description=terpene synthase 10-like;Ontology_term=GO:0000287%2C GO:0010334%2C GO:0051762	3.2748e-08	3.85484e-07	-2.98063	-2.52506	1	1	0	6	28	176	136	125	2	1	28	2	0	0	20
ID=OE9A041488T1;Parent=OE9A041488;Name=OE9A041488T1;product=OE9A041488P1;Description=TSS isoform X2;Ontology_term=GO:0005515	9.37555e-21	5.43428e-19	-2.65044	-2.52421	171	362	163	201	181	1063	1388	1701	150	367	256	302	2035	2249	2808
ID=OE9A060032T1;Parent=OE9A060032;Name=OE9A060032T1;product=OE9A060032P1;Description=heavy metal-associated isoprenylated plant 24-like;Ontology_term=GO:0005737%2C GO:0030001%2C GO:0046914%2C GO:0046916	1.1174e-09	1.66657e-08	-2.87441	-2.52256	238	347	19	27	31	356	150	217	89	198	12	46	187	317	264
ID=OE9A000520T2;Parent=OE9A000520;Name=OE9A000520T2;product=OE9A000520P2	8.41287e-08	9.18316e-07	-3.0068	-2.52088	4	34	7	6	14	119	64	85	6	5	46	36	62	132	57
ID=OE9A000520T1;Parent=OE9A000520;Name=OE9A000520T1;product=OE9A000520P1	8.41287e-08	9.18316e-07	-3.0068	-2.52088	4	34	7	6	14	119	64	85	6	5	46	36	62	132	57
ID=OE9A030593T1;Parent=OE9A030593;Name=OE9A030593T1;product=OE9A030593P1;Description=serine carboxypeptidase II-3-like;Ontology_term=GO:0004185%2C GO:0051603	2.68873e-11	5.04714e-10	-2.79489	-2.51778	40	57	41	39	26	254	192	341	65	208	32	30	169	372	347
ID=OE9A030593T3;Parent=OE9A030593;Name=OE9A030593T3;product=OE9A030593P3;Description=serine carboxypeptidase II-3-like;Ontology_term=GO:0004185%2C GO:0051603	2.68873e-11	5.04714e-10	-2.79489	-2.51778	40	57	41	39	26	254	192	341	65	208	32	30	169	372	347
ID=OE9A030593T6;Parent=OE9A030593;Name=OE9A030593T6;product=OE9A030593P5;Description=serine carboxypeptidase II-3-like;Ontology_term=GO:0004185%2C GO:0051603	2.68873e-11	5.04714e-10	-2.79489	-2.51778	40	57	41	39	26	254	192	341	65	208	32	30	169	372	347
ID=OE9A084983T1;Parent=OE9A084983;Name=OE9A084983T1;product=OE9A084983P1	1.40404e-15	4.5721e-14	-2.69598	-2.51777	174	206	94	65	153	736	934	663	70	48	267	93	278	398	257
ID=OE9A084983T2;Parent=OE9A084983;Name=OE9A084983T2;product=OE9A084983P2	1.37085e-15	4.47028e-14	-2.69536	-2.51739	174	204	94	65	153	736	933	663	69	48	267	93	276	397	257
ID=OE9A052849T1;Parent=OE9A052849;Name=OE9A052849T1;product=OE9A052849P1	1.40101e-24	1.19274e-22	-2.61612	-2.51488	118	130	85	50	71	454	366	435	49	168	284	199	715	690	873
ID=OE9A073700T1;Parent=OE9A073700;Name=OE9A073700T1;product=OE9A073700P1;Description=ABC transporter G family member 5;Ontology_term=GO:0005524%2C GO:0005886%2C GO:0016021%2C GO:0042626%2C GO:0055085	0	0	-2.54343	-2.51397	1567	2877	624	466	545	3359	3377	3311	247	175	2042	1561	2234	3519	2852
ID=OE9A115080T2;Parent=OE9A115080;Name=OE9A115080T2;product=OE9A115080P2;Description=Peptide alpha-N-acetyltransferase;Ontology_term=GO:0004596%2C GO:0006474%2C GO:0031248%2C GO:0042967	5.90382e-25	5.20995e-23	-2.61211	-2.51282	208	336	83	52	65	372	378	467	67	41	151	111	477	623	466
ID=OE9A115080T1;Parent=OE9A115080;Name=OE9A115080T1;product=OE9A115080P1;Description=Peptide alpha-N-acetyltransferase;Ontology_term=GO:0004596%2C GO:0006474%2C GO:0031248%2C GO:0042967	5.90382e-25	5.20995e-23	-2.61211	-2.51282	208	336	83	52	65	372	378	467	67	41	151	111	477	623	466
ID=OE9A115080T3;Parent=OE9A115080;Name=OE9A115080T3;product=OE9A115080P3;Description=Peptide alpha-N-acetyltransferase;Ontology_term=GO:0004596%2C GO:0006474%2C GO:0031248%2C GO:0042967	5.90382e-25	5.20995e-23	-2.61211	-2.51282	208	336	83	52	65	372	378	467	67	41	151	111	477	623	466
ID=OE9A073700T2;Parent=OE9A073700;Name=OE9A073700T2;product=OE9A073700P1	0	0	-2.53968	-2.51039	1562	2864	624	465	545	3349	3359	3302	247	175	2037	1552	2230	3511	2844
ID=OE9A030068T3;Parent=OE9A030068;Name=OE9A030068T3;product=OE9A030068P3;Description=chlorophyll a-b binding P4, chloroplastic;Ontology_term=GO:0009416%2C GO:0009522%2C GO:0009535%2C GO:0009768%2C GO:0009941%2C GO:0010287%2C GO:0016021%2C GO:0016168%2C GO:0018298%2C GO:0031409%2C GO:0046872	0	0	-2.55457	-2.51034	232	505	244	357	389	2546	2614	2334	1127	527	363	506	1425	2059	2197
ID=OE9A030068T4;Parent=OE9A030068;Name=OE9A030068T4;product=OE9A030068P4;Description=chlorophyll a-b binding 4, chloroplastic;Ontology_term=GO:0009416%2C GO:0009522%2C GO:0009535%2C GO:0009768%2C GO:0009941%2C GO:0010287%2C GO:0016021%2C GO:0016168%2C GO:0018298%2C GO:0031409%2C GO:0046872	0	0	-2.55457	-2.51034	232	505	244	357	389	2546	2614	2334	1127	527	363	506	1425	2059	2197
ID=OE9A030068T1;Parent=OE9A030068;Name=OE9A030068T1;product=OE9A030068P1;Description=chlorophyll a-b binding P4, chloroplastic;Ontology_term=GO:0009416%2C GO:0009522%2C GO:0009535%2C GO:0009768%2C GO:0009941%2C GO:0010287%2C GO:0016021%2C GO:0016168%2C GO:0018298%2C GO:0031409%2C GO:0046872	0	0	-2.55419	-2.51001	232	505	244	357	389	2545	2613	2334	1127	527	363	506	1425	2058	2197
ID=OE9A030068T2;Parent=OE9A030068;Name=OE9A030068T2;product=OE9A030068P2;Description=chlorophyll a-b binding 4, chloroplastic;Ontology_term=GO:0009416%2C GO:0009522%2C GO:0009535%2C GO:0009768%2C GO:0009941%2C GO:0010287%2C GO:0016021%2C GO:0016168%2C GO:0018298%2C GO:0031409%2C GO:0046872	0	0	-2.55419	-2.51001	232	505	244	357	389	2545	2613	2334	1127	527	363	506	1425	2058	2197
ID=OE9A017310T3;Parent=OE9A017310;Name=OE9A017310T3;product=OE9A017310P3;Description=(6-4)DNA photolyase;Ontology_term=GO:0003904%2C GO:0003914%2C GO:0009411	2.92078e-11	5.44041e-10	-2.78152	-2.50912	80	105	16	24	17	124	172	193	39	39	50	43	143	240	227
ID=OE9A017310T2;Parent=OE9A017310;Name=OE9A017310T2;product=OE9A017310P2;Description=(6-4)DNA photolyase;Ontology_term=GO:0003914%2C GO:0009411	2.92078e-11	5.44041e-10	-2.78152	-2.50912	80	105	16	24	17	124	172	193	39	39	50	43	143	240	227
ID=OE9A017310T1;Parent=OE9A017310;Name=OE9A017310T1;product=OE9A017310P1;Description=(6-4)DNA photolyase;Ontology_term=GO:0003914%2C GO:0009411	2.92078e-11	5.44041e-10	-2.78152	-2.50912	80	105	16	24	17	124	172	193	39	39	50	43	143	240	227
ID=OE9A037162T1;Parent=OE9A037162;Name=OE9A037162T1;product=OE9A037162P1;Description=salicylic acid-binding 2-like;Ontology_term=GO:0042432%2C GO:0050529	4.23199e-19	2.06812e-17	-2.64271	-2.50702	180	248	74	51	72	527	403	367	75	45	241	166	388	472	333
ID=OE9A113152T2;Parent=OE9A113152;Name=OE9A113152T2;product=OE9A113152P2	9.92724e-13	2.28045e-11	-2.73574	-2.50697	57	128	53	29	30	156	268	250	59	100	78	49	57	168	115
ID=OE9A110288T2;Parent=OE9A110288;Name=OE9A110288T2;product=OE9A110288P2;Description=GDP-fucose O-fucosyltransferase;Ontology_term=GO:0005737%2C GO:0016021	1.03917e-08	1.32485e-07	-2.91088	-2.50579	5	3	8	18	20	245	114	127	13	14	28	5	89	60	68
ID=OE9A111735T1;Parent=OE9A111735;Name=OE9A111735T1;product=OE9A111735P1;Description=chaperone dnaJ C76, chloroplastic-like;Ontology_term=GO:0016020	5.91717e-09	7.87981e-08	-2.88761	-2.50515	92	129	22	10	31	146	223	131	56	31	76	145	62	135	166
ID=OE9A096601T1;Parent=OE9A096601;Name=OE9A096601T1;product=OE9A096601P1	4.91802e-07	4.66978e-06	-3.06477	-2.50398	24	88	4	7	5	44	68	61	7	9	15	13	42	50	49
ID=OE9A104660T1;Parent=OE9A104660;Name=OE9A104660T1;product=OE9A104660P1;Description=DNA-binding SMUBP-2;Ontology_term=GO:0003677%2C GO:0005524%2C GO:0009570%2C GO:0009941%2C GO:0016787	7.32921e-20	3.91525e-18	-2.63146	-2.502	228	308	73	177	133	927	1190	1233	270	155	242	344	1159	1031	1453
ID=OE9A104660T3;Parent=OE9A104660;Name=OE9A104660T3;product=OE9A104660P3;Description=DNA-binding SMUBP-2;Ontology_term=GO:0003677%2C GO:0005524%2C GO:0009570%2C GO:0009941%2C GO:0016787	7.32921e-20	3.91525e-18	-2.63146	-2.502	228	308	73	177	133	927	1190	1233	270	155	242	344	1159	1031	1453
ID=OE9A104660T2;Parent=OE9A104660;Name=OE9A104660T2;product=OE9A104660P2;Description=DNA-binding SMUBP-2;Ontology_term=GO:0003677%2C GO:0005524%2C GO:0009570%2C GO:0009941%2C GO:0016787	7.32921e-20	3.91525e-18	-2.63146	-2.502	228	308	73	177	133	927	1190	1233	270	155	242	344	1159	1031	1453
ID=OE9A032140T1;Parent=OE9A032140;Name=OE9A032140T1;product=OE9A032140P1;Description=inactive cadmium zinc-transporting ATPase HMA3;Ontology_term=GO:0005385%2C GO:0005524%2C GO:0005887%2C GO:0015086%2C GO:0019829%2C GO:0043231%2C GO:0046872%2C GO:0070574%2C GO:0071577	1.30172e-10	2.22453e-09	-2.78557	-2.50028	33	28	8	9	18	108	92	113	10	0	37	10	19	25	25
ID=OE9A018701T1;Parent=OE9A018701;Name=OE9A018701T1;product=OE9A018701P1;md5=16606e4261687a229ea6c3909e7552c9;INTERPRO=<table><tr><th>DB</th><th>ID</th><th>Description</th></tr><tr><td>Coils</td><td>Coil</td><td></td></tr><tr><td>Gene3D</td><td>G3DSA:1.20.5.170</td><td></td></tr><tr><td>PANTHER</td><td>PTHR22952</td><td></td></tr><tr><td>PANTHER</td><td>PTHR22952:SF137</td><td></td></tr><tr><td>P…	3.03456e-06	2.45842e-05	-3.20577	-2.50015	1	5	0	6	3	40	44	60	1	3	3	4	17	21	23
ID=OE9A069523T2;Parent=OE9A069523;Name=OE9A069523T2;product=OE9A069523P2	8.25583e-06	6.09048e-05	-3.27449	-2.49929	5	40	7	2	5	34	38	42	0	0	5	7	15	36	35
ID=OE9A098051T1;Parent=OE9A098051;Name=OE9A098051T1;product=OE9A098051P1	3.44048e-10	5.53356e-09	-2.80125	-2.49918	97	108	15	8	18	91	113	100	37	13	40	21	175	359	136
ID=OE9A092599T1;Parent=OE9A092599;Name=OE9A092599T1;product=OE9A092599P1	4.26451e-15	1.32342e-13	-2.67674	-2.49863	38	40	31	19	31	200	175	164	106	79	103	29	129	270	171
ID=OE9A121843T1;Parent=OE9A121843;Name=OE9A121843T1;product=OE9A121843P1;Description=30S ribosomal S31, chloroplastic;Ontology_term=GO:0005840	3.21341e-16	1.12101e-14	-2.65787	-2.49525	64	236	25	26	25	182	170	199	62	63	67	62	203	284	269
ID=OE9A038462T1;Parent=OE9A038462;Name=OE9A038462T1;product=OE9A038462P1;Description=30S ribosomal S31, chloroplastic;Ontology_term=GO:0005840	3.47695e-16	1.20933e-14	-2.65521	-2.4927	64	236	25	26	25	181	170	199	63	64	67	62	203	285	271
ID=OE9A091406T1;Parent=OE9A091406;Name=OE9A091406T1;product=OE9A091406P1;Description=WAT1-related At5g07050;Ontology_term=GO:0005886%2C GO:0016021%2C GO:0022857%2C GO:0055085	2.71595e-07	2.70552e-06	-3.02947	-2.4916	25	33	6	13	4	73	82	90	25	5	6	6	6	21	16
ID=OE9A016870T1;Parent=OE9A016870;Name=OE9A016870T1;product=OE9A016870P1;Description=B-box zinc finger 32-like;Ontology_term=GO:0005622%2C GO:0008270	5.03275e-19	2.43563e-17	-2.6245	-2.4905	722	990	486	129	235	1518	1212	1009	88	187	518	633	1568	2237	1323
ID=OE9A056294T1;Parent=OE9A056294;Name=OE9A056294T1;product=OE9A056294P1;md5=b616c5308792576bf44d397f38989d7e;INTERPRO=<table><tr><th>DB</th><th>ID</th><th>Description</th></tr><tr><td>Coils</td><td>Coil</td><td></td></tr><tr><td>Gene3D</td><td>G3DSA:3.40.50.300</td><td></td></tr><tr><td>PANTHER</td><td>PTHR23155</td><td></td></tr><tr><td>PANTHER</td><td>PTHR23155:SF497</td><td></td></tr><tr><td>…	4.8381e-08	5.51328e-07	-2.92824	-2.48968	4	3	13	9	10	103	84	59	1	7	17	11	27	56	43
ID=OE9A059277T1;Parent=OE9A059277;Name=OE9A059277T1;product=OE9A059277P1;Description=subtilisin-like protease;Ontology_term=GO:0004252%2C GO:0005774%2C GO:0006508%2C GO:0009505%2C GO:0010223%2C GO:0048046	4.3767e-40	1.47251e-37	-2.54636	-2.48953	1028	1346	103	496	531	3189	3910	3179	619	382	1734	1460	4730	4227	4375
ID=OE9A019350T1;Parent=OE9A019350;Name=OE9A019350T1;product=OE9A019350P1;Description=probable LRR receptor-like serine threonine- kinase At3g47570;Ontology_term=GO:0005515	2.54053e-12	5.53678e-11	-2.71635	-2.48769	23	62	177	14	20	107	133	139	3	19	115	257	155	294	298
ID=OE9A053141T1;Parent=OE9A053141;Name=OE9A053141T1;product=OE9A053141P1;Description=RING U-box superfamily isoform 1;Ontology_term=GO:0005515%2C GO:0008270	9.56084e-27	9.81037e-25	-2.57639	-2.48728	67	124	68	82	78	578	495	565	127	85	206	84	355	555	441
ID=OE9A010215T1;Parent=OE9A010215;Name=OE9A010215T1;product=OE9A010215P1	3.17421e-09	4.39777e-08	-2.83205	-2.48663	14	42	36	6	19	95	95	106	17	15	55	58	46	67	103
ID=OE9A041913T2;Parent=OE9A041913;Name=OE9A041913T2;product=OE9A041913P2	4.89512e-07	4.6493e-06	-3.01315	-2.48481	9	18	3	5	6	52	52	47	11	7	0	3	147	250	174
ID=OE9A041913T1;Parent=OE9A041913;Name=OE9A041913T1;product=OE9A041913P1	4.89512e-07	4.6493e-06	-3.01315	-2.48481	9	18	3	5	6	52	52	47	11	7	0	3	147	250	174
ID=OE9A041913T3;Parent=OE9A041913;Name=OE9A041913T3;product=OE9A041913P1	4.89512e-07	4.6493e-06	-3.01315	-2.48481	9	18	3	5	6	52	52	47	11	7	0	3	147	250	174
ID=OE9A041913T4;Parent=OE9A041913;Name=OE9A041913T4;product=OE9A041913P1	4.89512e-07	4.6493e-06	-3.01315	-2.48481	9	18	3	5	6	52	52	47	11	7	0	3	147	250	174
ID=OE9A006658T3;Parent=OE9A006658;Name=OE9A006658T3;product=OE9A006658P2;Description=29 kDa ribonucleo A, chloroplastic-like;Ontology_term=GO:0000166%2C GO:0003676	1.43386e-20	8.18444e-19	-2.60485	-2.48393	902	1872	435	209	426	2327	1801	2278	424	292	1138	911	435	789	662
ID=OE9A006658T2;Parent=OE9A006658;Name=OE9A006658T2;product=OE9A006658P1	1.43386e-20	8.18444e-19	-2.60485	-2.48393	902	1872	435	209	426	2327	1801	2278	424	292	1138	911	435	789	662
ID=OE9A057839T1;Parent=OE9A057839;Name=OE9A057839T1;product=OE9A057839P1;Description=photosystem I reaction centre subunit N;Ontology_term=GO:0009522%2C GO:0015979	5.31728e-19	2.568e-17	-2.6138	-2.48166	175	335	30	45	46	367	302	283	27	23	122	120	283	385	324
ID=OE9A006658T1;Parent=OE9A006658;Name=OE9A006658T1;product=OE9A006658P1;Description=29 kDa ribonucleo A, chloroplastic-like isoform X2;Ontology_term=GO:0000166%2C GO:0003676%2C GO:0009536	2.39542e-20	1.33571e-18	-2.60134	-2.47952	902	1873	436	209	428	2328	1801	2280	435	298	1138	911	436	791	666
ID=OE9A011848T1;Parent=OE9A011848;Name=OE9A011848T1;product=OE9A011848P1	1.60235e-18	7.44569e-17	-2.61574	-2.47951	65	267	110	63	77	360	533	570	137	125	274	294	209	328	347
ID=OE9A021081T1;Parent=OE9A021081;Name=OE9A021081T1;product=OE9A021081P1;Description=phosphate transporter PHO1 homolog 1 isoform X2;Ontology_term=GO:0016021	2.38893e-06	1.97558e-05	-3.16687	-2.47899	95	139	5	8	4	85	58	44	27	14	2	1	61	50	138
ID=OE9A104131T1;Parent=OE9A104131;Name=OE9A104131T1;product=OE9A104131P1;Description=anaphase-promoting complex subunit 1-like;Ontology_term=GO:0005515	2.43992e-14	6.92961e-13	-2.66483	-2.47876	1	15	123	20	49	230	235	263	81	100	144	83	848	965	1021
ID=OE9A056866T1;Parent=OE9A056866;Name=OE9A056866T1;product=OE9A056866P1	6.1461e-42	2.37624e-39	-2.53186	-2.47858	386	768	283	264	361	2155	2143	1815	166	84	654	400	1074	1346	1083
ID=OE9A101948T1;Parent=OE9A101948;Name=OE9A101948T1;product=OE9A101948P1;Description=probable membrane metalloprotease ARASP2, chloroplastic;Ontology_term=GO:0004222%2C GO:0005515%2C GO:0006508%2C GO:0016021	2.20998e-13	5.55712e-12	-2.68291	-2.47798	42	107	101	27	61	246	316	379	55	41	113	107	220	359	299
ID=OE9A096392T1;Parent=OE9A096392;Name=OE9A096392T1;product=OE9A096392P1;md5=c0173038f1d98f563015a283ba9fefee;INTERPRO=<table><tr><th>DB</th><th>ID</th><th>Description</th></tr><tr><td>Gene3D</td><td>G3DSA:1.10.600.10</td><td></td></tr><tr><td>PANTHER</td><td>PTHR31225</td><td></td></tr><tr><td>PANTHER</td><td>PTHR31225:SF15</td><td></td></tr><tr><td>SUPERFAMILY</td><td>SSF48576</td><td></td></tr…	5.55761e-16	1.8898e-14	-2.64246	-2.47791	32	274	19	226	137	1276	1408	1309	54	86	33	80	791	1208	1122
ID=OE9A000176T2;Parent=OE9A000176;Name=OE9A000176T2;product=OE9A000176P2;Description=phosphomethylpyrimidine synthase, chloroplastic isoform X2;Ontology_term=GO:0009228%2C GO:0051536	6.28141e-32	1.02704e-29	-2.54949	-2.47745	227	770	225	264	315	1792	2291	1691	503	437	721	973	1258	1765	2023
ID=OE9A000176T5;Parent=OE9A000176;Name=OE9A000176T5;product=OE9A000176P1	6.28141e-32	1.02704e-29	-2.54949	-2.47745	227	770	225	264	315	1792	2291	1691	503	437	721	973	1258	1765	2023
ID=OE9A000176T4;Parent=OE9A000176;Name=OE9A000176T4;product=OE9A000176P1	6.28141e-32	1.02704e-29	-2.54949	-2.47745	227	770	225	264	315	1792	2291	1691	503	437	721	973	1258	1765	2023
ID=OE9A000176T3;Parent=OE9A000176;Name=OE9A000176T3;product=OE9A000176P2	6.28141e-32	1.02704e-29	-2.54949	-2.47745	227	770	225	264	315	1792	2291	1691	503	437	721	973	1258	1765	2023
ID=OE9A047489T1;Parent=OE9A047489;Name=OE9A047489T1;product=OE9A047489P1;Description=ammonium transporter 1 member 3;Ontology_term=GO:0008519%2C GO:0016021%2C GO:0072488	6.67867e-06	5.01743e-05	-3.28455	-2.47707	23	115	2	6	4	36	47	86	8	5	7	10	21	61	33
ID=OE9A089328T1;Parent=OE9A089328;Name=OE9A089328T1;product=OE9A089328P1	1.18825e-07	1.267e-06	-2.94586	-2.47516	30	80	7	10	8	106	67	65	8	15	64	33	16	60	41
ID=OE9A026219T1;Parent=OE9A026219;Name=OE9A026219T1;product=OE9A026219P1;Description=NAD(P)H-quinone oxidoreductase subunit T, chloroplastic;Ontology_term=GO:0009535%2C GO:0010598%2C GO:0016021	6.54801e-20	3.51673e-18	-2.5968	-2.47288	137	384	162	94	102	840	569	615	43	80	226	182	689	1218	869
ID=OE9A062364T1;Parent=OE9A062364;Name=OE9A062364T1;product=OE9A062364P1;Description=photosynthetic NDH subunit of subcomplex B 1, chloroplastic;Ontology_term=GO:0009535%2C GO:0009773%2C GO:0010598	2.89774e-10	4.69619e-09	-2.76802	-2.46836	52	258	47	77	38	355	442	595	30	38	78	125	234	411	466
ID=OE9A075433T3;Parent=OE9A075433;Name=OE9A075433T3;product=OE9A075433P3;Description=pheophytinase, chloroplastic;Ontology_term=GO:0044434	6.05524e-25	5.30885e-23	-2.5604	-2.46614	494	1346	260	326	269	2246	1897	1942	193	335	788	752	1754	2226	2191
ID=OE9A075433T2;Parent=OE9A075433;Name=OE9A075433T2;product=OE9A075433P2;Description=pheophytinase, chloroplastic;Ontology_term=GO:0009534%2C GO:0009941%2C GO:0016491%2C GO:0055114	6.05524e-25	5.30885e-23	-2.5604	-2.46614	494	1346	260	326	269	2246	1897	1942	193	335	788	752	1754	2226	2191
ID=OE9A075433T5;Parent=OE9A075433;Name=OE9A075433T5;product=OE9A075433P5;Description=pheophytinase, chloroplastic;Ontology_term=GO:0044434	6.05524e-25	5.30885e-23	-2.5604	-2.46614	494	1346	260	326	269	2246	1897	1942	193	335	788	752	1754	2226	2191
ID=OE9A075433T4;Parent=OE9A075433;Name=OE9A075433T4;product=OE9A075433P4;Description=pheophytinase, chloroplastic;Ontology_term=GO:0009534%2C GO:0009941%2C GO:0016491%2C GO:0055114	6.05524e-25	5.30885e-23	-2.5604	-2.46614	494	1346	260	326	269	2246	1897	1942	193	335	788	752	1754	2226	2191
ID=OE9D003189T1;Parent=OE9D003189;product=OE9D003189P1;Description=ATP-dependent DNA helicase At3g02060, chloroplastic;Ontology_term=GO:0003676%2C GO:0004386%2C GO:0005524%2C GO:0006281;	9.2915e-11	1.61746e-09	-2.7334	-2.46486	3	24	32	13	18	131	124	94	38	87	81	64	60	80	96
ID=OE9A084983T3;Parent=OE9A084983;Name=OE9A084983T3;product=OE9A084983P3	4.68777e-17	1.80545e-15	-2.60735	-2.46041	170	173	76	61	126	595	755	545	61	40	225	74	232	330	186
ID=OE9A113152T1;Parent=OE9A113152;Name=OE9A113152T1;product=OE9A113152P1	1.48201e-12	3.33154e-11	-2.67603	-2.45807	66	155	61	31	39	171	307	284	63	115	91	57	63	191	121
ID=OE9A002145T1;Parent=OE9A002145;Name=OE9A002145T1;product=OE9A002145P1;Description=receptor kinase 1;Ontology_term=GO:0004674%2C GO:0005515%2C GO:0005524%2C GO:0005886%2C GO:0006468%2C GO:0009069%2C GO:0016021%2C GO:0048544	1.18207e-18	5.58927e-17	-2.58659	-2.4559	44	63	125	58	90	611	448	436	175	387	367	392	399	554	392
ID=OE9A010753T1;Parent=OE9A010753;Name=OE9A010753T1;product=OE9A010753P1;Description=probable vacuolar amino acid transporter YPQ1;Ontology_term=GO:0016021	8.33791e-10	1.27038e-08	-2.77074	-2.45514	68	142	7	83	34	514	417	495	1	28	35	53	127	254	259
ID=OE9A010753T3;Parent=OE9A010753;Name=OE9A010753T3;product=OE9A010753P3;Description=probable vacuolar amino acid transporter YPQ1;Ontology_term=GO:0016021	8.33791e-10	1.27038e-08	-2.77074	-2.45514	68	142	7	83	34	514	417	495	1	28	35	53	127	254	259
ID=OE9A010753T4;Parent=OE9A010753;Name=OE9A010753T4;product=OE9A010753P4;Description=probable vacuolar amino acid transporter YPQ1;Ontology_term=GO:0016021	8.33791e-10	1.27038e-08	-2.77074	-2.45514	68	142	7	83	34	514	417	495	1	28	35	53	127	254	259
ID=OE9A050365T1;Parent=OE9A050365;Name=OE9A050365T1;product=OE9A050365P1;Description=universal stress PHOS32-like;Ontology_term=GO:0006950	7.34942e-08	8.11858e-07	-2.89734	-2.45471	28	26	6	10	24	112	99	211	6	2	37	14	1	11	5
ID=OE9A068931T1;Parent=OE9A068931;Name=OE9A068931T1;product=OE9A068931P1;Description=ferredoxin-dependent glutamate synthase, chloroplastic;Ontology_term=GO:0005737%2C GO:0006537%2C GO:0015930%2C GO:0019676%2C GO:0055114	1.01197e-26	1.03384e-24	-2.54007	-2.45433	142	544	197	331	269	2073	1946	2039	220	465	650	615	2512	2751	3418
ID=OE9A087849T1;Parent=OE9A087849;Name=OE9A087849T1;product=OE9A087849P1	2.37658e-07	2.39851e-06	-2.96267	-2.45271	0	8	167	9	52	199	318	248	29	159	194	125	516	652	696
ID=OE9A003627T1;Parent=OE9A003627;Name=OE9A003627T1;product=OE9A003627P1;Description=transcription factor MYB48-like isoform X2;Ontology_term=GO:0003677	5.44538e-06	4.1871e-05	-3.30293	-2.44902	158	40	61	20	43	466	77	486	3	1	218	505	135	336	99
ID=OE9A005903T2;Parent=OE9A005903;Name=OE9A005903T2;product=OE9A005903P2;Description=(-)-alpha-terpineol synthase;Ontology_term=GO:0000287%2C GO:0010334%2C GO:0051762	5.40366e-08	6.12188e-07	-2.87054	-2.44883	1	1	0	6	27	152	125	117	2	1	27	1	0	0	20
ID=OE9A003627T2;Parent=OE9A003627;Name=OE9A003627T2;product=OE9A003627P2;Description=transcription factor MYB48-like isoform X2;Ontology_term=GO:0003677	5.46516e-06	4.20046e-05	-3.30151	-2.44836	158	40	61	20	43	465	77	486	3	1	218	504	135	336	98
ID=OE9A009320T4;Parent=OE9A009320;Name=OE9A009320T4;product=OE9A009320P2;Description=berberine bridge enzyme-like 18;Ontology_term=GO:0016614%2C GO:0050660%2C GO:0055114	4.23921e-19	2.0702e-17	-2.57357	-2.44756	100	297	282	136	247	1545	1051	1204	42	78	359	592	230	750	599
ID=OE9A021548T1;Parent=OE9A021548;Name=OE9A021548T1;product=OE9A021548P1;Description=plastocyanin, chloroplastic;Ontology_term=GO:0005507%2C GO:0006118%2C GO:0009055%2C GO:0009535%2C GO:0055114	4.85898e-29	6.33206e-27	-2.52178	-2.4448	907	2817	392	1892	1623	12399	10671	11930	1614	2929	823	1266	7047	11058	11020
ID=OE9A003627T3;Parent=OE9A003627;Name=OE9A003627T3;product=OE9A003627P3;Description=transcription factor MYB59-like isoform X1;Ontology_term=GO:0003677	5.8318e-06	4.44924e-05	-3.30045	-2.44398	152	39	60	20	42	459	75	478	3	1	214	496	132	332	96
ID=OE9A051521T1;Parent=OE9A051521;Name=OE9A051521T1;product=OE9A051521P1;Description=cytochrome b6-f complex iron-sulfur subunit, chloroplastic-like;Ontology_term=GO:0006118%2C GO:0009496%2C GO:0009512%2C GO:0015979%2C GO:0016021%2C GO:0042651%2C GO:0045158%2C GO:0046872%2C GO:0051537%2C GO:0055114	9.22298e-11	1.60713e-09	-2.71343	-2.44383	531	2303	78	169	81	933	800	1190	125	297	314	580	737	1680	1106
ID=OE9A040521T1;Parent=OE9A040521;Name=OE9A040521T1;product=OE9A040521P1;Description=BTB POZ domain-containing At5g67385;Ontology_term=GO:0016020	8.53433e-10	1.2989e-08	-2.75236	-2.4436	36	35	88	48	51	204	531	411	40	11	475	184	93	262	159
ID=OE9A046229T1;Parent=OE9A046229;Name=OE9A046229T1;product=OE9A046229P1;Description=uncharacterized oxidoreductase At4g09670-like;Ontology_term=GO:0016491%2C GO:0055114	1.17644e-06	1.04011e-05	-2.99998	-2.44304	0	2	1	6	5	41	53	57	10	14	3	4	30	33	22
ID=OE9A096761T1;Parent=OE9A096761;Name=OE9A096761T1;product=OE9A096761P1;Description=NUCLEAR FUSION DEFECTIVE 4-like;Ontology_term=GO:0016021	8.69102e-07	7.85582e-06	-2.98048	-2.442	21	31	15	6	6	46	48	68	2	8	8	11	20	69	84
ID=OE9A115763T1;Parent=OE9A115763;Name=OE9A115763T1;product=OE9A115763P1;Description=ferredoxin, root R-B2;Ontology_term=GO:0006118%2C GO:0009055%2C GO:0009507%2C GO:0022900%2C GO:0046872%2C GO:0051537	2.43104e-08	2.92561e-07	-2.80971	-2.4375	11	48	5	7	10	71	63	68	1	1	19	18	10	22	8
ID=OE9A066445T1;Parent=OE9A066445;Name=OE9A066445T1;product=OE9A066445P1;Description=uncharacterized protein LOC111410101;Ontology_term=GO:0016021	6.06341e-12	1.25204e-10	-2.66134	-2.43472	207	205	84	38	78	496	441	281	15	30	198	142	881	856	519
ID=OE9A110747T1;Parent=OE9A110747;Name=OE9A110747T1;product=OE9A110747P1;Description=BIC1-like, partial;Ontology_term=GO:0016020	1.27337e-06	1.11555e-05	-3.00638	-2.43449	127	159	16	5	10	42	72	89	4	4	31	28	145	231	171
ID=OE9A026039T1;Parent=OE9A026039;Name=OE9A026039T1;product=OE9A026039P1;Description=calcium uniporter 4, mitochondrial-like;Ontology_term=GO:0006810%2C GO:0015292%2C GO:0016021	1.88278e-08	2.31031e-07	-2.79936	-2.43319	240	284	8	8	12	61	88	87	5	7	40	24	62	111	130
ID=OE9A086043T2;Parent=OE9A086043;Name=OE9A086043T2;product=OE9A086043P2;Description=pentatricopeptide repeat-containing At2g35130;Ontology_term=GO:0005515%2C GO:0005960%2C GO:0019464	1.94605e-08	2.3821e-07	-2.81922	-2.43215	33	179	3	36	13	177	229	211	21	48	27	39	81	159	122
ID=OE9A011697T1;Parent=OE9A011697;Name=OE9A011697T1;product=OE9A011697P1;Description=GLUTAMINE DUMPER 2-like;Ontology_term=GO:0016020	2.43211e-12	5.31539e-11	-2.64268	-2.43024	55	57	38	19	23	147	175	124	20	20	52	29	36	54	48
ID=OE9A111146T1;Parent=OE9A111146;Name=OE9A111146T1;product=OE9A111146P1;md5=b9e67bac3e1f036b9acca1e1df807e6d;INTERPRO=<table><tr><th>DB</th><th>ID</th><th>Description</th></tr><tr><td>ProSitePatterns</td><td>PS00028</td><td>Zinc finger C2H2 type domain signature.</td></tr><tr><td>ProSiteProfiles</td><td>PS50157</td><td>Zinc finger C2H2 type domain profile.</td></tr><tr><td>SUPERFAMILY</td><td>SS…	4.67455e-07	4.46221e-06	-2.96095	-2.42997	17	66	13	19	11	186	73	149	14	19	22	26	55	129	31
ID=OE9A048510T1;Parent=OE9A048510;Name=OE9A048510T1;product=OE9A048510P1;Description=Galactinol--sucrose galactosyltransferase;Ontology_term=GO:0006012%2C GO:0009507%2C GO:0009737%2C GO:0047274	4.28001e-21	2.55996e-19	-2.53934	-2.42982	1229	1898	276	447	339	2888	2668	2405	174	479	342	1037	2189	3302	4778
ID=OE9A107224T1;Parent=OE9A107224;Name=OE9A107224T1;product=OE9A107224P1;Description=ankyrin repeat RF_0381;Ontology_term=GO:0005515	5.4534e-22	3.60027e-20	-2.52994	-2.4268	120	126	43	56	74	423	485	365	131	104	174	100	210	299	291
ID=OE9A107224T2;Parent=OE9A107224;Name=OE9A107224T2;product=OE9A107224P2;Description=ankyrin repeat RF_0381;Ontology_term=GO:0005515	5.4534e-22	3.60027e-20	-2.52994	-2.4268	120	126	43	56	74	423	485	365	131	104	174	100	210	299	291
ID=OE9A056390T1;Parent=OE9A056390;Name=OE9A056390T1;product=OE9A056390P1;Description=amino acid permease 3-like;Ontology_term=GO:0016021	1.15883e-15	3.80728e-14	-2.58192	-2.42612	400	449	105	41	89	421	371	503	102	255	152	219	620	841	899
ID=OE9A056390T3;Parent=OE9A056390;Name=OE9A056390T3;product=OE9A056390P1	1.15883e-15	3.80728e-14	-2.58192	-2.42612	400	449	105	41	89	421	371	503	102	255	152	219	620	841	899
ID=OE9A056390T2;Parent=OE9A056390;Name=OE9A056390T2;product=OE9A056390P1	1.15883e-15	3.80728e-14	-2.58192	-2.42612	400	449	105	41	89	421	371	503	102	255	152	219	620	841	899
ID=OE9A056390T4;Parent=OE9A056390;Name=OE9A056390T4;product=OE9A056390P1	1.15883e-15	3.80728e-14	-2.58192	-2.42612	400	449	105	41	89	421	371	503	102	255	152	219	620	841	899
ID=OE9A033778T4;Parent=OE9A033778;Name=OE9A033778T4;product=OE9A033778P2;Description=gibberellin 2-beta-dioxygenase 8;Ontology_term=GO:0016491%2C GO:0046872%2C GO:0055114	9.5103e-07	8.55218e-06	-2.97173	-2.42512	34	42	15	8	7	55	95	52	5	16	32	30	76	87	92
ID=OE9A081679T2;Parent=OE9A081679;Name=OE9A081679T2;product=OE9A081679P2;Description=catalase isozyme 1;Ontology_term=GO:0004096%2C GO:0005777%2C GO:0006568%2C GO:0006804%2C GO:0015947%2C GO:0020037%2C GO:0042542%2C GO:0042744%2C GO:0046872%2C GO:0055114%2C GO:0098869	1.4523e-25	1.34256e-23	-2.51089	-2.42414	389	940	112	570	460	3124	3468	3622	31	584	326	719	3171	5938	5288
ID=OE9A081679T1;Parent=OE9A081679;Name=OE9A081679T1;product=OE9A081679P1;Description=catalase isozyme 1;Ontology_term=GO:0004096%2C GO:0005737%2C GO:0006568%2C GO:0006804%2C GO:0015947%2C GO:0020037%2C GO:0042542%2C GO:0042744%2C GO:0046872%2C GO:0055114%2C GO:0098869	1.4523e-25	1.34256e-23	-2.51089	-2.42414	389	940	112	570	460	3124	3468	3622	31	584	326	719	3171	5938	5288
ID=OE9A095100T2;Parent=OE9A095100;Name=OE9A095100T2;product=OE9A095100P1	1.5546e-21	9.74831e-20	-2.52689	-2.42137	58	246	42	86	71	510	481	573	39	85	94	122	433	617	620
ID=OE9A028520T1;Parent=OE9A028520;Name=OE9A028520T1;product=OE9A028520P1;Description=salicylic acid-binding 2-like;Ontology_term=GO:0016787	5.35293e-20	2.88596e-18	-2.53536	-2.42069	215	411	100	63	90	593	482	422	94	87	286	173	413	548	394
ID=OE9A089279T1;Parent=OE9A089279;Name=OE9A089279T1;product=OE9A089279P1;Description=rhodanese-like domain-containing 10;Ontology_term=GO:0009534%2C GO:0009941	9.88748e-08	1.06762e-06	-2.85976	-2.41881	63	141	6	29	9	167	153	173	29	25	24	25	109	170	172
ID=OE9A019469T1;Parent=OE9A019469;Name=OE9A019469T1;product=OE9A019469P1;Description=salicylic acid-binding 2-like;Ontology_term=GO:0016787	0	1.54143e-44	-2.46014	-2.41693	309	901	146	131	164	914	920	925	229	118	373	412	707	1001	837
ID=OE9A000176T7;Parent=OE9A000176;Name=OE9A000176T7;product=OE9A000176P2	5.25413e-30	7.339e-28	-2.48748	-2.41609	192	700	198	226	276	1489	1898	1403	448	405	586	811	1147	1590	1836
ID=OE9A000176T8;Parent=OE9A000176;Name=OE9A000176T8;product=OE9A000176P3;Description=phosphomethylpyrimidine synthase, chloroplastic isoform X2;Ontology_term=GO:0009228%2C GO:0051536	5.41536e-30	7.54913e-28	-2.48688	-2.41551	192	700	198	226	276	1489	1897	1402	447	404	585	810	1139	1587	1827
ID=OE9A000176T6;Parent=OE9A000176;Name=OE9A000176T6;product=OE9A000176P2	4.94793e-30	6.92513e-28	-2.48658	-2.41533	192	700	198	226	276	1489	1896	1402	448	405	586	810	1147	1589	1836
ID=OE9A021561T3;Parent=OE9A021561;Name=OE9A021561T3;product=OE9A021561P1	2.38419e-23	1.80251e-21	-2.50832	-2.41354	745	883	484	158	265	1420	1498	1112	79	164	736	459	1728	2202	2016
ID=OE9A021561T4;Parent=OE9A021561;Name=OE9A021561T4;product=OE9A021561P2	2.38419e-23	1.80251e-21	-2.50832	-2.41354	745	883	484	158	265	1420	1498	1112	79	164	736	459	1728	2202	2016
ID=OE9A021561T2;Parent=OE9A021561;Name=OE9A021561T2;product=OE9A021561P2;Description=At5g37260 , partial;Ontology_term=GO:0003677%2C GO:0065007	2.38419e-23	1.80251e-21	-2.50832	-2.41354	745	883	484	158	265	1420	1498	1112	79	164	736	459	1728	2202	2016
ID=OE9A021561T1;Parent=OE9A021561;Name=OE9A021561T1;product=OE9A021561P1	2.38419e-23	1.80251e-21	-2.50832	-2.41354	745	883	484	158	265	1420	1498	1112	79	164	736	459	1728	2202	2016
ID=OE9A021561T5;Parent=OE9A021561;Name=OE9A021561T5;product=OE9A021561P1	2.38419e-23	1.80251e-21	-2.50832	-2.41354	745	883	484	158	265	1420	1498	1112	79	164	736	459	1728	2202	2016
ID=OE9A104731T1;Parent=OE9A104731;Name=OE9A104731T1;product=OE9A104731P1;Description=ADP-ribosylation factor GTPase-activating AGD12-like;Ontology_term=GO:0005096%2C GO:0005515	2.05326e-10	3.39538e-09	-2.68131	-2.41328	39	40	1	35	27	297	226	164	12	21	12	27	155	272	189
ID=OE9A065557T1;Parent=OE9A065557;Name=OE9A065557T1;product=OE9A065557P1;Description=RNA polymerase sigma factor sigE, chloroplastic mitochondrial;Ontology_term=GO:0001053%2C GO:0003677%2C GO:0003700%2C GO:0005667%2C GO:0005739%2C GO:0006352%2C GO:0009507%2C GO:0009658%2C GO:0010207%2C GO:0045449%2C GO:0045893	1.43515e-26	1.44715e-24	-2.49313	-2.41192	142	444	110	76	116	672	555	595	51	90	174	163	892	1286	947
ID=OE9A111301T8;Parent=OE9A111301;Name=OE9A111301T8;product=OE9A111301P5;Description=CHUP1, chloroplastic;Ontology_term=GO:0009658%2C GO:0009707	7.9013e-22	5.14356e-20	-2.51371	-2.41112	385	1035	445	566	421	3369	3181	3290	434	890	1005	799	2757	4627	4906
ID=OE9A101783T1;Parent=OE9A101783;Name=OE9A101783T1;product=OE9A101783P1;Description=WAT1-related At1g43650;Ontology_term=GO:0005886%2C GO:0016021%2C GO:0022857%2C GO:0055085	8.00218e-10	1.22298e-08	-2.69233	-2.40431	98	68	5	30	32	325	197	161	11	25	19	5	281	105	460
ID=OE9A005903T3;Parent=OE9A005903;Name=OE9A005903T3;product=OE9A005903P3;Description=terpene synthase 10-like;Ontology_term=GO:0000287%2C GO:0008152%2C GO:0010333	3.13555e-07	3.09355e-06	-2.87453	-2.40353	1	1	0	5	27	145	123	113	2	1	26	2	0	0	20
ID=OE9A067487T1;Parent=OE9A067487;Name=OE9A067487T1;product=OE9A067487P1;Description=heme-binding At3g10130, chloroplastic;Ontology_term=GO:0009535%2C GO:0010287	6.18449e-14	1.67165e-12	-2.57437	-2.40088	81	170	48	21	34	212	166	174	44	71	144	205	97	196	157
ID=OE9A054549T1;Parent=OE9A054549;Name=OE9A054549T1;product=OE9A054549P1;Description=cytochrome c-type biogenesis -like mitochondrial;Ontology_term=GO:0005743%2C GO:0009793%2C GO:0016021%2C GO:0016491%2C GO:0043234%2C GO:0055114	5.8627e-17	2.23581e-15	-2.53295	-2.39802	20	75	41	27	35	211	212	186	35	29	126	64	232	309	249
ID=OE9A046404T1;Parent=OE9A046404;Name=OE9A046404T1;product=OE9A046404P1;Description=RING U-box superfamily isoform 1;Ontology_term=GO:0005515%2C GO:0008270	1.86527e-22	1.27597e-20	-2.49293	-2.39592	74	117	60	79	70	503	436	505	128	87	176	75	359	553	462
ID=OE9A066412T1;Parent=OE9A066412;Name=OE9A066412T1;product=OE9A066412P1;Description=galactinol synthase 1-like;Ontology_term=GO:0005737%2C GO:0006012%2C GO:0010325%2C GO:0046872%2C GO:0047216%2C GO:0052576%2C GO:0070417	1.5086e-19	7.76805e-18	-2.5105	-2.39584	2567	2615	376	330	283	2457	1798	1786	579	1721	293	993	2224	4140	5098
ID=OE9A115895T1;Parent=OE9A115895;Name=OE9A115895T1;product=OE9A115895P1;Description=F-box kelch-repeat At1g51550;Ontology_term=GO:0005515	1.25402e-17	5.19884e-16	-2.52389	-2.39507	82	122	79	43	66	404	359	293	35	42	178	140	260	307	232
ID=OE9A009320T2;Parent=OE9A009320;Name=OE9A009320T2;product=OE9A009320P1;Description=berberine bridge enzyme-like 18;Ontology_term=GO:0016614%2C GO:0050660%2C GO:0055114	9.23015e-17	3.45046e-15	-2.52995	-2.39245	108	309	313	143	277	1651	1095	1283	49	95	386	628	238	777	615
ID=OE9A095100T1;Parent=OE9A095100;Name=OE9A095100T1;product=OE9A095100P1;Description=NAD(P)H-quinone oxidoreductase subunit M, chloroplastic;Ontology_term=GO:0006118%2C GO:0006810%2C GO:0009535%2C GO:0010258%2C GO:0016655%2C GO:0048038%2C GO:0055114	1.88331e-21	1.17254e-19	-2.4901	-2.38853	118	438	55	126	102	721	678	821	50	112	128	158	564	853	825
ID=OE9A121592T1;Parent=OE9A121592;Name=OE9A121592T1;product=OE9A121592P1;Description=zinc finger CONSTANS-LIKE 2-like;Ontology_term=GO:0005515%2C GO:0005634%2C GO:0008270%2C GO:0009416%2C GO:0009909	2.80588e-09	3.92868e-08	-2.69772	-2.38797	1043	1701	464	75	274	1507	1164	982	61	343	550	1017	1231	1488	1339
ID=OE9A095100T3;Parent=OE9A095100;Name=OE9A095100T3;product=OE9A095100P1	1.79945e-21	1.12233e-19	-2.48817	-2.38693	118	437	55	126	102	720	678	819	50	111	127	158	562	850	825
ID=OE9A067535T1;Parent=OE9A067535;Name=OE9A067535T1;product=OE9A067535P1;Description=dof zinc finger -like;Ontology_term=GO:0003677%2C GO:0006355	2.73231e-09	3.83257e-08	-2.69021	-2.38677	93	115	62	21	14	162	120	109	24	23	76	12	186	413	182
ID=OE9A026764T2;Parent=OE9A026764;Name=OE9A026764T2;product=OE9A026764P2;Description=uncharacterized membrane At1g16860-like;Ontology_term=GO:0016021	2.77036e-11	5.18856e-10	-2.61288	-2.38525	13	26	31	26	18	145	180	141	41	29	96	45	204	231	195
ID=OE9A008525T1;Parent=OE9A008525;Name=OE9A008525T1;product=OE9A008525P1	2.00718e-06	1.68623e-05	-2.9479	-2.38242	10	0	12	4	16	115	75	63	0	0	76	83	0	0	0
ID=OE9A000526T1;Parent=OE9A000526;Name=OE9A000526T1;product=OE9A000526P1	1.47369e-07	1.54941e-06	-2.78105	-2.37986	21	44	2	5	12	59	71	66	7	4	32	12	27	60	41
ID=OE9A034785T1;Parent=OE9A034785;Name=OE9A034785T1;product=OE9A034785P1	1.85431e-15	5.97719e-14	-2.52763	-2.37969	72	198	40	27	26	174	171	178	35	27	101	104	102	145	115
ID=OE9A023760T1;Parent=OE9A023760;Name=OE9A023760T1;product=OE9A023760P1;Description=alpha-1,4 glucan phosphorylase L-1 isozyme, chloroplastic amyloplastic;Ontology_term=GO:0005975%2C GO:0008184%2C GO:0009501%2C GO:0009507%2C GO:0030170%2C GO:0042802	4.08147e-22	2.7254e-20	-2.45994	-2.36538	38	78	171	92	154	843	776	650	130	127	297	127	1008	1205	968
ID=OE9A005375T4;Parent=OE9A005375;Name=OE9A005375T4;product=OE9A005375P2;Description=type I inositol polyphosphate 5-phosphatase 4;Ontology_term=GO:0004445%2C GO:0046856%2C GO:0052658%2C GO:0052659	5.5763e-10	8.71631e-09	-2.62951	-2.36459	7	21	20	29	16	141	185	161	20	24	24	6	107	126	102
ID=OE9A084200T1;Parent=OE9A084200;Name=OE9A084200T1;product=OE9A084200P1;Description=two-component response regulator-like APRR5;Ontology_term=GO:0000160%2C GO:0005515	6.7997e-07	6.29505e-06	-2.86449	-2.36284	317	436	387	27	94	728	449	246	61	52	604	1213	435	229	490
ID=OE9A075089T1;Parent=OE9A075089;Name=OE9A075089T1;product=OE9A075089P1;Description=29 kDa ribonucleo A, chloroplastic-like;Ontology_term=GO:0000166%2C GO:0003676%2C GO:0016020	0	0	-2.38983	-2.36267	1281	3246	1633	1123	1279	7194	6896	7409	1394	1831	3197	3032	3238	4797	4668
ID=OE9A047908T1;Parent=OE9A047908;Name=OE9A047908T1;product=OE9A047908P1;Description=WAT1-related At5g07050;Ontology_term=GO:0005886%2C GO:0016021%2C GO:0022857%2C GO:0055085	9.00362e-08	9.76253e-07	-2.7594	-2.36208	39	58	6	31	11	143	186	178	50	16	13	8	7	28	23
ID=OE9A114987T1;Parent=OE9A114987;Name=OE9A114987T1;product=OE9A114987P1	1.05048e-16	3.90401e-15	-2.49168	-2.36018	98	203	174	53	83	526	385	375	17	40	251	163	262	309	302
ID=OE9A032140T2;Parent=OE9A032140;Name=OE9A032140T2;product=OE9A032140P2;Description=inactive cadmium zinc-transporting ATPase HMA3;Ontology_term=GO:0005385%2C GO:0005524%2C GO:0005887%2C GO:0015086%2C GO:0019829%2C GO:0043231%2C GO:0046872%2C GO:0070574%2C GO:0071577	1.92856e-09	2.76955e-08	-2.63517	-2.35905	30	28	8	9	17	91	83	98	9	0	32	10	15	22	21
ID=OE9A092342T1;Parent=OE9A092342;Name=OE9A092342T1;product=OE9A092342P1	8.92201e-18	3.76803e-16	-2.47843	-2.35686	95	258	78	80	108	740	530	501	48	65	151	146	577	883	758
ID=OE9A081176T1;Parent=OE9A081176;Name=OE9A081176T1;product=OE9A081176P1;Description=pentatricopeptide repeat-containing At5g13770, chloroplastic;Ontology_term=GO:0005515	5.14837e-19	2.48986e-17	-2.46682	-2.35555	78	217	99	48	91	468	399	418	30	70	127	131	451	599	446
ID=OE9A112215T3;Parent=OE9A112215;Name=OE9A112215T3;product=OE9A112215P3;Description=D -box ATP-dependent RNA helicase D 15 chloroplastic;Ontology_term=GO:0003676%2C GO:0004386%2C GO:0005524%2C GO:0009570%2C GO:0009793%2C GO:0010494%2C GO:0010497%2C GO:0016441	4.29839e-11	7.84153e-10	-2.57539	-2.35362	35	71	123	20	54	253	205	271	68	76	166	138	325	362	392
[truncated: 370 more rows]

## Sheet: Suppl. Table 13
Supplementary Table 13. GO enrichment analysis of downregulated DEGs in S215 genotype
[truncated: 21 more rows]

## Sheet: Suppl. Table 14
Supplementary Table 14. List of downregulated DEGs (Xf_DDpos vs Xf_neg) in S234 genotype
[truncated: 1,612 more rows]

[truncated: 1 more sheets: Suppl. Table 15]
